# Supplementary material for: Molecular mapping of QTLs for plant type and earliness traits in pigeonpea (Cajanus cajan L. Millsp.)
Source: BMC Genet. 2012 Oct 8;13:84. doi: 10.1186/1471-2156-13-84 (PMC3504571; doi:10.1186/1471-2156-13-84)
Supplement: Additional file 1 — Table showing details of 28 polymorphic SSR markers used in the construction of linkage map of pigeonpea from the Pusa Dwarf/HDM04-1 population. [file 1471-2156-13-84-S1.xls]

## Sheet: Sheet1
Additional file 1: Details of polymorphic SSR markers used in the construction of Pusa Dwarf/HDM04-1 linkage map of pigeonpea
Sl. No.	Marker Id.	Forward primer	Reverse primer	SSR	Ta (°C)	Product size (bp)
1	ASSR-8	GGTAGCCAATGTTTTGACAAG	AACTGCTGTAGCAGCTATCC	(AGA)9	55	140
2	ASSR-11	ACTCTTTCTCTCCCTCTCTCTC	AGAAAGTGTAGGACTTGACCTC	(CTC)7	55	140
3	ASSR-12	TTGTGAAGGGGAATAGAATG	ACAGCTCGAACTTTCTTCCTC	(AACAC)6	55	165
4	ASSR-13	GTGTCGCATGCTTATACTTTAC	TGATTACAACCTCGTTCTCAC	(ATTAG)5	55	160
5	ASSR-16	AGTGAGAGCAGACAGAGGAC	CCACCATGCAAGTAATATCTTC	(GTT)9	55	150
6	ASSR-19	TAGTGTGATCTGTGAAGTGTGC	GCTCTTCTCTGGACAGATTTTC	(TGTTCA)5	55	160
7	ASSR-20	GGGAGAAGCCATAACAACTAAC	GGTTCTACGTTTTCTCATGAAC	(AT)11	55	140
8	ASSR-23	CTTTCCCTTCTCTCTCAACAC	AAGCAGAAGCAGAAGCAGAG	(CCTTCT)5	55	150
9	ASSR-42	ATTCCATATGGCAAGAGAGAG	AGCTCATGATCTTCTAATCCAC	(GTT)8	55	140, 160
10	ASSR-66	CAAGTAAACGATTCCTCTTCTC	GTTCCCTATAGTTGATGTTTGG	(CT)12	55	180
11	ASSR-93	AGAAAGAAGAGGAGGAAGAATG	GAGTCTTAACGAAAACAGAAGG	(CATTTG)5	55	170
12	ASSR-95	AAACTTACACAAGTAGCAGCAC	TCAGTCTCAAACATGTTCTCC	(AAC)13	55	150
13	ASSR-100	AACTTAGACTCTGACCCATTTC	CAAGTTGAACCACTAGACACAC	(GGT)7	55	150
14	ASSR-109	GTCCATAAAGATGATGATGAGG	CAGTGATCTTTCTGTGTTCATC	(GAA)10	55	140
15	ASSR-205	AGCTGAAGAAAATGAAGCAG	CCAACTAGCTTTCATCATCAG	(ATGAAG)11	55	170
16	ASSR-206	GGAAGGGAAAACTTAGAGAGAG	ATATCTTCCCTACGTGTGTGTC	(GTAATA)6	55	150
17	ASSR-207	CGGGGATTATATTATTCGACTC	CAACTACTGTGACATTTTCTGG	(ATCT)5	55	190
18	ASSR-247	ACTACAACGAAAACGACGAC	AGAACCTCTCTCTCGTCCAC	(CACCAA)6	55	180
19	ASSR-280	GTTCTTGAGACCACTGAATTG	AAGAAGAGGGTAAGCAAGAAAG	(TGGCAT)5	55	170
20	ASSR-281	TACTCTGACCTTCATCTCATGC	GTAGAGAGTTTGGTGAAAGGAG	(CAAATG)6	55	220
21	ASSR-286	TAGTGTGATCTGTGAAGTGTGC	GCTCTTCTCTGGACAGATTTTC	(TGTTCA)5	55	160
22	ASSR-293	GTTATGGGCTCTACATGAAAAC	CAGAAGGGTACAACTACAATGG	(AGA)7	55	130
23	ASSR-295	AATAGGTTCCAGAATGAAGC	AAGGCCTAGCTGATGTATTG	(ATA)8	55	140
24	ASSR-390	GCAGAAAGAAGAGGAGAGAAG	GCATTGTTTCTGAGGAATCTC	(GAGCAA)6	55	190
25	ASSR-408	AGATGACTAAACAATCGAGGAC	CTGAACTGCTTTTTACGTATGC	(CAC)6	55	210
26	ASSR-610	AAACCTAACCCTAAGAATCTCC	GTGGTGATTCGAGTTGGAAG	(GTG)6	55	150
27	ASSR-1486	AATAGGTTCCAGAATGAAGC	AAGGCCTAGCTGATGTATTG	(TTG)6	55	140
28	ASSR-1737	AGAGTTTGAGGGGTTTAAGG	AGAGCCAAGAAACGAAGCAC	(TA)9	55	150
