# Supplementary material for: Molecular mapping of QTLs for plant type and earliness traits in pigeonpea (Cajanus cajan L. Millsp.)
Source: BMC Genet. 2012 Oct 8;13:84. doi: 10.1186/1471-2156-13-84 (PMC3504571; doi:10.1186/1471-2156-13-84)
Supplement: Additional file 2 — Table showing SNP positions [in bracket] and flanking sequences (about 50 bases each side of the SNPs) in the 1536-plex Illumina Goldengate assay, with the SNP Id, TSA (transcript shotgun assembly) contig Id of the sequence from variety 'Asha' (NCBI GenBank Ac. no. EZ647865-EZ683068) and SNP quality scores based on Illumina SNP assay design tool. [file 1471-2156-13-84-S2.xls]

## Sheet: 1536 SNPs
Additional file 2: Details of the SNPs [in brackets] and flnaking sequences for the 1536-plex Illumina Goldengate assay. TSA (transcript shotgun assembly) contig Ids are for the variety 'Asha' as submitted to the NCBI GenBank (Ac. No. EZ647865- EZ683068) and SNP quality scores are based on Illumina SNP assay design tool.
Pigeonpea SNP_Id.	TSA Contig Id. (cv 'Asha')	SNP [in bracket] and flanking sequence	SNP Quality Score
ASNP1	>contig00008	TGTGCCGCTCATCCAATTGAAAAGTCAACAATAAATCTGTGCTTCCAGAGTGTTCATGTC[T/C]CCCAGTAAAGTCATGTGAAGCATCTGAACCAAAGTGGTCATAGTTAAATTTGATGTTTCA	0.954
ASNP100	>contig01806	CAAAAATATTCTATCCTGCATTCGTTACTAATTGATGTAATTTGAGATTTGTTGTTGGTG[A/C]GAATGGCTCCACTGTTTCTACTGAACTTCGAGTCATAT	0.946
ASNP1000	>contig13355	GGCTTGTTCGAGGAGAAGGGGGATGAGACCAGGTTTGTGACTGCTGCACCGGTTTCCAA[A/G]ATTATTTCAAAGTTGGAGGAGATTGCTCAGTTGGTTAGATTCTCCGTGAGGAAGAAGGAT	0.971
ASNP1001	>contig13363	TATTATAGTTTCAGCCAGAAGTTGAAATTTATTGTTCGCATACCCTTTTCTATTACAGC[C/G]TATGGAACTGCTGCAATGCTACTTGTCATAGTCTGGAAACCATACACTGGTTTTCTGTCA	0.96
ASNP1002	>contig13398	TGTTGGACTTACTGGCATTTCTGAGACGGATGACATTGCACCATTTGGTGGAATAACAG[T/G]AGCCATGTCAGGAGCACTATGGTCCATCACCATATCGTTTCCGGAATTTATCCGAATGGG	0.898
ASNP1003	>contig13408	TGGTTGTATTCTCTGGTTTGGCGATCTATTGGACATGGGACAGCTTCCAAATGCAGGGC[A/G]AGATCTGTACGTTAGAGTCTACATCTCCCCAAAATGGAAAATCAAGGATGCAAAAGGTGG	0.91
ASNP1004	>contig13409	GAGATTTGTATCCCTAAAAATTGTTTGGTAAGGAGATGCAAGGGATTAAATAAGTTGGG[A/G]AAAAGAGTATTAAGCTCTTGGATAACGTGAGCGCCCCTTCTTCTTTAAGAATTCAGGGAT	0.894
ASNP1005	>contig13410	GCTTTTGGGGTTTGTGCGTTGTGTTGTGCTTTGTTGCATCTTGTGTGTGTTGTGGATTG[A/G]TTTTTGGGGTGGAGATGTTGGGTTCAGGTACCAATTTGGTAACCACGGTCATTGGGTTTG	0.95
ASNP1007	>contig13480	TGGGAGGAGGGTAATGTTGTATCTATGGAAATCTCATGTAGTGCACCTGACAATAAAAA[T/G]GAACATCTTGATGTGGCGTCAACTTCTCATAAAATGAATAATGATAATCTTGGTTTGCAC	0.989
ASNP1011	>contig13577	TCATGGTGGATTTTGGACTTGTTTACCGGGGAGTGCTCAATGATGGCAGGAAAGTTGCC[A/G]TAAAATTCATGGATCAAGCAGGAAAGCAAGGGGAAGAAGAATTTAAAGTAGAGGTGGAAT	0.907
ASNP1013	>contig13603	AGAGAACTATATCACAGGAGCAGGAGCTGGAGTTGCTTTTTGCCGGTCTTTCTTTGTGA[A/G]AGAGTTATTACTGGTGATGGTTTGAAATTCGGTAACCACGTTGTTGTGGTGGTGTTTATA	0.997
ASNP1014	>contig13626	AAATTGGTTAGAGATATGCAAGAGAAGGGACTTGAGCTCATGTCTGAAGGCAAAATGGC[T/C]ATTGTCCTTCTCTTGAACGAAAAAGAGCATCAGGGAAGCATTTGTGACTCTAACATGTTT	0.927
ASNP1015	>contig13627	CCTCTTCTTTGCCACCTGAACTTTGTCCTTTCTATGAAAGGGAAGAAGTGGTAAAAGAC[C/G]CTAATCATTTGGGGGCAAAATATTGCAGTGATTGGTTAAAGCAAGGTGGACCCAACAACA	0.946
ASNP1016	>contig13645	ACACTGCTAGCAGATAATACCATTGGTGTCTACCATCGACCACTTCTTCACCTATTATC[T/C]TGACCTTGACATTGATGGTGAAGCCAATTCCTTTGTCAAGTCCAATTTGGAGACAGTGAG	0.974
ASNP1018	>contig13660	AGCAAGATTAACAAAATCTGTCAAAGGAAGATTGGGATCTTTTGCAATTTCAGCAAGGT[A/G]TCCATCTATAAGTTTTGCAACCATCAGCTTTGAAGCATCTGATAAAATCCCAGGTCTTCT	0.952
ASNP1019	>contig13671	ACATAGCAACAAAGTTTGTGTGGTGCAGAGCAATATGCCTCAACGACCGTGCTATTGGC[T/C]GTGTTTCTCTGTCCTCCAACTCAGAGTATGACAAAAGTAGAAAAACATCAGCGGAACTAG	0.939
ASNP1020	>contig13691	AAGGACGACGTGCTGGGCGTGGTCGGAGGGATTCCCCAGAGTTTCAAGCAGATTAGTGA[C/G]TTCAGTTTCGGGGAGAATTTCTCGCCGGCTAGGGCCAAGGGTTTCTCGATTGCTTCACTC	0.954
ASNP1021	>contig13692	GTATTTTATGCTTCCGGTGATGCTGGGAAGAAACTTTACAGAAAAGGGTGATTTTGCAG[A/G]GTCTGGAATTTCTAACCTAGATGTCTATCTTTTGAAAAAGTTGGTATATTTCCAGATATC	0.938
ASNP1022	>contig13724	GGTTTTCCAGTCTTCTAGCCTCTGCGTGTCCATGCACAATCTTTCTCCATTGGAACTCG[T/C]GCTGTTGTGTGTGTAGGGTTTGGGTTTGACAATGGATAATTATTACCTTTCTCAACACTC	0.946
ASNP1023	>contig13754	AACTAGTTCTTTGGAGTCAAGGATAAGACATGCAACCAAAGAAGCGCTTCAGGAAATAG[A/G]AAGTGTTGAAACCGCGTGTGGTTGCGGCAGACAGATACCTGCCACTACTTGCCGAAACTG	0.901
ASNP1024	>contig13772	GCATTTGTTCATTAAACTCACCATCTTGTAGGGAACACAGAAGA[T/C]GAATCAAACGAATCAAAACCATGTCTAGAATGGGTTTTTATAGGAAGTGGCTCAAGTGGT	0.932
ASNP1026	>contig13804	GTTATCTTTCGTGATTTAAAGGCTTCCAACATCCTACTTGATTCAGACTTCAATGCAAA[A/G]CTTTCGGATTTTGGTTTGGCAAGAGATGGTCCTACTGGAGATAACACTCACGTTTCTACT	0.944
ASNP1028	>contig13834	TTAACAAAACATGAGTAAAATGGTGATGATGGGTTTCAGCTTACCATCTCAGTAAGCCG[T/G]ATACTAACTTGTTCATAGTTGCAATCAAGATTGGTTTGATCTGTGATTGCATTACATTTT	0.949
ASNP1029	>contig13837	CATTGTTCACCTCTCTAATCAATGAATTCACAAATTCTCCCTGAGTCTCTATATCGGCC[T/C]TTATAGCAAGCAAGTGTGATGAACGATTTTCAATTTCTCCTATCATGCTACTACGAACAA	0.97
ASNP1030	>contig13848	ATGAGGTAACATACTCTTCTTTGCTCCATGCTTATGCCAATGGCAGAGAGGTTGAAAGG[A/G]TGAATGCTCTTGCAGAAGAAATATACTCTGGCACAATTAAAACACATGCAGTTCTCTTGA	0.979
ASNP1031	>contig13868	CATTGCCAATAGCACACTTCCCATTGGAGGATTATCCAGTAAGAACAAAAACAACAACG[A/G]TTCTGTATCTGAGAGCAAAAGCCACGAGGCAAGCCGATCCGACGAACGCGATCCATCATC	0.959
ASNP1033	>contig13886	GAACCATCTGATCCTGGTAGCGCCGAGCAACCGGAAGGGGATTGTGCCTAACCGGTTCA[T/C]GAGTTTCCTCCATTTGCATGTCTTGAGGAAAAGCAGCAGGAACTGATTCAGAAGAGTCTC	0.889
ASNP1034	>contig13895	TGAGGTGGCTGGAGCAGGTATTTTCGGCAAAGTTAATAAAATTCTTCTCCAAATTATGA[T/C]CGCAACTGGATTGAGTGAGCTTGAAAGTTCACTATTTGAAATTGAATATGTTCATAATAA	0.916
ASNP1035	>contig13900	CAACTCTCCAGTTCAGACATGGAAGATGCTGAGAAGCGAGTCTTGCAAGGAATGGAACA[A/G]GAGAATAACATGCCAATCATATGGGAACCTCGCTTGGTTGAAGAATTGAACGGTGTTCAT	0.967
ASNP1041	>contig13946	GTGTTGCTAGTAAGGAGGTGCTAAATGCGGCCTGTGGATACACGATAGTAGCTGATTCA[T/G]AAGCCTCGTCTTCTCTCCCGAAGAAATTTGTTTTATGGATTTAGGAACTATTTAGTTAGG	0.988
ASNP1042	>contig13954	TGGCACTGCATGCGGGGCAGCTTTTTTCCTCCATGAATGATTGC[A/G]TTTCGGTGTTCTGTGGTCCTGAGTGGGTTTTGACTTCAAGGCTCAGACGGAGCTATGGTG	0.93
ASNP1045	>contig14022	TACCCTGCAAAAATTTTCTCTTTTGGCACCAATGCCTAGGTACAGGTACAGTATTTCGA[T/C]AAGATTTCAAGAACACCAGCAACTTTGGA	0.914
ASNP1048	>contig14054	GGAGAAGGAAAGGGAAATGCTTCAGTTAGCCGATGTTTTGCGCGAGGAGAGAGTCCAGA[T/C]GAAGCTTTCTGAGGCTAAGTATCAGTTTGAGGAGAAAAATGCTTTTCTGGAGAAGCTCAG	0.971
ASNP105	>contig01866	GTGGATTGCATCAACACCAACAATCATACAGAGCCAGAAGCAGAGAAGTGGAACAAAGAA[A/G]GGAACAAGTTAGCGTTGAGTTGGGGTTTTGGAGAATTTTGCAGAGACAAGAATAAAA	0.938
ASNP1051	>contig14104	ACAACACCATAACGATATTTATCCGCATGATCATGAATTGTTTTTCCAATTTTCTTGAA[T/C]TCCACTCCCGGTGCACATATTGATATTGCTTTATCTAGGCATTCCTTAGTTACCTGAACT	0.983
ASNP1052	>contig14107	CTCTCCAAAAGCCGTGTTTTGGACACAAGATCATCAGCAACATTCTTTTGCTGTTCAAG[T/C]TGTACCTTCAAAGCAGTTGCATTTTCAGCATAAGACTTTCTTCTCTTAAGTGCCTCACGG	0.915
ASNP1053	>contig14112	AACGCAACCGCCGAAAACAGATGAATGAGTACTTGGCCGTGCTTCGCTCCTTGATGCCT[T/C]CTTCTTATGTTCAAAGGGGTGATCAGGCGTCTATAATTGGAGGTGCGATTAACTTTGTGA	0.945
ASNP1054	>contig14117	AGGGAAAGTACCATTCAGCTTGGGTAAGCCTAAACTTCTCCATTCTCCTAACAGCAGTG[A/G]AAGCCATTCTCGTAACACTAGGATTTTCCTTCCAAATGATACACAAAATAGAGTTATCTA	0.906
ASNP1056	>contig14130	ATTCTGGTGATTTTGGTTCAAAAGAAATGGTAAAGGTGGCTATAAACTGGC[C/G]TGTACAAAAGCTGGCAACAAGAAGATTGAACCTTTATCAGAGCCAGAGAAGGGTTTACAA	0.947
ASNP1058	>contig14153	AGCAGGTCTTGGAGACACCGTTAAGGCCACAGTGCCCTTAAATGCAGATGTGTATCAGTC[A/G]CCAGAGAGCAACCCTGTTCCATCTGCAGGAATATTTAGGCCTGATATCACTGGTCTCA	0.971
ASNP1059	>contig14162	CTGATATCCGTTGCCCTTGGACGAACTTTTCATTATGTTGATGAAATCTTGCCATTC[A/G]GGTTTGGAGAAACTGATTTACCTATTGATGATATTGCTGCTGTTTGCCTATTGGTGTACT	0.899
ASNP1061	>contig14181	ACAGAATTTATGTCTGGTGGAAGTGTGTATGACTACCTACATAAGCAG[A/G]AGGGCTTTTTAAATTTCCTAACCTGCTCAAAGTAGCTATTGATATTTCTAAAGGAATGAA	0.921
ASNP1062	>contig14183	GGCAAGCTCACTAAAGAATCTCTGCGGCTTCTGAAGTGGGGA[A/G]CGAAGATTCTCATAATTGGGTTTGCGAGTGGAGAAATTCCTGTCATCCCTGCTAACATTG	0.946
ASNP1063	>contig14218	TCCCATTCAAGAATTGCACCAAATATGGATCCATCTCTTTCATCAATTAGT[A/G]TTTGTTTAAGCTTGTACTTGAAGGGAATCCACCAATTTGGAGCAAGAGCATTTTCCTGTG	0.881
ASNP1065	>contig14234	CAAGCTCAGGAGTTTGCAGCTTCAAAAGGGCTACCTATACCTAGAAATGTTTTGAT[T/C]CCTCGTACTAAGGGTTTTGTCACAGCAGTGCAAACCTTCGGGGATTCGTTCC	0.883
ASNP1067	>contig14257	TGCTACACTCCTGCATTCCATCTTCCGGGAGAAAACTTCCAGGGCGTTA[A/G]ATGATATTGGAAAAGAGAAGAGAATCCTACAAAGAAAGTACTGGGCTCTGGTCCTTGGAT	0.988
ASNP1069	>contig14263	AGCCGTGCCTTCTTATTAGCCTTCTTGTTCTCTCTCCTCTTTTT[T/C]GAACTAGAACCATCATCAATAGAATTTGCTAAACCAGGTTGCAGAGATACATTGATGGCT	0.889
ASNP1072	>contig14299	AATTTTGAAGAATCACTGTTCAAATGATACTGCAGTAGAT[A/G]GTCTTGCCTTCAAAATTGATGAAATAGTACAGGCATGGAATGAGATGTACAAAGCTAAAA	0.928
ASNP1075	>contig14322	ATAAACTTCAACAACCTGAAAACCAAATTATCCTCATTGACA[A/C]TCCAAGTACCTCCAACATCGATTCAAAGCAGACTATTGAAGTGTTAGAAGAAAAAGACTT	0.976
ASNP1076	>contig14333	AGCTCAAGATCCAAATGCCGGAGAAGTTTATTACAGGTTAATGACACGCTTCATGATGAA[T/C]CAAAGCAAGTACACTCTAGATGCTGTTTTAAGTGAACTCTCTTGCCCACTGTTGCTG	0.955
ASNP1077	>contig14350	AACAAACCAACTATGTGGACAGAGAACTGGGATGGATGGTATACACAATGGGGTGAAAGA[T/C]TGCCTCATAGACCTGTTGAAGACCTTGCTTTTGCAGTTGCACGTTTTTACCGACGGGGA	0.932
ASNP1078	>contig14357	CTTCCTCATGAGTTGGAGTTCAGCAGGAACTTTCTTCAT[A/G]TTCTCTAGCATATGTGGCTTCACTGTGCTATTCGTAGCAAAACTAGTACCAGAAACCAAG	0.928
ASNP1079	>contig14435	TGCTGGGGTTTTCATATGGAGAAATATTTCTGTTGCTTGGAGCCACTGCTGCTTTGA[T/C]AGGTCCAAAGGATTTACCAATCATAGCCAGAACAGCTGGAAGCTCGCCGGTAGAGCTATT	0.916
ASNP108	>contig01918	TGCTTCTTCACTTTAGTCTCTCCAGAAAAAGAAATTTTCATTGAATTTGTGTCTCTGAGA[A/T]GATGGAGAGAGATTTCATGGGACTCAACTCAAAAGAACCACTGGCTGTGGTCAAG	0.951
ASNP1085	>contig14512	TTCGTTCTGAATTATGTGCCTGAATGTCCCAAACAAACT[A/G]CTATTATAGACACGTGCACGGCCGCCGGCGCCCTCTAACTGCATCCTGCGCCTTACA	0.905
ASNP1086	>contig14513	ATTTTGATGCCAGGATGGGATTCTAACTCTGCTTAGGGTGAGGCATTGGTCT[A/G]CATTGAAATGGAATTGGAATTGGAAATAGGTGTGTTTTGTCAATT	0.948
ASNP1087	>contig14531	ACTTCTTGAAGACACTCATATTAAGGACTCTGCGGGAAAGAAAGGAT[T/C]CTGTGGTAGAACCTTATCCTAGATATTATTTAAAACCTTCTGATGGTAATGGAGACCATA	0.963
ASNP1088	>contig14548	TGGAAAAGTTGTCCTTGAAGAAAAAGGGAGTTGGATCTGAAGCAAGATC[C/G]GAACGAATGGCTAATGCAGATGCAGATTTGCAGCTATTGAACAAAG	0.956
ASNP109	>contig01941	TGAGGAAAAAGAACCTGCACTAGCTATTATACTCTCTTTATGCTCTCAACGTGTGGAATA[T/C]TGTCAGATGGTTATGTATGAGGGGATTCTTCCTTCTCTTGTTAACATCTCTAATAAAGGA	0.92
ASNP1091	>contig14630	GCACAGCAATGTTATGCAGACTGAAGTGTAGGTAAAGGTGAAGCGGACTCAGTTTCGATC[T/G]TGCGATCAACCAGTTCCTAAAATAACTTAATGCCACTTGAGCCAA	0.884
ASNP1094	>contig14661	TTGGTAGGAAGCTGGTGTTGTGCCTGATAAAATAACGTTTGTTTCGGTATTATCAGCTTG[T/G]GCCTACTTAGGTTTGGTGAAGGATGGAGAGAGATTGTATACTCTATTGTGTAAAAAGTAT	0.95
ASNP1095	>contig14681	GAATTCATGTTGTGAAGCAAAATAGGAGGCAGAAGGAGTTCCCACTTTAATAGATCATTC[A/G]ATGCCCTTAATCTTAGTTCTGCTGTTTTTCATTTTTTGTTTTCCTTATCTCCGGATGCT	0.886
ASNP1096	>contig14688	TCACACTGCATGGAAAAAGGTGGCACAGTTGATTCAAGTTCTGCAAAACTTATTCAAGTG[T/C]GTTTGAAAAATGAGGCACGCGGGAACAAATGGTAACGTAAAGGAAGTAAACTATAATAAA	0.99
ASNP1098	>contig14740	TAACATGGCAGACAGATTTTTCAAAAAATACTTAAAGCTTGTGGACACAGACGCAACACT[A/G]TTCTTTCATTCTAATGTAGCCATGGAATGGTTACTTTTAAGGATTGAAGCACTT	0.996
ASNP11	>contig00153	ATCTGACCATGGAGCATAAGAGGAAGCTTAAGCAGGAGTATGGAGTTGAGCCCTGGACTT[T/C]TATTCAAAAGGTAGGTGATGCTGTTTTCATTCCAGCTGGTTGTCCTCATCAAGTCAGAAA	0.939
ASNP1100	>contig14785	AGTGAAGAAGTGGTAGTAGATGCCACTGATAAAGGAAATATAGCACGGTTAATTAACCAT[T/C]CTTGTATGCCCAATTGCTATGCAAGGATCATGAGTGTGGGTGATGATGAGAGCCGGA	0.988
ASNP1101	>contig14816	ATGACCATCTGGTCTTAATAACATTGCTTGTGTTGTGTCAAGTAACTT[A/G]AATTTCAAACCCTTATTTCTACCTTCCTTCCCTCAGCAATCTTAAACTCTTCCAATTGGA	0.888
ASNP1102	>contig14839	AGTACATGGAGCAGAGATCCTTCCCATTGACCGAAGAAGAGTACATTTTGAGACTTGATG[A/T]TGTTGCAAACACCTTAAAATGTTGGGGAGCTGTCTCACATATTCGTA	0.933
ASNP1103	>contig14844	ATCCATTTCGTGCATCAGTTCCAACCTCTTAATATTCTGGTGAACGTCTTGTCTCAAAAC[A/G]GCCATCGTTGGGCCTATCTTATCAGAACTTGTAGAATAAAGTAACATAGAGATAGGA	0.916
ASNP1104	>contig14855	CCTCTGAAAGCTGCGGATCAGATTTTTCCTCAGGAGGATTTAGTTCCCTTTCCTTTTCTC[T/C]TTCCTTTGCTTCTTCTTCTTCTTTCAGCTTCCTTTTCTGCGCCACATCCACCTCCATTT	0.925
ASNP1105	>contig14867	GGTAAACCCCTGCACTCAAAACCCTCTTTCCATTCAACACTCTCCAAATTCCAAAGCAAC[A/G]ATGGCTCTCTTCCATTGCCATGCTTCTCACCACA	0.878
ASNP1106	>contig14947	AGTTACAACATTCAAGGTAGTTCCAAGAGGCACAGAAGGGGCTGTTAGTGTTGAAGGAAC[T/C]TTGGCTGGCATTTTAGCAGCCATAGCTCTTGCATTTGTCAGTTTTC	0.896
ASNP1107	>contig14956	TTCCTACAAATTGCTTATTGAGAGTTACTTGAGGAAAGGGGAGCCGGCTGATGCTAAAAC[A/T]GCTTTGGATAGCATGCTTGAGAGTGGGCATCAACCGGAGTCATCACTGTACAGGTCG	0.906
ASNP1108	>contig14965	GTCACAATGTGTCCTTTTGTAGTGGTTTTTGACGCACAAGATAGTCTTCAGAGGCTGAAC[A/C]TTCTTGTGATCCTTGTTGCGCTTGCAGCCAGGATAG	0.983
ASNP1110	>contig14980	GTCCATTCAATTGCTTCTCTATCTAAAAGGCTTATAATTGATTGTTTCAGCTTAGAC[A/T]TTCCAACACCATGTGATCCACATCCTGTAATAACCCTTAGTGTCTGGACAGAGGGAACAT	0.959
ASNP1111	>contig14987	ACGAGGAAGCTTCTCAAGAACTCGTTCGGTTATTGGTGTTACTTTGTCCACATCAGTTC[T/G]AAGTTTGAGAAGAGGAGAATCAGAGTTATGAGTTGAACCAGACCTCCAGTAAAGAGTCAG	0.933
ASNP1112	>contig15001	TGTCACTGTCCATAATTTTGTACAGAAACAGCATAGTTGAGGCACTCAATAGTTCGTCAC[A/G]GCTGACCAATTTTCCTGTAGTAAAGTGTTACCCTTTTGGGGGTCTGTTACGTGGTCATTT	0.962
ASNP1113	>contig15008	TTGCAAGGGTTGGACCGTTTTGTACACATGAAGAATTAATGCAACTT[A/G]CAAGGCACCAAGAAGAGGAAGATTGCTTAGTCTCATAATTCTCCTCCATAGCCATCATCA	0.985
ASNP1115	>contig15041	TGTAATTTCAATAAATCATCATGGGAGAGGGAAGAGGCTGATTAGTCTGTTTGTCGTTCT[T/C]TGTTGATGGGTATGTATGTGACTTAAAATTTTTTTCCCAGCAATTTCACTTGTTATATTA	0.931
ASNP1116	>contig15066	GGTTTCTGGAAGCCACTTATTGTACCGTGCATGCTCCCCCTGTATGACATTGTTTC[T/C]TGACCCTTCAAACAAAGGCATATACCCTGTGATGTCAATACATAGCCGCAGCTTTTGCTG	0.884
ASNP1117	>contig15077	TTCGTGCAGCCGCTTTGAAGATGCACTGAATAGGCGTCGAATCTGT[A/G]ATTGACTTGTAACGTTAGTCAGACCCTGACTATGGAAATTGCTTGGATGTAGAAAGTTAC	0.957
ASNP1118	>contig15139	CGGGTCGAGACCCGGATCCGAAATTGGCAACCTGGTGATTCTGGTGCTTCACTTGAAGAG[A/G]GTGCCATGCAGAATGAGGCAAAGGACGAGCACACTTCAAACCTTCGTAGTCATACC	0.879
ASNP1119	>contig15141	AAGTCCTAGTAGCTTCCTCCATTATTCCAAGAAAATTTTCCAACCTGGTAAAGGAGCCGA[T/C]GTAGACAACCGGAAGTGAATTCAATATCCTATCATATGAATCGACAGCTCTAGCTATTTC	0.94
ASNP112	>contig01956	GGCTTTAGTGGTTTAAGTGGCAAGGTGTCCTCTTCATCTATGCTTCTAAGTCCTCAAAGT[A/G]AGGATGATATATTGCAGTTCAGCAATTTGAAGAGCTTCACATTCAATGAGTTAAG	0.893
ASNP1122	>contig15180	ACGCCCGATTGACTTAAGAAGGGCAGGCTACAATATAGATCTTTCTGCACCCTTAG[A/G]TAATATTCCCTTCTCTCGCAGTACAGAAAGAGAGAGAATTGAAGAAAATATTTTTAGGAA	0.886
ASNP1124	>contig15199	AATCTGCAGCAGTCTTCCCAGCAGGCTGAGGATGCATTATCACAAGGCATGGAAG[T/C]GTTGCAGCAGTCTCTTTCAGAGACACTCTCCTCATCCTCCCTAGGGCCCTCAGGTTCTGG	0.886
ASNP1126	>contig15205	TAGAGTGTGAATAACGGTAATGTATAACATTATATTCTTATGCACGAACAAATGC[A/C]CTTGTACACGCAGATGTACATGTACCCATCTTTG	0.917
ASNP1127	>contig15226	TCTGAGGCCGAAAAAGAGCCTACGAATTTCGCGTGGCCCGATTACAAGAAACCT[A/G]GAGTGTGCATACTAGGAGGTGGATTTGGTGGCTTATACACTGCTTTGAGGTT	0.938
ASNP1128	>contig15241	CAACGACACAGCTTGCCGAGCATCCGTACGCGCCACAATCACAATATCACAACCGCTCTC[A/T]TTTCTTGCATCAATCGCCGCCCTAATCTTCATCACCGCCTCATCTCTCGGCAACACC	0.889
ASNP1129	>contig15248	CCTCTTCAACTGCAGATGCTATATTCCCTTCAAAAGCATCTACTAGCAGTTGGTAAAGCC[A/C]AGATGCCCCACCATCCAACTTTATAGATAAGTCTCCCACATAACATCC	0.993
ASNP1132	>contig15280	AATGTTCAAATCGGAGTTGGGCCTGGAGGGCGTTCCCTTCTTGGAG[T/C]TAGTCATAGCCATCTTTATGAGATTCCCATTGTACTTCTTGGCATTGTCGAGAGTGGCAC	0.976
ASNP1133	>contig15283	TCACACAGTACACTGATCTCCACCCTCTATTGTGCATTCTGTAACCAGTCACCACATCTT[T/C]CGTAACTGAACCATATATCCACCCCACTCGTTTGCCCCCCC	0.917
ASNP1135	>contig15322	TTAAAAAGCCCTGCTGTGGGACTAAGGTCAGGGTTGATGATGAAGGTAGCTAAGGCTA[A/G]TATCAATGTTGAGAATCAAATATACAAGAGGGTAATTAAATAATTGTAGCTTGAAGAATG	0.878
ASNP1137	>contig15364	TTAGTCCTCGAACTCCATTTTTTAGCTGCTGGGTTACACTGTCTTCTTGGTTAGTGA[A/T]GGTTGCTCGAGGCACTCCTGTGTGAGATGGTTCTCCATCAATGGCAAAAGCATTGTGCGT	0.975
ASNP1138	>contig15376	TTGCTTGCGTTTTGGTGATTGTACATTCGTTCGGGAAGTGCAGGCTGCAATTTA[A/G]GGAGCATTTCAAGTTAATTTAGACAAGAGGATTGGGAGGATCAAAATTTTCTTTGTTGTA	0.984
ASNP1139	>contig15384	TTAATGGTTAAGCTAGTGCAGCCACCAATGAGAGATTCCCACGTGAGTCCCCT[A/C]TTGTAGAACAATGAATGTCATGAAACTTCAAAGGTTTGCCCCAGCTAGAAATCATTCAAG	0.994
ASNP114	>contig01997	AAGGTGCAGTTGTTCTCATTTTCGCAAACAAACAGGACCTTCCTGGTGCACTTGATGATG[T/C]TGCAGTGACGGAGTCTCTAGAATTACACAAGATAAAAAATCGCCAGTGGGCTATCTTCAA	0.943
ASNP1140	>contig15388	CTTGGATACCGTGAAGGTCGGATTTGATGATACAACCCCCAAAGGGTATGAGTTAGCACC[T/C]TAACAAAGTTATATTGCCTTCACCAAGGCCCTTTTCATACCATTGACCCTCTTTGGTTT	0.981
ASNP1142	>contig15417	GGTTGCTTGTGGGGTCACAATGGCCAGCTAAGTTGAGAAGTGGGGTTTG[A/G]TTGTTGCCAAATGTGGCTAGGAAACCTATGATCACATACTTATAATTGCCTGAGTTACAA	0.956
ASNP1146	>contig15536	TGGTATGAGTTCAGTTACCAGCAATTCAAGGATGGCTTATGCTTTCTCTAGAGA[T/C]GGGGCCATGCCATTGTCATCATTGTGGCACAAAGTTAACAAGCAAGAAGTCCCCATATAT	0.945
ASNP1147	>contig15568	GCAAGAATGAGTAAATTGTGTCCCCCTGAAATAAGTAGTGCCATGAATGGAAACTGCAAA[T/C]CTTTCTCAATTAACCTTGCCACAAGAGCATGAGCTTCCATGTGATGTATGCCAATAATT	0.942
ASNP1148	>contig15594	AATTCCTCAAGAACACCTTCGTAGGAGGGTTGTCATTTACTCTCCTGCTAGAACTGCATC[T/C]CAGCAAGGATCTGGGAAGGTTGGAAGATGGGAAGATCAACTTCTTATCAACCCAAAAGTG	0.986
ASNP1149	>contig15601	TGCATTATTTGCATTCTATTCATTTGCATTCTATTCATTTGCATTGG[T/C]CGAAGCACTTATATTCATAATTCATTTTATGACCAAAACGAACCATAAATTCCATTCAGA	0.89
ASNP1150	>contig15604	CCTTTAACGAGCACCATACATTTGTCAATGAAAAAATGGCAAGCTTCAC[T/C]TGTATCAAAAAGCTGAATATATCAGCATATTTTTCAATGCAGCAGGAGTTA	0.956
ASNP1153	>contig15627	TGTCACCAACCCACCAAAAGGCTCATGAATGGGGAGGAGCTAGGGGTGACAATTGTTACA[A/G]AGAAACAGATCAAATCACAGAAGAAGGGTATTGGGGGAATGGTTCAGTTCCTAGT	0.969
ASNP1154	>contig15644	CGAAAAGAGGAGGAAAATACGAGTTATGATCACTCCAATCAAAATTCCAAAATCCAAACA[T/C]CCCTTTGAGACAAAATAGAAACATTTATGTGGAGAGCTTTGATATTCAAAAATTAGAT	0.947
ASNP1157	>contig15672	GGGCATGTCTCATCCTTCATTCTCCACAATGATCATTTTCGAAGAGCCATT[A/G]TGGATGGTCTTGACAGATTACCATGGAAAGAGTCTCCGTTGTGATACGATTATTGCACAT	0.93
ASNP116	>contig02017	AGGAATCAGGAGATGAGAATGATGTGATGAGGAAGAGGGCAAAGAAGGTAGGGTTCGGTG[T/C]GTCATCATCATCATCATCATCGTTATCTCAGGTGATGCAGCAGTTGAGTGGTGAAGTG	0.914
ASNP1160	>contig15708	TGACGTACCAGTAGGTACCAGAGGAGATTGCTATGATCGTTACTGTA[T/C]TCGTATTGAAGAGATGCGACAAAGTCTGCGGATAATTTTTCAATGTCTTAATAAAATCCC	0.962
ASNP1161	>contig15719	GGTTGGAGAATCTGGCCACAATGCTGATAAAGAGAGAAAATCAGATTTCTTTAAGCAACC[A/T]TGGGTTGATGATGCCATTGTTCGCTTTTTGAATCGCAAACCAGCCGTTGGAAGCAATGTT	0.995
ASNP1166	>contig15816	GGAGCTTCCACTCATTGAGCACACGCGGGGACCTGATTTAGACAGGCTTCCTTCTGTATT[A/G]GGTGACAATGCATTTGATTGGGTTGTCATTAACTTCTCCTGAGG	0.995
ASNP1167	>contig15823	AACTGGGGTCAATCAAGTGCTGCAGACAAGGGTCAATCATCTAGTTGGAAAGAATCTGAC[C/G]CAGGTTCGTGGGGCAAGAGAAATGACGGGGGTGACAAAGGTGGATGGTAGTTGCTTCTT	0.977
ASNP1168	>contig15846	TGAGTAATAGTCAAGCTACTATTGAGGATGGAGGTTAGGTCTTTCAAAAAATGCA[T/G]TGCTTTAAAAACATGTTTGTTACTTTCCAGTTTTCCGTTGACCTTAGAAATCGTGAGCT	0.921
ASNP1169	>contig15852	AAATTCAGCGACGTTAGATTATGGCACAAAATGCTTGCGCATGCTAAAGATTGTAAAGTA[A/G]ACGATGGTGAGTTGTACACCTATCGGTATCACCCAACGGAACAAGCATTACCCGTTTCCC	0.946
ASNP117	>contig02035	GAAGGAGGGTGGAATTTCCCTTGAGGAGATGGTTGATGGGAGAATAGAAAACGGTGATGA[T/G]AGAGACGAGCGTGGTGAGGAGGATCTGAGCGGAGAGGATGCCGTAGACCTTGCGGATGAA	0.95
ASNP1170	>contig15855	ATCACATGCCTTCCAAATGCACACAGGATCTCAAAGAGGGGTCAAGTAG[T/C]TGGGTTTGTAGGAATCAAAACACAGGAGGAACCATCACAATGTGATATAATTCAGACCAC	0.925
ASNP1171	>contig15867	CGAAACAAGCTATTTGTTCTTACTCTTAGTGCCGGGTTAGAGGGCTATCATGTTA[A/C]TGTTGATGGGAGGCATGTCACCTCTTTTCCTTATCGCACTGGGTTTACTCTTGAGGATGC	0.935
ASNP1175	>contig15990	ATGAATTGAAACAATATACATACCCACAAGAGATAACTTGTTAGCTTAAGAGGTGAGGC[A/T]TTCCTACAGCTACCAGCCTCTCAGATTCTATTGAACAAAAGGATATCTAGAAATATAATA	0.974
ASNP1176	>contig16019	GAGTTTTCCTTGCATAGATTGATTACGAGTCATATCCATGTAAATTGAGCTTGAC[T/C]TTGCGGTGAACAGTGGGTCAATGGCGGAGCAAACCCTAGGAGATAGAAAAAAGAAAGCAG	0.978
ASNP118	>contig02039	TGCGACAATCATCGATGAGGAAGTGCGTGATTGGGTGAAGAAAGCATACGAACGTACGGT[A/T]CAGATTATTGAGGAACACAAGGAGCAAGTTACTCAAATTGCAGAGTTGCTTCTTGAAAAA	0.966
ASNP1180	>contig16098	GGAAAAAGAGGATTACATAATTAATGACTTCAAAATCAACCTACAGCCTGCGGATAAAGA[A/G]GCTAGACTAAGTTCTACGAGTTTTGTTCACCAACCTCCAGAATTTCCACCCCATCCGTT	0.898
ASNP1181	>contig16153	ACGTGATCCTTTGAGGCCTTTGGTGTACAATAGCAACTTTGATCTTTATAGTGCACCAGC[A/C]GCTAATTGGAGGGATACCTTTTACTGCTTCATGGCTCCTCATCCACCAAAACCACAAGAC	0.902
ASNP1182	>contig16217	CACTGATTTGCAATCATGGAACCAACTTGAGAGAAGCACACGATTCA[T/C]CTTGTTAACGCCTACATAATACATTCATCAAACACATGCAATTAATATTCCTGCTTATAT	0.961
ASNP1185	>contig16245	CGGTCACGGCTACCATATTTGTAGTCACGGTTGTCAAAACGATCCCTATCTCCATAACG[T/G]CCTCCGTCATAACGATCATCGATGTATCGATCACGTTCACCACCAAGGCGATCAACATGT	0.984
ASNP1186	>contig16269	TCTCATGGCTGACATGAAATTAGTGGCTAAACACTTGCATGATCTTCC[A/T]AAGGAAATAAAAATGCGTAACAAAGGCATCATCCCTGACAGTGGCTATGTGCCATCGACT	0.961
ASNP119	>contig02046	GTTGTTTACTTTGGTGGCTGCTGTTTGCATTGTGTTGAGCTTATCCATAGTGGTTCGTAG[A/G]AGGTTCATTGGATCAAGGGAATCTGTGTCGTGGTCGAGGTTGCCTGTGAATTTATCGGAC	0.962
ASNP1190	>contig16370	ATTACTTCCAGCTTTCATGTAGATGCAGTTGTCATAGCTTGGATCCTTGTCAACTTTT[A/G]CACCTGTGCCTCCAAAACTGCAAGCAACATCAGAAGCCCCATTTTGCTGGTAATAGCTAT	0.898
ASNP1192	>contig16395	GTTAAAAAAAATTGAACAAAATTGTGCTGATGGTGTTGACAAGATAAATCCAGCATGTAC[T/C]GCAAGAGAAGACGTTGAGGAGGAAGAGGATGAAGAAAGCAACATTGATGATATA	0.972
ASNP1193	>contig16406	CCTTTTCTCAAAGTCAGAAGTGAGTCACGCAGCTCTCTCCAATCAGATTTTCAGCTGCTC[T/C]TGTAGATCTGTGGCGGGATTCGCTGCTTCAAAAAGAAAAAGAGATTGAAATT	0.9
ASNP1194	>contig16423	CTTCTATGGATTCAAATTCTTTAAGATTATTAACTACGTGGTGAATTTTCACAGACAGCT[T/C]CTCACTGTGCTCTTCAACGATTTTCATAAAAGAAGTTAACTGTTCTTGATATGTTG	0.887
ASNP1196	>contig16463	GTTTCTCTGACAAACTTTTTCGCTGCAACAAATGTCGCCACCGATTCCAGCACTC[C/G]TATTGTTTTAGCAACTACTACGGGGAATTAGCAGAGATAGGACTATGCGATTGGTGCCAA	0.953
ASNP1197	>contig16466	ATCTCTTGTTTCTACATGAGCAGTAGAGCCTTGCCAATCTAAATTCTCACAGGTGGT[T/C]CCTTGAGAGCAAATCTGATCACCTGGTATCTCAAGTCCGTCACTTCCATCATTATT	0.956
ASNP1198	>contig16487	ATTCCCCTTCCTTAATCCTCTTCTCCGCCTGAAAACCAATCTTCAC[A/G]TACGTCTGAGCAGAAACATCAGCCTTCAGCAACCTGAACGAACCCTTCTTATCAGCCTTA	0.908
ASNP12	>contig00177	AGGAATCAGGTTTTGTCTTACAAAATCTTCCAAAAACTCCTCTTCAAAGGGTCCATAGAA[T/C]GTGTTCCGCTCATTATACTGTTGATTAAGGGAAACCAATGCA	0.902
ASNP1200	>contig16514	GGTTTTGAGATGCTAAAAGCAGTTCATCTGGAACCAATTCCCTTTGACATGGAGAG[A/T]GATCTGGTAACTCCAACATTCAAGCTGAAGAGATCACAATTGCTCAAGCACTATAAGGAT	0.979
ASNP1202	>contig16545	TGACTGTATTCCTGAAGGCTCTGCTTCTCCTCGGA[A/G]CATTATAGAAGCTCCTTTTTTCCCATCGTCCTTTAAATTTTCCACCCATACCTCTTCCA	0.992
ASNP1203	>contig16548	ACGCGACCATAAACCGGTCTTTCTCCTTTCCAGTACTCCAATGGCCTTGTCCTCATCCTG[C/G]TGCTTCTCCTTAATCCAGACGTCCATGATGTACAAGCAGCTGCAAGGCTCTGCCTTTTCG	0.923
ASNP1204	>contig16555	GAGGAGTATTGGCCAGAACACTGGAACATCAAA[T/C]GCACTAAAGAAAGTCATCACAAATGCAATGCAAAATGCCTTCGTGATTGAATACCAGAAC	0.991
ASNP1205	>contig16571	GGTGAGCGATGCGTGAGACGACCCTTGGAGGGTTCAACGTAGCCGGAGACAGTTACCTTG[T/C]TGGCTTTGCGATCCACCTCCACTTGGCTGACCCCCTTCATCCCCTCCACCGCTTTCT	0.898
ASNP1206	>contig16651	GATACCGCTCGAAGCTATATTAACTAAGGCTTTAAAGGCTACACAGTCCA[T/C]GTAATTTATGTTTACCTCTGCAAAGACTTGTACAGCACTACAGTCACATATTTGGCTAGA	0.946
ASNP1207	>contig16652	ACACATCAGAAGCATTGTTGATTTGACTTGAGAGGTGCATCTTTGAATCAGAGATC[A/G]TTTCCCATATTGAATTGGAACCTGAACAATGTATTTCCAAGTTTTGCTTGCTTCCCTTCT	0.919
ASNP1208	>contig16653	TGGAAATTTGCTGGCTTTTATACTAAACTTGATTGGTCCAAAGGGTCTTGAATTTGCACG[T/C]TATTCACTTGATTATCATACCATTCGCAACTATCTTCATGTGAATCGTTTGTGGGGC	0.952
ASNP1210	>contig16728	ATATATTAGGCTCTTCACTCTTTCCTCACTAACATCTGAACTCTTTGAATCTATAACTGA[T/C]AACTTCCTTGCTACATTCAAGGCTTCTTCTCTGTTAGGAACAATTACAGCACCCAGACGT	0.896
ASNP1214	>contig16831	TGGTGTCACAGACACAGGATCTCCTTCTGAGGAGTAGGTCGTTTTACCAACAGAAGGGCC[T/C]CAATCATCAGAATATGAAACGTGATCTGCGGGTGGAGAATGGTA	0.996
ASNP1215	>contig16838	CCTGGTCACTACGTTGCTCTTGTCGTGTCCTCGCCCACGCTTAAGTCGTCCGACAATGCC[A/G]CGCCTATGAAACAACTTAAGCTTCTCCGACCCGATGATACTTTGCTTATTGG	0.995
ASNP1216	>contig16847	GCTGATTCTGATGTAATTGTGGGGATACTTGAGGAGAAGTACCCACAACCTTCTCT[C/G]CTCACTCCTCCTGAATTTGCCTCTGTGGGATCAAAGATATTTGGGTCTTTTGTGTCTTTT	0.965
ASNP1217	>contig16861	GCGTGTTGGCATCGCCAGCAACAACCGTGACAACTCCTTCACAATCACCATCATCAGC[A/G]TGCTCGTTCTCGAACCTCATGTCAAACTTGGAGTCGCCCC	0.95
ASNP1218	>contig16864	CAGATAGCAGGCCCCGGGTAAGAGGAAGGTTTGCAAAGAATGATGACTTTGGA[A/G]GGAGCCATAGACAAGGAAGTAGCAATCATGAAGAAGAT	0.936
ASNP122	>contig02097	TGAAGATGACAAAGGTCAAGTAAATGGATTTGCAAATGGTCATGCAAAGGAAATAAATGG[A/G]AAGCATCATCAAGGAAGGAAAATCATGGGTGCAAAAGCCAAGAGGCTTCTCCCACTTTTT	0.924
ASNP1220	>contig16885	CGAGATTCTAAAGGAGAATAAGGACAAAAAGGATGCAGAATTTAATGAA[A/G]GGTTCAAGCACAGACCACCTAAAGCTTTAGACGAAGATGAGACTGAGTTTCTAGATAGTT	0.963
ASNP1221	>contig16914	CCTTCACAATGGACCAGCTAGGGGAATCATTCACCGTGATGTAA[A/G]GTCCACAAACATATTGCTTGATGAAAACCATGTAGCCAAAGTTGCTGACTTCGGCCTTTC	0.943
ASNP1222	>contig16916	GGGGCGGAGAATACCGACATCTAGGTGCAGGACTTGGCACTTAGAGTGGGAGGGGTC[A/G]AGCGTGTAGATGAAGGAGGTTCCGTGTTCCATTCGAGGTCGTAGGTGACGAGGTGG	0.899
ASNP1223	>contig16921	TATTGGTTGAAAGGCAGTGGCAAATTCT[T/C]CCTATTCGGAAGTCTTCCAGTGTTCAACAGTTTGGGACTTACACTGAAGATGATGTTGAT	0.952
ASNP1225	>contig16942	TGGCACCAGTTGTAATAGAAGGGTATGTTTTTTTGCCCACACAACAGAAGAGCTGCGTCC[A/G]TTGTATGTGTCCACTGGATCTGCTGTTCCTTCGCCCCGATCATCAGCCTCTACTCCT	0.94
ASNP1227	>contig16991	TTGAAAAAACTCCCGAAATACAGGATTTCGGAACTAGGGAAAAAATATTGAAGG[T/C]ATGATTAGTTTGAAATGATCCTAACAAAGAGGAAGATCCAGAGGAGGGGGCTCTATGGAT	0.91
ASNP1228	>contig17039	CTGAAGGAGAGAAGCTGAATTCTATGAACCTTCTTCTTTACATGGCTCCGATGGC[C/G]GTTGTTTTTCTTCTTCCTGCTACACTTATAATGGAAGAAAATGTAGTTGGCATTACATTG	0.986
ASNP1229	>contig17077	CATCATCGCACTCACACACAGTTAACATCAACGGTTGAGACTGGTTAGCCCCATTTCCC[A/G]TGACAAAGTGGTTTTTCTCTTGGGTTTCCTCCTTGACTCCACGCGAGCAGGTGTA	0.947
ASNP1230	>contig17093	TGATGAATTCTTTGCGATTTTGAATAATTAATGGT[A/G]TTTCAATCTCTTGCTCAGAGGTGCAAAGTTTGATTGTGTTCATTGTAATTTATATGAATG	0.964
ASNP1233	>contig17166	AAACCGTCCGTTGCTCTTCTAACGTCCTTGTACGAAATC[T/C]TCCTCACAAAAAACACCGCACCGGAGCGAGATCGGTGAAGCCATGCTAGAAGGTGGCGAC	0.979
ASNP1234	>contig17182	GGTGTGATTGAAATGTACTTGTGTTTAACAAAGA[T/C]GGAAGCACACTTTCAACATAATCAAATTGCCCTTTCCGTTTGCTACAGTCCACTCGAACG	0.893
ASNP1236	>contig17270	ATCAACAGCAGAAGGAATATAACAAGAGAACCATAAACAATTTT[T/C]ATTCTTTGCATGCTCTTTTTGTTTCGGCAGATGAAGAGTGAGAGAAAGTTGAAAACTTTT	0.921
ASNP1238	>contig17298	GAAGCAGCAAAGATAGCTAATGCTCATGACTTTATTGCAAGCATGAAGGATGGTTATGA[C/G]ACATGGTGTGGAGATAGAGGAGTGCAGTTATCTGGGGGCCAAAAGCAAAGGATTAGCAAT	0.925
ASNP1239	>contig17310	GGCGGTGTTGGGGGGCGTCCCTAGCATTCAGGAGGCAAAGGAAGCCACAACCGA[A/G]CTCAAACATGCTATTCATAAGATATACCTATCTTCAAATTGTGCCGAAGCGACGCTTCTT	0.895
ASNP1240	>contig17314	ATAAGGTCCCAAACAAATTAAGCATGGCTAGCAGTTCTTAAGTTCTATGATTCGCGAATC[A/T]TGGAGAATGCGGCGATTGTGGAGCTAAATAGAAACTGTGCCAAGACAGTGGAAGAGA	0.952
ASNP1241	>contig17330	ATTTAGTAGCCAGCTGCTTAAACCATCAATGATGGCATTGGAGCAAAAATTGGTTTCA[A/G]GAACAGACAGTGGACCCGGGGGTGATAATTCTAAAGGTCAGCTTCAAACGTTGCTGACAC	0.897
ASNP1242	>contig17411	CCACCCAAATCCAATCAAGTCTAAGGCGTATACCTTGTGTTTCTTAGCCAATTCTGG[A/G]ATGTTGTACCTCCAGTGGAATGCAGAGGCCCCAAAACCATGAATAAGTACAAGGGGAGAG	0.959
ASNP1243	>contig17429	CCTGCGGCTGAAGCAAGTGATCGAAGCGATAGGAGAGTAATTAGCAGAAAAATTCATCGT[T/C]GCAGTGATGGGTAAGGTTCACGGATCACTCGCACGTGCCGGTAAAGTCAGGGGCCAAACC	0.991
ASNP1245	>contig17481	TCTGTTAGAAAAATGGCATCCCTATATGAAGTGCTGGGAATTTCAGTGGGTGCAAGCTGC[A/G]TGGAAATAAAGGCTGCATACAGAAAGCTAGCAAGAACGTACCATCCGGATGTTGTTGGCA	0.948
ASNP1247	>contig17495	GAACATCATTGCTGGGTTGTCTTTGTTTTCGCCACCAGTGAGGGCGTTGGTT[T/C]CAATGATGTATACGGTTAGGAGGATCTTTGTGGATATTGATTGGACTCGGGATGTGTGGC	0.97
ASNP1248	>contig17503	GTTAGAAGCAGTTCGTACCATAAGCTGAACCCGACTTCTATAGGTCACTATCTAGGGATG[A/G]ACATTCATGATTGTTCAATGGTCAGCTTTGACTGTCCTCTGCAGCCAGGTGTTGTGATAA	0.882
ASNP1249	>contig17535	ACTTGTCTGGTAAAACTAAAATATTTTCTCCTCTTCTACGTTTAAAAAAGGAGCAGGAAT[T/C]TCGATGGAATGAGGAGCACCATAAAGCGTTAGATGTAATCAAAGTTTACTTGGCTCATCC	0.892
ASNP1250	>contig17575	GTAAAATCCGAGCAAGCTCAGAAAAGTGTATGACTCTCTCAGCCAAACAGTATCGTCCAC[A/T]AGCAGAAGCAATCTCATATGCTAGAATATGAGCGTTAGCAACATCTTTCACATCCACCCA	0.954
ASNP1251	>contig17592	ATGTTGGATAAGTGGAGTCTGATATCAAATTTGTCATGACAAAAAAAGGCTTCAAGAACT[A/C]CACATTCTTGCAGCCCTATTCCACTCATCATCTGA	0.966
ASNP1252	>contig17603	CATAGTCTTCATCATCATCCACGGAAATTCTCACATTCTGGTTGCCCCCAAAAAACCCTT[A/G]GAAAGCCTTTGAATACGTAAAGCTGCAGCTTCATGCACAACAATTGCATCAGATACTACT	0.957
ASNP1254	>contig17706	TAGGGCTTTGTTTATGCTGAACATTCTGCTGCAGGTGGTCATCTCTATAGGCCCAC[A/G]GAAATTTCAAAGAAGTGGAATTTGACTCCACCAAAAT	0.976
ASNP1255	>contig17707	GCAGAAGAAATACTGCAGAGACAAGTTCATCTTGTTATTTATAATTTGAAGGAGGCTATA[A/G]ATGGTGCTGATGGATTTCAGAATACTCATCAGATGCAACGATTTGAGTCAGCTAAATTCA	0.904
ASNP1257	>contig17725	CAGTTTCTTAGAAATAGGTGCAGCAGCTCTACTTGTAGGAGACATTGAATCTAAGATGAA[A/G]GGGCAACCATGGAAATTTTTTGGAACTGATGATATGCCTTACCTTGATCAGCTATTGCAG	0.991
ASNP1258	>contig17771	AAGAATTCCTCTTGCAATTCCTTTTATGATTTTATATCGCTCTGACCAAGTTAATTGTCT[T/C]CGCTTCTGGGAATCAAATAGGAAGTGATCAAGGCTCTTGTTAGGGACATATTCATAGATA	0.927
ASNP126	>contig02215	GCCAGGGATCCTTTGATTTATCATGAGTTTCTGGAACAAACCAACCCGGCCCTGTATGTT[A/G]ATATGATGAATCAGGGTTTACTCTCGAGGCTTAATTATTGTTTGGTTGCA	0.968
ASNP1262	>contig17861	AAGAGTTCCGATTGCCAGGAACCCGTGGAACAGCTCGTACATACCACCCGATGCTTCATC[T/C]TCATACTCATCGTCCAAAGACTTTCTTAGGTTCTGCTCTTTCTGATTCTGATGTTTGTAA	0.973
ASNP1265	>contig17879	TCGGAGATAGAAGGTGTACGGAACGACGAATGGTGTCGAACTGAATGAAAAAAGGGTCGT[T/C]GGTGTTAACCGTGGCTGGATCCAGAGTGATGAGGTTTAAGTCAATTTGGGTTACTTGGTG	0.898
ASNP1266	>contig17922	AGAAATTATGGAGTGAATGAAGTTCACAATGTTCAATTATTAAATGCAAATAAAGCTC[T/C]TCAATTATTTTGCAGAAAAGCTTTCAAATCTGATGATATTTTGAATAATTATGAAGAGTT	0.886
ASNP1267	>contig17978	AACGAGTGCTGCGGTGAACCCTGTTGTGCCTGCAGCTGGGGCTGGAGTGCAAAAGTGGTT[A/G]CAATGCTCAGGCGAGTATAAGTCCGGGTGTTATTGGAGGATATGGGAATCAGGTGGGGTT	0.947
ASNP127	>contig02217	ATTGTAGCAGAAAAAGAAAAATCATTGAAGAGAGATCGTTAACCATAAAATCCTTGCAGA[A/C]TGAAATTGCTTCTCTCCAGAAAAAAGGGTCGTTGGATGCCGAGGAGCAGGTTGGAAAGGC	0.93
ASNP1271	>contig18118	CTCGTCCCGAGATTCTTCCCTCACACCTCTAATAGAATGCCAAGTCACAGAAACAGGATC[A/G]ATTTTCAAAAGCCACGAGTCCCCAACAACACCAACAAGCTCCCCGTCAATGCTCCCATAC	0.903
ASNP1273	>contig18276	TGGAATTGTTTGTTGGAAGAGGGGCAGCTAGAATCAGAGACCTTTTCAATGCAGCAAGGA[A/G]ATTTGCACCATCAATCATATTCATTGATGAACTTGATGCAGTTGGTGGCGGGCGCGGTAG	0.954
ASNP1274	>contig18288	GATCGAATCTATGAATACATGTTCCACCTTGTTACGGAATACTCAAAACTTCTAGATTTC[A/G]AGCCTACTCCACCAGAAACTGCTCTGGAAGTTTGTGTAGAATCTGTGCTTTGCTATGCTG	0.955
ASNP1276	>contig18360	AAATTTAATACACGATCCAACCATTTTCCCAAACTCAGCCTAAACTTGAAATAGTGCTCC[A/T]ACCTCATCGTGCCTCATGATCCTTAATCTCAGAAAAAACTGCATGATCGGGGATCAACCT	0.994
ASNP1277	>contig18404	AGTTCGCTTGAGACCCAAGAAATACGCAGTTCCGAGCGTTATCTCCCACAGCACCATTGA[A/G]TTGAACCTCTACAACTTTCTCTCTCTCTCTCTCTCTCTTTTG	0.98
ASNP1278	>contig18426	GGCACGGCCTAGGGAACAGGTTTTGGCGGAGAAAGGGCAAGATTGGAAGAAGATTGATGA[A/G]CAGCTTGAGAGCATGAAGATTAAGGAGACAACCGGTGATGGGTTTGGGAAGAGGGGTTTT	0.959
ASNP1279	>contig18446	CCTTCAGAGTAAAGCTTTGATGTATAGGGTTTTCAACAAG[T/C]GAAAACTTTTCAATCAATTTTGCCTCCATTGAATATATATAACACATGCTAGATGAAGCC	0.915
ASNP128	>contig02230	CATCCCTGCATTTGAGCAAAGTTTGGACCGTTTGGCTTGCATCGAAGAGATCCCAGCAC[A/G]TGCTACAACATTTGTAATTTGTTGAACAGAAACTGGTAGTC	0.988
ASNP1280	>contig18501	ATACCAGAAACTCTATGAACCACTTTACACAAAAAGGTATGAGATTGTTAATGGCGTGTT[A/G]GAGGTTGAAGGAGTTACAAATGAAGCAGTGCCAGAAGAAACAAACAAAGATGCTGAAGAG	0.926
ASNP1281	>contig18503	ATGGCCAAGGCAGCTCTGCGGCTGCAGATGGTGAATCCTCTTATCTGAAGGGATCAGA[A/G]GATGCAAAGTGACATAAATTTATGTGCTTTTTTTTAATGAGATACATATGACTGTTGATA	0.904
ASNP1283	>contig18536	CTATCTGAAGAAAGGAAGAGAAAATGGAAAAGAGAAATGGAATGGTTTTTGTCTCCT[A/G]CCAACTATATGGTCGAGCTAGTTCCTTCTAAGCAAAGCAGTTCCAATGGTGGGATCTTTG	0.938
ASNP1284	>contig18543	CTCTGCAAGTCCAATGAATCAGATTCCCAAGCTCCCCAACCAGGAGATATCCGTAAACAA[A/G]GACTGCTAGCACAAATTGCCATGCTTCAA	0.951
ASNP1285	>contig18606	ACGGGGGAGAATGGTTTTGCCTTTAAACCGAAGAGCAGAGATTTGGTTTGACGCTATATT[T/C]TTCGTGTTCCGTTTCTTCTTCAGCTTTCGGAGGCAACAAATTACTTTCATATATCACTTC	0.983
ASNP1286	>contig18638	GCATTGAAAAAGGCCAAAGATTGTTTCAGGTTTTTTGCACTCATTTATGATTGTATGAGC[T/C]CTAACGCTTATGAATTACTTGTGG	0.886
ASNP1287	>contig18654	CACCACAAACTCACTATTGTCATTTTTCTCACCATTTCTTATCACTTTGGTTTTTAATAC[A/C]TCGCAATTGAAACTCTTGGTTTAATTTCAATATGAGTTTAAGCCTCAAAGGATCTTTCTC	0.883
ASNP1288	>contig18709	TGTCCAACCCCTTCAAGCAAGAAGAGTTTAACATTTTCTTGTTGAGA[A/G]GGCAATGAAGAAAAGTACTTGCCAACAGGTCCATCAATTGGAGTGAAAGGATCTTCATCT	0.952
ASNP1289	>contig18727	GAATTACTGTTTTAGGTGCAATGCTAGGTGCTTGCAAAATCCATAAAAATGTTGAATTGG[T/G]TGAGAAGGCTGCAGACAAACTATTTGAGTTAGACCCAGATGATGGTGGATATCATGTATT	0.944
ASNP1290	>contig18730	AGTAGTGTGCAGTATTGTAAGAATAATCACTCGTCTTCTGGGTCAGGTGCTTCTTCTTCA[A/C]ACTTTAAGTAGTTGCTCGTTCTCTCAACCAGATTACTATAAGCTACTCAGAATCAATCAT	0.993
ASNP1293	>contig18824	GTTGCTCTTACAATGATGGTGGTGGCACAAAGGTAAATGTCGGAAGTACAAATGCACAGG[T/C]TGCAGCAAGGTTGTTTGTTGTCTCTAAGGAGAAACAAAAATTTCTTGAGGCTC	0.897
ASNP1295	>contig18859	AATCATTTTTATCATAATTAATTAATTAATTAACCAAACATGGGGAATTATTTGTTT[A/G]TTTATTAGCCATAAAAATACAAGACATTTGTTTATTTGTTGGCGATAAAAATTCA	0.901
ASNP1296	>contig18900	GAAAGCTCGGGATACTCGGGTACCTAAGGTTGAGGCTCTAAGTGGGAGAA[A/G]GAGTGTATGGGATATTCCAGAGGAACTAACTGCAAGTGGAACCATCGTTGTTAGTGGTCA	0.955
ASNP1299	>contig19083	ACCACGAATGGGTCATAAACATTAGCCGTTCCCTCGAAGAAACCTTGCTTGAAAACAAC[A/G]ACGATGATGATGAACTCACTCTAGCCAAATATTCAACGTGCCCAATTCCTTAAGATCCTC	0.898
ASNP13	>contig00203	CAAGGGGAAAGTTATCTTATGTCCTTGATGGAGATAACCTTCGGCATGGACTA[A/G]ACAAGGATCTTGGTTTTCTACCTGAAGATCGCACTGAAAATATTCGCAGAACTGGAGAAG	0.97
ASNP130	>contig02252	TTTTATGGACCAAAGTCCAAAGCCAAAGAATAACAATGTTGTAATGTGATGAGTCCATGT[A/C]CGAGAGATCAGATTCGGAGCAGCCCAACCAACAAGAACAGAGAGAATGGT	0.981
ASNP1300	>contig19109	GTCTTTTTTTTCCGCTTCCGGTTTTCGCGATCGGAGGTAGTGTTTCGATCTTAACCGTT[T/C]CGTTTGAAATTGCAAGGATTAGCCCGAACCGTTAGGACTAGGGTTTCGTACACTCGTTAC	0.974
ASNP1302	>contig19165	AAATGTTTCCAGAACACACACTTTCCTTAAAAGTTTGGGCATGTACAAACCCATTCCTC[A/G]GAGTTGTGAAACCAGCGGCTTCTACTCCCACTTCTTTGGAAGCTTCATCAGAGTCAACGA	0.88
ASNP1303	>contig19175	AGGTTCTGGAGTTTTGAGAAGAGGGAGAATCAGCATATTCATCGTAGGCATCAGTGTCT[A/T]ACATCTGCAGATGAATAATCGAGGCTGGAAACATCGGAATCGAGAGAAAGCTGGTGAACA	0.885
ASNP1304	>contig19177	AACCTGCTTCAACAANNNNGCAGCGGTACAGGAATATTAACCTGTTTTCCATCACCTAC[A/G]CTTGACAGCCTCGGCTTAGGTCTCGACTAACCCTGGGAGGATTGTCCTGCCCCAGGACCC	0.991
ASNP1305	>contig19203	GTGAACTCAGGAGGCCGGTAGCCGAGTGCCCCGGCATTCAGAACTTGCTCAGCTGTACC[A/T]GCAGCAGTGAGTATCCTGTGCAGGCTGTAGTCAGTTAGGAGGACATTTCTGTTGGGAGTT	0.959
ASNP1307	>contig19213	CAAGAATTAAGTTGCTGCTTTTCCTTGCGTTGCATCATGCATGCACCCTTCTCTACTAGC[T/C]TTATCTTTAACTGTATGCTACCTGTCTCGCTACTCCATATCTAG	0.923
ASNP1308	>contig19229	TTCCCCCTGCGACTGCACCAACACCGCCATGTCCATGAACACTTGGTGCAGCTCCTTCA[A/G]GTTCCTCTCTATCTCCTTCACCGTGTCGTGCCTCTCCTGAATCTCTTGAATCGTCTCCAT	0.955
ASNP1309	>contig19300	GTGAAATCAAAGTGGAATCTGTGCAGAGGGAAATCAATGAACGTGATGAGGCTCTTAGA[T/C]AGTTAAAAAAGCACTTGATCAGGGCCCAAGATCGAATGAAGACACAGGCCGATAAGCATA	0.954
ASNP1316	>contig19533	AGGCGATAACGGAGGGTCGTTCCGTGCCATTAAGCAGACACATGAAGAAGAGTGACACG[T/C]AGCAGGTCCCACACCAAAACAAGTCCGAGGATTCGCCCCTGAAGCTACGGAAAGAACCGT	0.994
ASNP1317	>contig19538	AATGTCGATGTTAGGAGAGGTGAAGTTTTCATTTTATCCCATTATCGACGTTTTTTCTTC[A/T]AGTTATGATGTTCATTGCTTAATGGAGCTTAGGCTTTTT	0.937
ASNP132	>contig02286	GCATATGGGAAGAGAACTTCCGTAACAAATGATATGGGAGTAGTAGTTCCTTCAATG[A/T]CAAGAACAATGCAACATGGAAATGGATTAATTTCACCATTAGCCTTCCTTGTCTTATCC	0.976
ASNP1320	>contig19706	GGAGGAGGTTAGCGAGTTTTATCAGAACAGAGGATGCTT[T/C]AATGAACTCATATCTCTAATGGAGAGTGGGTTAGGATTGGAGCGTGCACACATGGGTATC	0.885
ASNP1324	>contig19804	CTTTGTCCCGTAAATTGGCCCCAACCTTTTGGCCACTCGAATTCTTCTTATAGATACGC[A/C]ACAAAACCCAATCATCAAGCTGCATCAAATTAACAACGTACAAATTTAAACTAATAGTGA	0.97
ASNP1325	>contig19812	GTCCCACATCGACTAGAGATTAGGCAATTGAATAGTATATAAGTGGAAAGCAACCCTCAC[T/C]TTACAAGCCGGTTTTGTAGGGTTGAGTTAGGCTTAATCCACTATTCTAA	0.903
ASNP1326	>contig19814	TTTGTGTGTGCACCAGTTTCATGTTCGATATCAACCTTTGCACAGTTGAATTCACTTGT[A/G]TAATCTTAGTTTGGAAAGAATTGTTCATAGTTGCATGTCTGGAAAAAGTTTGAGAGTCAT	0.95
ASNP1327	>contig19825	CATGGTTAACATTAATCTTCCGGTTCTTCTTTCCTTTAAACCTCTTTGATGGTGTCACA[T/G]TTACACTGCGGAAAAGTCCTCCATGAG	0.976
ASNP1329	>contig19877	GCATATCTTGAATCACACAGCCAGAGGACCTGATGCAGTATCTGGGGTAAGAAGGGTGG[A/G]ATTTTGTTGAAAGCTATCAACAGGAAAATCAACAATGGCCCAGGTTCCCTCCTCAGCATT	0.968
ASNP1330	>contig19932	AGTGCTTGAGTTTGAGAGGAAGAGGTTGCAACTTCGCAGTTCTGGTGGTCAGTAAAGTT[T/C]CACATTCACATCCTTTTATGGTCAAGAAAACACCTCCATGGAGGAAACATATGGGTATGA	0.96
ASNP1336	>contig20246	TTCAAGAAGGACATGGTGCTCATTGAGTGCCTTGTAAACAGCTGCAAGCACAGTTTCAG[A/T]GACAGCAGCACATTTGACAATGTCATGAGCCCCATCAGTGAGAATCTCAGGCTCAACAAT	0.897
ASNP1337	>contig20260	CTTGTAGCCTTGATAAGTACATCATAGTTTTATTTACCAGAGGAAGTTGT[A/G]CCCCATCTTTACGTGCTCCCAACACTTTTTGGCTGCACAAAACCACATAACATATATGCA	0.975
ASNP1340	>contig20408	GAGGATGATCAAGAACAGAGAATCAGCAGCCAGATCTAGAGCAAGAAAACA[T/G]GCATACACTGTTGAATTAGAAGCAGAATTGAACCAATTAAAAGAAGAGAACGCCCAACTT	0.952
ASNP1342	>contig20409	AGAGCATCTACATGCTTTCTTAAGATTTTTAATTGAGAGGCGAGATCATCAACACTCTTC[A/G]TCTCCTCATTCAATCTGAGACAGGAATTTATATAGCGATTCCCCTTGGTTGCTGCATCA	0.961
ASNP1345	>contig20617	GTGATGATTTATCTCCACCAATCTTCCAAACCTGGCAACGGTAGCAGTACCATACATGT[A/G]TTGGACAAACTTGGATGTTTGAATATATCTCAGGATCAAGAAACCCACTTCAACAAATCC	0.92
ASNP1346	>contig20648	TCCATGCTATCCTCTACTTTGCTCTCGTTTGCATCTTCATGTTGGCTGTTGGGATCCAC[A/G]TGTACATGGGGTAAATCATCACTTGATATATATATACCTACATGCCCTCAATATCCTCAT	0.981
ASNP1347	>contig20669	TGGGTTTTTTTGAAGGACTTGATGAGTTTCTCAGTAGCTTGCCAATTCTCGAATGTTGT[T/G]GCAGATGATAAGGTTAAGGGTCATTAGTCTTGTAAATGCCTTTTTTTTTTTTTCCTTTGG	0.994
ASNP1348	>contig20682	CAGTCTAAATTGGCAGCAAGGAAGTATGCTCGTATTATCCAAAAGCTTGGCTTCCCAGC[A/G]AAATTTAAGGATTTCAAAATTCAGAACATTGTTGGCTCTTGTGATGTCAAGTTCCCTATA	0.975
ASNP135	>contig02310	TGAACTCTTTCTTTCTAATCTTTTCACTTATGCTTATTCTTTTATTATTCGCGG[T/G]ACACCCTCCATCGCAACATATACAAATACACAAGATCTTTGTGTCCATCACT	0.974
ASNP1350	>contig20766	GCTTGGTGTTGGGGGCAGCGAGAGGTCTTGGTAAGATTCATGGAGAGTACAGTGCAGCT[A/G]AAGTGCCTCATGGGAACGTGAAATCTTCCAACGTGCTTCTGGACAAGAACGGCGTTGCAT	0.891
ASNP1351	>contig20769	TGGGTTGGCTTGTGTGGTGCCGCAGCCTGAGAAGAGGCCAACCATGGATGAAGTTGTCA[A/G]GATGATTGAGGATATCAGGGTGGAGCAATCGCCTCTTG	0.942
ASNP1355	>contig20918	AAAAGAAGGTGAAAAAAAGAGATCTCCAGCCTGGTGTGATCGTATATTGTGGCTAGGAAA[A/G]GGAATAAAACAACTACAATATGGACGTGCAGAAATTAAGCTCCTGATCATAGACCAGTT	0.899
ASNP1356	>contig20944	GGCAAACAACCCCTAAATCACAAATTAATTTCGGGTATAACATGACGTTCTCATGCACAA[T/C]GAGGAAGAATGAATTTACGAAATTAAATGTCATATTGATACATCGCATTACAT	0.943
ASNP1358	>contig20981	GTGTCTCAAGGTCGTTATCATGAGAAGACTCCTGAACAGGAAAGGTTGGAAAGAAGACG[T/G]CAGATGCCATATCATATGCACATCAATCTTGAGCTCCTGGAGGCCGTACATCTTGTATCT	0.958
ASNP1361	>contig21011	TACGGGGGGGTGGAGCTGCGGTTCTCCTCTCCAACAGGCCTTCTGATCGC[A/G]GAAGAGCCAAATACCAACTGATCCATACAGTGCGTACTCATAAGGGTGCAGATGACAAAT	0.946
ASNP1362	>contig21121	CATAGATATTGATCATAGTGTTGTAGGTATAGTGGTCAGAGGCACAATTTGAATCCCTC[A/G]TCTTTTGCAATACAGATCTAAATGTGTCCATTTGGCCATCTTTCCCATAAGCATCCAGCA	0.979
ASNP1364	>contig21140	TTTTCATCATACATTTGGGATATTAGTCCAGCACCAAAGCTAATGTTGTACCATGAAACC[T/G]TGTACAAAGATCGAGCCCTTTCTCATGTAAAATAGAAACTAGTTTTAAGTAGACATTTTA	0.969
ASNP1366	>contig21149	TCCATTTTGCAATCTCACACACGCACTAAAAAGTAGTGATTGAAAATGGGTTTGCTTGA[T/C]ATAGAAACTGGCACCAAGTTGTGAAATGATTCAGTAATCAGTATCAAAACTTGCTGATGA	0.924
ASNP1368	>contig21168	GGTGTCTTCCAAATATCGATCAACCCATTCCATATTTCAGCTTTCATCCCTCTAGGCTT[A/G]TGAGCCCTTAAATCCTCATAATTTCTTGAGTTTTGCTACTTTTATTGCTTTATCCCTGTC	0.969
ASNP1369	>contig21173	TGACTGTCAATACCGCCAGAAATCGCTTCCGACAGCGACACGGTGGGGCTCGCGGTGTT[T/C]CATCCACATAGTGTCTCGTCATAGTGACGTACGACCTTGGTGCGTGGGAGGAGATTAAGG	0.897
ASNP137	>contig02327	ACGGGGGAAGGCTCCAAGTGGGAGAATAAAATGGAAGCAAGTAGTTGGT[T/G]TATGAGCTTGGAGAATGAAAGCTAAGGAGAAACAGTGAGAAAGAAAAGCACGGTGAGTGG	0.907
ASNP1372	>contig21245	TTTGTCTTCAGTGGTATAACTTGAAGATGTTATTCATTATGACCATATTAAAATTTGTAT[A/G]CCATATGCTACATAGCAGCGCATATTAGATGAAATTCATAGAAGACATTTTTTTGGCATC	0.899
ASNP1373	>contig21266	GGGGCAAAAGCCAAGGAAGAATTGGATGGATTTGAGAAGTATGGGGA[A/G]CGAGTCTTACCTCTCTACAGTTTTGTGGATTATGCATTTGATAGAAGTTTCAGTGTTGAT	0.946
ASNP1374	>contig21274	CGTATCACACAGTCTTGAAGGAAATAAACAGTTTCGAAGCCAGGAACTTCTAGCCACTT[T/C]AACCAAGTTCATCAGCTCACAATTCTGAGGAAGATTTCGCAGCACATTAAGGTTTCCAGA	0.889
ASNP1375	>contig21308	ACCCATTTGGGTTGCTCGTTGGCCGAAGAGGGGTACTCGGCTTCTTTGCTTTCCAAGTAC[T/C]CATTCGGGTTACACATTGATCGAAGGAGTGGTCGGCCTCTGGTCTTTGAGTACCT	0.904
ASNP1376	>contig21322	CAGAACAAAGTCTGTACAAGTTGATAGATACAAGTTCTGGTGCCAACGATAAATGAGTTG[A/G]GCAGTATTGACCGTCTATATATGTGCAAGTACATATACAAAATACATATAACAAAATATG	0.956
ASNP1377	>contig21353	AGGATTACTCTAGAGTCTAGACATACTAAATTCCACACTACGTCATCAGTCACAACCCT[T/C]CTCACCGTGACAACGTCAAGAATGTCATAGTATCCCTCTACAGGTCCTCTAATCTCATCC	0.902
ASNP1378	>contig21552	TTGAAGCTTGGACGTGAAGAGCGTACTATTTGGTTTAACCGTCGCT[A/G]TAAACGTGAAGAACGCCACGACACTCTTCTACTAGGGTGATCTTATTGGAATCTGATGTG	0.935
ASNP1379	>contig21576	AAGTGGCCAAACGCATAAATGAAGTTGGCTTCTCTTACGATGTGAGGGAGAGATGTTTT[T/G]TTTGTCAATGCAGTGTGAAGGAAAGAGAAAGAGCCCCAAGTAAAAAAGATCTTTTGTGCG	0.878
ASNP1382	>contig21654	ATCAAGCATCCAGATTATTCTACAGCCCGATCCTCCTTCTGTTACGTTGAGAGCTGAAGG[A/G]CATGGAGACTTGCAGATAGATTTCTTGTATTACGCGAATTCCGAACTCTT	0.941
ASNP1384	>contig21677	TCAGATATATCCTCATGTTGATGCTCAGAGACATGTAGAGATTGTTCACAATGCTGGTGT[T/C]CCTAAAGGGAGTGAACTGTGAACCCAATGATGTTGCTAATGCTGCACTTTTTCTGCATCT	0.94
ASNP1385	>contig21763	TTATATATATCCCTTTCTTGTGGAGGAAACCGGCAAAAAGACCCCAGAATAAAATTTCAA[T/C]CATTACAAAGGCCATTGTGCCCCACTTTTCGGAATACAATATGGTTTGCATCAAAGCTTC	0.976
ASNP1386	>contig21783	GCAAATCTCCATCAGGTGAAACTGAGGTTAAGTTTCAGCTC[A/G]CAAGAGACACACTTGAAGCTATGCTGAGATCCATGACATACATCAGGGAACAACTAAATG	0.94
ASNP1387	>contig21863	GAACCCTAAACATGGACGGAAAAAGAAGAAGCGCGGTGGCTTGTTGATCGCCAAACC[C/G]TTACAAGAAGGCCTACGTCACCCTCAAGAGCCCGCTCTCAATCTCCACGAATCTCTACCC	0.897
ASNP1388	>contig21919	TTGATCGGTGAAATAAAGGGTAGTAGCAGGTTAGTGGTTTGCGAGGAATTCAGG[A/G]AACATGGTGTTGAAAGATGGAGAGGTTGAGTATATGGTATGATGTAGTTTCATCGTGGTG	0.929
ASNP139	>contig02340	ATGGAAGCAGGACCAAGGGGAGGCATCCGTGCAGCATCAATCACAATTGGCTC[A/G]TTGAAAACATATGACTTCAAAACCTCAGTGGATGTTGTTTGCACATAACCAAAATCAATG	0.991
ASNP1393	>contig22190	GAAGACCATTCCAACTGTTTTTCTTCCTCCGATTGCAATGGGTCCACACCAACATCTTTG[A/G]ACTTCTTTTCATTAACATCGGACTCCATTACTGCCTCTGGAACCTCAGGGTTCGCTTG	0.992
ASNP1398	>contig22468	TAAAATCCATAGAGAACACATTGTTGCCGGCATATGGAAACTTTATTGGAAAGTT[A/G]CAAGATGTTATTGGTAAGGATGCTTATGACTTTATTGAGTATGGACTGCAGAATATTCAA	0.888
ASNP14	>contig00204	ATCAAAGACTTGTATGGACAAAGTTGCAACCTCTGTGG[T/C]TTTAAAACATCTTGGGCAAACTCGGGAGTTCTTACCATAAATAAGGATGTCAGGAAAAAA	0.951
ASNP1401	>contig22683	GAAGTAAACGATTAGAAATGGGAGCAACAATGGCGCCACTACTGCATATACAA[T/G]GCCAATTAGAAATGAGAGAGAGACTAAAGGGATTATTCTAAAATAAGGCAATGAATAAAG	0.99
ASNP1404	>contig22782	AACAAGAACCCATGAACACGAACATGAACATGAAGTCTAGGTTCAGACGAATCTGTGTC[T/C]TCTGTGGCACCAGCCCTGGGAAGAACCCCAGTTACCAAGTTGCTGCTATTCAACTAG	0.923
ASNP1405	>contig22782	TTGATAGAACCCGCCGCATGGAATTTATGCGTGGTGTTAAATATGTGGTGTTTGATGA[A/G]ACCGATGTGCTTCTCTGTGGGAGTTTCCAGAATAAAGTAATCCGTCTGATAAACTTGCTC	0.993
ASNP1406	>contig22836	GCTCCCTTCCAATGCGTATACTATGCTGTTTGCGTTCAGGTTGTAGTG[A/T]GGCACGAACATGGCATTCTTGCGGAGAGATCCGAACTGAGCACTGAGTTTGAGGAGCAAG	0.903
ASNP1407	>contig22885	CATGTTGAGAACCCTTAGTGCATCATCTTTTAGTGCATCAAACAACAAATAGCCCTAGG[T/C]CACTAACACCCATGACAAAGTCAGAATTACCCCAAACTTGGGAGATTGCTGCATGATGCG	0.937
ASNP1409	>contig23014	ACGGCACGTCGACAGGGAGGATCCGGAGCAGTTCGATTCTCAGGTTTGTACAGAATCCAT[A/G]GTTTTAAACCTCCAAGCCCCTGAGCAACGTAGCCAAAAGTAGACCATGAGCTAGTAACCA	0.96
ASNP141	>contig02360	GTGCATAACATAAACTTACGTGAAACATTTTGTATTACACAAGCTGAACATCTTTACC[T/G]AAAAGTGATCATGTCATGCTGTATGCACCTGGGATGGGGGTTCATAACCACCTTTTTATA	0.922
ASNP1410	>contig23014	CAGATTATCCCTCGCTTTCCTTGTTTCATGCGTTACTTCTTCTGCAGGAATATTTCATCC[T/C]AAGGGCATCATTGTTCCTGATCCAATACAGTCAATTTGTACAAGATGGGGCAGCGATCCC	0.982
ASNP1411	>contig23024	ACCGGGGGGAAGATGCAGAGGTATCACCTGAATCCGTGCTCCAGTCGAAGCTTGCA[T/C]ATTCTTTATTGTTTCTCCTCCTTTACCAATTATAAGGCCAACCTTATTATTTGGGATTTT	0.985
ASNP1415	>contig23150	CGGTCCAACCAGCTTCGTTGCAGAGAGCTTTGAGGACTTCAT[T/C]GTTGTCGCAGTGTTTGGGGAGTTTGAAGTTTCCATACATCCTAAGACCTGCGAAGATCTT	0.928
ASNP1417	>contig23165	AGCACAGAGAGGCCACAGAATCTCCTTCATACTTCCCAAACGAACACAAACCAAACTACA[A/G]CACCTCAACCTTCACCCACACCTCATCACCTTTGTCCCCATCACAGTTCCTCGAGTTG	0.979
ASNP1419	>contig23183	CCGTTGAGATTTTGCAACGAAGAGGGAAGTCCTTGGATTCGCAGGTT[A/G]ATTCTCTCGAAGCCAATATCAAGGACCTTCAAGCAGAGCTATCGTTTTTCAATGCCACGG	0.911
ASNP1420	>contig23302	TGGTGCAGGCCAAATTGATCCCTCCAAGGCTGTGTTCCCCGGTTTAGTATATGATGCTGG[T/C]GAAATAGACTATGTAAGGCTTTTGTGTGGACAAGGCTATAGTTCAAGGACTTTACAACTC	0.959
ASNP1424	>contig23433	CTCCGGGAGAGTACGATGCATGGGATTGGGTGCTGTTCCTTCTAATACATTTAGGAATAC[A/G]AGACTTCGCGTTTCTAGCTTGAGCTCCTCTTCATCTGGTGTTGCCTTTCCATCTTTAAAC	0.915
ASNP1427	>contig23447	TTACCTGAGCTGATAGAATTTGGATGTCGATGGAGGCGAGGCGTTTGAGGTGCTCCTTGA[A/G]GAGCCTCTTCGAGTGATACTCTCTGATCTTCTTCCTCGCCATTTACGATCTCAATTCAAA	0.953
ASNP1428	>contig23481	ACGGGGGAGTGACTGAGTGAGTGTAGTTGAATGTTGATCATGAGTCAT[A/G]ACACATGGATGAATGCATGATTTCTTCAACAAGCACCTCAATCGGTTAAAGCATTGGAGA	0.957
ASNP1429	>contig23522	TCTCAAGCGCCTTAGCAGATTATCTGCTCATCCACCAGTGTCGGTTTACGGTACGG[A/T]CAATGATTACCTGAAGCTTAGAGACTTTTCCCGGAAGCGTGGCATCAGTC	0.989
ASNP143	>contig02365	TTAGTGCCAAGAGGGGAAATTATACATTGTTTTGGAGCGAGAGGACCATCTTGCAC[T/C]GAGTTGGATTGAAGGAGGAACACAAGGGAGTTAGTGTGTGTATATAAAGATTGTTTTGCT	0.909
ASNP1430	>contig23524	ACGGTGAGAGACATGAAAGGTGCCATGCCTCTCTGGGAGGTTGTAGCCATGTCT[A/G]TAGTAGTTATAGCTTTCTTTGAACTCATGGGTGGTGTCTTTGAAGTAATTGTCAGCAGTT	0.916
ASNP1432	>contig23547	TTCGAACCACCACCAACACATGCAACCAGAACATCTGGCTTCCCTCCCCACTTTTCCA[A/G]TGCTTGCTTTCTTGTTTCTTTGCCAATAACTGCTTGAAACTCTCTAACCATCATTGGATA	0.924
ASNP1433	>contig23567	AGTGGAGAAGTTTATGCTTGAATCTTGTTGAGCTTCACCCTTCTCTGCCATGTCAAATGC[T/C]TCAAAAAGTTTCGCTGCATCTGATAAATGTGAAAGAGTAGGACCTGATTACTTTG	0.896
ASNP1434	>contig23657	TTTCCATGTGCTGGATAAACAATTTTCTAATTGATTCTGGTGATGCATCCTACCATCCCA[A/G]GGAGGCAATCAACACGTATCATGACTTTGGCACCTTTCTGCAGAATGAATTATGTCTTCT	0.919
ASNP1435	>contig23664	CTAAGAGTGCTGAACAAAGACATTATGATACCAATGCAATTGGTCAAATTGGTGATG[A/G]TGTTGAAGCCTGCAAATCAGTAACGACACAGGATGCAAACAGGTATACGGGATTCATGAA	0.911
ASNP1437	>contig23683	AAACTGTATGCCCGGAAAAGAGAAGATAGTGGAGCTGCACAAGCAATGATTCAAGCTATC[A/T]ACAGTCATGGGCCAATAGCACAAAATCTGGAGCATTTATGGGCTGCATGTTTTCTGTTAT	0.971
ASNP1438	>contig23685	AAGGGAGAAGAGAGGAAACCTAGGTGGTGTTTAAATGAGGGTGAGGGGGACAATACATTA[A/G]GGTCCTGAAATTCAATGAAAATGTTGACAAAAACCGGTTTTCTTTATTAAGGTTGGG	0.971
ASNP1439	>contig23686	TTATCAGTAAAACCTGTTTCTGGGGGTTTTGCACGTTTACCAGTGCCCCAGCCTTCATCC[T/C]CAAAAGCATCTCCTAATGCTTCACCTCCCCTTGTCTCTTCACCCAGGATAAGTGAGCT	0.923
ASNP1441	>contig23695	TGGGCTTTAATTGCAGTTCCATGGATGCTCTTTCCAAAGCCTTTTATACTAAAGAAGCTT[C/G]ATAACGAGAGATTTCAAGGACGCACTTATGGTATGCTTAATAGCTCTGAGGTTGATCTTG	0.948
ASNP1442	>contig23714	ATAGTTCCAAGCAAAGTAAAAATGTGTTAGCACAAAAGTCAGTCC[A/G]CATCAACACAAGAAGAACAGTCAATGTCTTGAAGTGTGATTCTCCCCATGTA	0.907
ASNP1443	>contig23723	AAGTGATGGATTCACTCCCGCATACAGCTGTCTCCTCGGCCGACCTTGGATTCATGATGC[A/G]AAAGCTATTCCTTCTACGCTCCACCAGAAAGTCAAGTTCATAGTGGGGACAAACTGGTGA	0.942
ASNP1444	>contig23724	AAATCCCTGAGTATCAGATTGGGGATGAGTAATATCCTCATTTGTGAACCAGATTCAAA[T/C]CTGTGGCGCTTTCTAATTATAGCCTTGACCATTTTCTTGAATTCTTCGTCAGTGCAAGCC	0.923
ASNP1446	>contig23731	GAGAACGGCATGATCTGATTTGATGTCCATAATTTGTAATCTATATTGGCATAATTTGTC[T/C]CAACCCACTTGCTAAATTGCCAGTTCAAAAGATCCCTTTGGTTTTGTTGTTGGCGATGTA	0.947
ASNP145	>contig02389	TTTCCCTGATTTTGTGTTTCATTTTTTGGGAGCTAGGGTTCGCTTGAATCAACAAAAC[A/C]TATTCCAATATTACGATACTGAGAACTTGTTTTGCTTGTTGGCACATCCCACTGCTGAAG	0.961
ASNP1450	>contig23783	CCGTTGTTATGATCAAAGGGACCAAAACTACAAGTGCAGTATCTTTGGTT[T/C]TAAGAGGTGCAAATGACCATATGCTTGATGAGATGGATAGAGCACTGCATGATGCATTAT	0.947
ASNP1452	>contig23787	AATTTATTGACAATTGACCCAGAAGAAGAAGTACCTGTGAAAACTGTGACCATACGCAGA[A/G]TTCCAAGGGTTCCAGAAACTATGCCACTTTATGATATTTTGAATGAGTTCCAGAAGGGCC	0.908
ASNP1454	>contig23798	GTTGGAATTCAACCTTGGAGAGTATTTGTGAAGGGGTTCCTATGATATGCATGCCATGTT[T/C]CACGGACCAAAAAAGTGAATGCAAGGTATGTGAGTCATGTTTGGAGGATTGGGTTGCAA	0.897
ASNP1455	>contig23801	AGGCGGATTCAATCCTCCATTGAGAATGCTAACAGGACAGAGCAGCTACA[A/G]CAACAATAGTATCATCAATGACAGATGACAGTAGCACTACCGCAACATGTCTATAGTTGA	0.92
ASNP1456	>contig23831	ATGAGAGGGCCATTGTCGCTGCTGACTGAAGAGCTCAAGAAACCTAGCAAATGT[T/C]TCTTCTAGTTCGAGTTGCAGTTATGACAGGGACTATAACATTTTTAAAGTTGTCCTAATG	0.9
ASNP1457	>contig23846	TTGGCAATTAGCACAAGAACAGGTCTAGAACCAGCTGCTTGGTGGCAACAACATGGAATA[A/G]GTTGCTTAGAGTTGCAAAGAATTGCTGTACGCATATTAAGTCAGACATGTTCGTCCTTTG	0.981
ASNP1458	>contig23847	AAGCCTCACTAGAATAACTATCTTCAAAGTTTGGAGCTGGACCTTCAGCATCGTTTAGAC[T/C]TGGCAAACTAAATGCTGGATGGGAGTGCTCCAAGGCCAGTGAAGCAGCATCAAATTCCTC	0.911
ASNP1459	>contig23850	GGTAGAAAACAACAAGAGAATATAGTGCCAGTGACACTGAAATGTTTAGAATGATTGT[A/G]TTTGTCCAGCTGACCCAACTGGGATAAATCTCAAAATACTGTAGAGTTATCATCAAGATT	0.978
ASNP1461	>contig23891	AATTGAAACTGAAAAGAATGTGGGTGATGAGAAGCCTGCAGTTGAAGATGTAACTGATGG[A/G]AACAAGGACAGTCCTGCTAATGAAACCGAAGAAAAAGAAGCCTGAAG	0.925
ASNP1462	>contig23930	CTTAATCTTGGGTTTCTGCAAAACTTGTTCATCTTCACCCTCATCA[T/C]GATCATGAATCCAACTTCCCGACTGTTGATGATCCATGTGAGAATCGCCAGATACTGCAA	0.921
ASNP1464	>contig23945	CAGCAAGCCGAACACCGTGCTCTCTCCGCCGACCAAACTCCTCCTCCTAAAATCACCTTA[A/G]ATCATGTTACTGTGAGCTTTGCCAGAAGTGGAGGACCTGGAGGTCAGAATGTCAATAAA	0.921
ASNP1465	>contig23979	GAAATCATAGCAGTGCCTATCTTACTATTGAAGCTCATAGGGGTTCACTCACAGC[A/T]TTAGCTGTACATAGACACGCTCCAATTATCGCCAGTGGTTCAGCTAAACAACTCATTAAA	0.964
ASNP1466	>contig24005	AAAAAAACTTAGTTAGATATGAGCACCCAATAGTAAAACAGTAAT[T/C]ACGTGGTGAGTGAACATCCCGAAAAATCCTTCCTTCGAGTCTCCCATGTGAGAAT	0.987
ASNP1467	>contig24008	GGGGCTTGAAATTCATCGACGTAGGCAGCAGCTAATGATGGACGAGATATCAAG[T/C]CTTTCCTCTCCTTCCAACTGGAAAAATTCCGTGCCTAATAGTCCATCTTTTCCTGTTTCT	0.96
ASNP1468	>contig24015	TGGGAAAGAGAAGGAAGGAGAATGTTTATCACAGGGAAATTGAAAA[T/C]GGCGTCAGGAATAGTGTTTTGTCTAACACTGGTGCAAAATGGTTTCATGTATCTGAGCTT	0.953
ASNP1469	>contig24035	GCCTTCTCTATGATTGGTAATGCTGAAGGTGCACAGAGGGTGTTTGATGCAATTCAGCTG[A/G]CTGGTATCACCCCAGATGATAAGATGTGTAGTTTGGTTGTTAATGCTTATGCTATGGCT	0.915
ASNP147	>contig02397	AGTCACTTAAAGTGTTGAATATTTCATACAATGAGTTAGGCTCCCACTCAATTGACACAA[C/G]AAGATACTTATGCTCTTCTCCTGTA	0.952
ASNP1471	>contig24044	TGAATCACCTCCCATGTAAAATTCATTTAAAAGAATTCCGGGTGATCAATCAGC[A/C]ACCTCCTAAGAAATTGATGGGTATGGTGAACTAATTTCCAGTCACTCCGTTGAGCAGTGA	0.971
ASNP1472	>contig24044	ACGAAGTGGCGACCCTGCTTGGTCTTCCACACGCGCGCGACTCTCACTCTCTCTTTCCCG[T/C]GACTCTGGTCGAACTTGAACCCCTCCACCACTTCCTGAGCCATCTTTCGGGAACACTTTT	0.948
ASNP1473	>contig24051	CAGAGAGAAGAAGCAAACCAAGCTTCATATTTAGCCATTGAAAGCAA[A/G]GCATGCAAGCCTCCTACACTGGCCC	0.95
ASNP1474	>contig24065	AATGCAGGTGGATATGTCCTAACACGAGTGGTGGCTATGGTCCAGGGGGTGG[T/C]GTGCCACAGAATAACTACCCTGGCAGCATGGGAGGGGTGCCACCAAACCAGAACACGGGA	0.888
ASNP1476	>contig24164	AACTTTTTTTGGAAATTCTCAGTCTGATGAAGCTAAAGAATCATATGAAGTACTGCAAAT[T/C]GTTTCCGAAGCATGGGATCGACATAATTCTGACGATATAAGATTCTGTTTGCTGGTACTA	0.972
ASNP1477	>contig24179	AGTTCCTCTATTACTACCGTGCCAAACTTGATGATATGGGAGTGGTGCTGAAATCATTTG[A/G]AGCACAAAAGAGTTAAGTGAAATGTTAGAAAAC	0.998
ASNP1478	>contig24183	GAAGATTTTAGAGCTTTCTATTCTTCACTTGGCCATGTCCGAAATGGCAGTGCTAGAAAC[A/G]AGACACCAAATCGTTATTAATGAGGCTGTAGATCTCGCCAAACGGTTTTGTGATGGAGCA	0.998
ASNP1480	>contig24199	CCACCACGGAACCTGCCGTGCACCCTAGCACAGAAGATTAAAACTTGAAAGGGAATAGAG[T/C]GCATTTACAGATTTCATCACACTGGCATTGAGCATTGAAGTATGGTGATGAGTGCTTTAT	0.94
ASNP1485	>contig24273	CTCCTTTCAGGTGATCTTTCTCTTTTCCGGCCTCTTGTAGAGGCAGATCTGCTGCGCATT[A/C]TCTTAATTGCCAAAGTAGGATCAAGGCCCAAAGATGACAGTTGCCTTCCCATTCTTTCTG	0.965
ASNP1486	>contig24325	ACCTACACTACAGCTGGTGAAGAGGAAGAGTATATAAAAGGGAAAAGACAAAAAGAATGC[T/C]TGTAAGGATGGACAGGAGCAAAAGAAATGTTGGAAAATCCCATGGATTCTGGAGCATCTT	0.962
ASNP1487	>contig24341	TGGTGTCTCAGGTTTTTTTGGTCGAAGCAGTGGACTCTGTTGTTAATGTTCTGCAGTTTG[T/C]CAAGTAATTGAAGCTGTGGAAACTTGGAAGAGATGCGCCAGGCAGAACAAAGACTGCCAC	0.915
ASNP149	>contig02407	GGGGTATTAGCTTGTGTAAGGATAGATCCCATTACC[A/G]TGTTATATACTCAGCCCCAAAGGCTATGGATTTATTAGCTAATTGATTTCAATTT	0.951
ASNP1490	>contig24420	TTCCGGATGGGTCTTACAAGGTAGGTCTTGGGTCTAGTGGGAATGGTGAAACGATCACAG[C/G]CCTTCCTAATGAAATTGAGGCAGTGGTACCAAGAAAATCAGACAAGATAAAGATTATGGG	0.939
ASNP1491	>contig24450	TCTATGCTCCCTGTATCTATACAAATTAAGAGCAGTAACAAGAGCGAAGATTCCTTCATC[T/C]TCATCACCCTCTATCTTAACAACAGTCCCCAAGGTGGTCTGCTCCAAAATCAAATCTACA	0.948
ASNP1493	>contig24463	AATCTCCGTTCTTGTTATCATCACACGTTGCAATCGAGTCTTGAGAATTTCCCACAACAG[A/G]TGTGGAAATACATGTGACGTGCTCAGCATTTTCCATGGCTGAACAAGTTTTCTCACCTTG	0.898
ASNP1494	>contig24465	CTCTGTGACCAAACCTGTTGTAACAAAAGTCACTGATTTAAAAGTTAAGCCTTGAAGATC[A/T]TTGGGCTCCAAAAAATCCACTGAGTGATTTCTGAGTAATGCTGCAACAGCTTCTTCAAAA	0.972
ASNP1496	>contig24482	CGAACACTCGACAATTTCCTCAGGTTGCACTTCCAACTCATGATCTTCATTTAGCATAGG[A/G]GGCAATGATTGAGGTTGTTGCTGCGGTTGGAGTGCCTTCTTCAGCAAAGACACATGAAAA	0.975
ASNP1497	>contig24500	TCCCAATTCCAAGTGTGACCCTTCATGTCAGCAAGTGACGACTCCACCACCAACAACACC[A/G]CCACCTTCTGGCTACTCTATATATGGTGCTCCACCACCACCACCACATGAGAAGGGCCAG	0.948
ASNP1498	>contig24517	ACATATCCTTGAATCTTCCTTCTTGATTCGTTCCTCTGGGGGTTGTATGTACCTCTCTGG[A/C]ACCTCTAGTAACCCTAACTCTGCCACACCTTTCACACCATTGCCCTCTTTAACCACAAAG	0.956
ASNP1499	>contig24533	ATCTTTCAAGGAATTACATGTCGGGAGGAATTCCAACATGCTTAAAGAATTTTACCGCAA[T/G]GGCTGAAAATAGCATCAACAGAAGTGACACTATGCAACGTGTACATTGGATCAATAGTAG	0.899
ASNP15	>contig00205	CCTCCAAATAGCTTATCAAAGGCACATGGTATGATTGAGATGCCAAACCCTCCTCCAGAA[T/C]ACTTGATCTTTGAACCTTTCATAGAGACGGATGAAATAATTGTGACATCCAAATTTGAGG	0.989
ASNP150	>contig02429	TAAATATCTCGGGAAAAGAGGTAAGAGATCCCCTAGCAATGGCTGGAGAAATTTC[A/G]GCAATATAGACAGGTGCAATCATGACACCAAAACCTATACCCACCCCAGCCATGAGTCTG	0.966
ASNP1501	>contig24542	GTTTGCCTCAACTTCCTCTTGACAACGATACACCAGCGGAAGATATTTTAAAACGGTATC[T/C]GGATCTCGTGATCATAGGTCAGGGTGTATCTTTTCGATTGTCCCAAGATGGAGCGTTTGG	0.988
ASNP1502	>contig24547	CTTCAATGCTGGTGCTATTGCTGCTGATGGGCAATGGCCTGGTGCAATTGATCAAACATG[T/G]ACTGATGCAGTTCCAGCGCCTATTCCAGCTGCACCTGGTGTCAGCTGGGGGGCACCTGCA	0.882
ASNP1503	>contig24562	TTGCAGTAATTGAACAAGCGGCCACAAGATATCCAATCTGTGTAAGTTTCTGTTGTTTTG[A/G]ACTTCTGATCCTGCCTCAACCACAAAACATATACATGTCTTCTCACCATGAGCTTCTGTC	0.966
ASNP1504	>contig24565	GGTCTTAGCTCTGCCTGTCCCACCATACCAGCTTTTATGGCATCAGTAACCTTTCTTTGC[A/C]ACGCAAGTATTCCAATCCGCTTGGAAACAACATAAAGAACAGCAAGGGAGAATAACAAAA	0.931
ASNP1508	>contig24639	GAAGGATTGGAGAAAATTTGTAAGAAGCCAAGTGCTTGCAATGCTTCTAAACTTATTGGC[A/T]CGCAAGGAAAAGTACCATGGTGGTGGCGTCATTCCCAATCTAGGGAATATTTGGTCACCG	0.981
ASNP1511	>contig24674	GTTATATCCGAAGACATGGAAAGGGGGGATGTTTTTATGTCAGCAGCAGAAGCCCAAGCT[T/C]ACGGAATTGTAGATCTTGTAGCAGTTGAATAAAAAATGGATGGCAAACATTATTATAAAA	0.953
ASNP1513	>contig24711	CCAGATACAAAGACAAGTGATGGAGCTTGCGTTCCCTGGGTCTGCTCAAGATGTTGAGAA[T/G]CTACTAAAGAACCAAAAGGAATCCTTCTTTGTGGATGCTCAGCCTCAGCAAAAGGACGAG	0.987
ASNP1516	>contig24731	AGCATTGATTGTTTTAACAGGAACAGAACTACCAACATTAATGGCCACATTACAACTAGT[A/G]TAACCCCCATTTCTACCATCCCTTGAAGCACTAAACTGAACACTTATAACCTTATACTCA	0.987
ASNP1517	>contig24781	TTAGCAAAAAGAGTTAACTTGTTTTCGCACCTTTGGTGACATGTCAAAGTAGAAATAATA[A/T]GTGAGATGAGTATGGTGGTTTTCAAAATTTTCATCCTTATACTGGGGAAGTTGGGGTGCC	0.894
ASNP1518	>contig24790	CATCGGCAAACCTGCCCATAATATATCTGTTCCTGTTGTATGTGCATTGCATAAAGGCGA[A/G]TCGAGGAATAAGTCCGCTAAAGAACTCCGTCTGATGTGTTCATTCTTCATTGCAACATCC	0.906
ASNP1519	>contig24791	AGGCTAATATGGTACAATTGATAATCATTGTGTCACATTCAACCAAAGGGATAGTAGGAA[C/G]ATGTTGAACACGTGATAAAACATTCAGAACAAGCAGAAAGTCCACCTCTCATAAAATGAT	0.905
ASNP1520	>contig24802	AGTGAAGAAGAAAAGCCTCCATTATTATTAAAGAGCCATGGTGGACCAACTCAAGAAACT[T/C]GTGGAATTTTAGATTTGAGCATGTTCAATATTGGACTAGTCGAGGTTGGGCAGTTGTTGA	0.955
ASNP1521	>contig24806	CCTTGTCTAAATGACCCAAGTCCTACTGTCCACGGTACACCTTATGCTGGATCACCGTAT[T/G]CTGGATCAGTAACCCACAATCCTCCTGCTCATTCAATGAGGTCAAGGCGCACACCAACTT	0.884
ASNP1522	>contig24809	TAAAAGGTATCAGCTTGTGGCCACCAACTTGTCCTTTAGCAGTTGCGGTTTGAGGGAGGA[T/C]GCTAGGGTGCACATTTGTCAGTTTTACCTGCTGCTCCAATTTTTCTTTCTCTTCCTTCAG	0.904
ASNP1523	>contig24810	TCCATGGGAGAATACAAGTGGAGGTTACGAGATGTTTTGAACGACATCTCCATGAATTTT[A/G]TCAGCAGCGCCAGCATAGTAACGCAGGATCTTTGATGCTTCAGGAACATCCACATCCTTA	0.952
ASNP1524	>contig24815	TTTTGTCTATTAATATATTTGCTGACTTTATGTCACGATGAATATACACAGGTACTGTAT[A/G]CTCGTGAATATATTCAAGACCTCTGGCAGAATCCAAAGCAATCTGCACCCGAGTAGCCCA	0.882
ASNP1525	>contig24873	TACTCATTTTTGTCTGGGGAATGCAGAGGATGCCTATTGTAGCCAGCAGGAAGTGGTGCA[A/T]CAGATGAAGCACTGCTCTTGTTCTTTTCTTCATCAGAGTAATCAAAAAAGGTCTTAGATA	0.93
ASNP1526	>contig24874	TGGGCATTCAGAAAAATAAGCAAGAATCAATAATTTCAGCTTCAACAAATCGTGACAACG[A/T]TCTCTGATAATAAAGTGAAAAATGTTCAGTTTCAAGGCTACACTCATTGTCTCAACATGA	0.917
ASNP1527	>contig24884	ATCCAACCTTCAAAAACAAAAAGTTTCTTTTGGTACTGACCAAATTTGATCTGCTCGAGG[A/G]AAAGATTGAACACATTCCTCTAACACAATGTGAATGGTTTAGTGACTTCCATCCATTTAT	0.977
ASNP153	>contig02457	ACCAGTGCCCTGTGGTCCAGAAACAGGAAATGAACATGAAAGAGAATGTCTTTTATGAGC[A/T]ACTGCAAGAGATGCATTATACCATGGACCTTTAACAATTGGTTCTCC	0.918
ASNP1530	>contig24900	TCAACATGTCAAACAAGAAACTAAACTTGTTGAGGTTTAAATGGGCGAGAAATGAAGAGT[T/C]TGAATTGCAAAATAATGTTGAGCAGATTCTTGAAGTGCTTCAGCCTGATACCCAACAACT	0.94
ASNP1531	>contig24906	TACCGAACAAGGCTTTGCAAGGATGAGACTGGTTGCACTGAAAAGTCTGCTTCTTTGCTC[A/G]CAAACCTGAAGGCTGCGCCCGGTGTATGCTTTCACTGGGTCGGCTATGCCTTCGCCGAAA	0.894
ASNP1532	>contig24912	TGAGGCTGAGGAGATCCTGCAACCCATTGAATCTAAACACTGAGGAAAAAATTATAAGAT[C/G]ATCCTTGAGGCAATTTTATAGCAATCCACAATATAGATTATAGAATAACAATTATACATG	0.884
ASNP1533	>contig24965	CTCCACGCAACCCTTTAGAAGGCTCTTGCCAGAGACTAAAAGTGAATGTGGATGACACAC[A/C]ACCCACAAAGTATTTCATGTGTCACAGCTGTTCAAAGAGCAGTAACTTGTTGGTGAGTAC	0.897
ASNP1534	>contig24969	AATGTCTCCCCATGCTCCTCATCATCTTCTTCATCCAGTACCTCATCTTCCTCATCCTTT[A/G]TTTGCTTTGAATACTTCCCTGATTCAGATCCTCGCCCTTTTGAAGTGGATTTTGATTTGT	0.929
ASNP1535	>contig24970	ACAACTTTCCATCTCATTCAAATGGCACTCCTCCAAATCAACAATCTAATGGGAGCAACA[A/G]CATCAACGACATGGCCTCCACTAATACATATCTTGGCACCAAGCCCGATGCTTTTGACAA	0.927
ASNP1536	>contig25012	TTGGCGACTTCTCCAGAAAAGGTATCCAGCAAGTTCTCGAGCGTAACAGATCAGTGGAAT[A/G]TTACCTGCCTATTATACATCAAAGCAGTCTTTGGACAACCCCAAAAGCACGGAACGAGTA	0.974
ASNP1537	>contig25027	GATTCTGAAATTTCATGCTTCACTCTGACATCGGATGGGCTCCTTCTTGCAACCGCTAGT[A/G]TAAAGGGCACTTTAATTAGAATCTTCAATACAATGGACAGGTCTCTTTTGCAAGAAGTAA	0.991
ASNP1538	>contig25041	TAGTATCTACGTTGTTTCCGTCATTGCTCTCTCTGTTCTCTCT[C/G]GCCTTCAATTTCAAAGGCGTAGATTGAGATCGCCAACAATGAAGAGAGTCTTCGGTGTCA	0.972
ASNP1539	>contig25061	CACGAAGAAGACGTAGTCTGCTGGCACCACCATGGTTGATGCTTCTACTTTACATGCTTC[A/T]GCCCAAGCACCTTGAAATGCCTTAGTGTCATCAGTTTTTCCATCTCCCTTGGCTCCAAAA	0.981
ASNP154	>contig02462	ATTCCCCACCCCATTCCCTCTTATCGATCTAGATGGAAAATGAAAGGCT[A/T]TATATGCTCTAAGAACTCGTTATCTGGAAGGGGAAATGTGTTGAGG	0.924
ASNP1540	>contig25069	TTTGAGATTTACCAAGCTTCATTCCAAGACCTTTCGGTGGAGCAGTGGCAGATGAAGTTG[A/G]ACGACCTTTAGACTTGGTAGAAAAGGAATCAACATCAGAACTCAATCCGAAACCAGAGCC	0.988
ASNP1541	>contig25093	GCTTCAAGTTTGTGGAAAAAGTGCTCCAGATGCAACTATGCTTAAAAGCCTCAAAACGTT[A/G]ACCATGGTGATACAAGAGACTTTGAGGCTTTATTCACCACAAGCACATGTTGTTAGAACA	0.886
ASNP1542	>contig25094	CAATAGATAGTAGGGGAGAGTTTTGAGATTTAGACTGGATAGATGCCACAAACGGTAAAC[T/C]TCCACCATCAGCTAACCGCCGTGCAGGATTTACTGGCCTCCTTGACATGATAATGGCAAT	0.92
ASNP1547	>contig25112	ATACTGCAATACTACAGCAATGGAACAAGAATTTTCCTACGGGAGTCCTTACACCTACAC[A/C]TTAACCCTCCAATATCCTATCATGGCACCCAATTGAGATCATTCTACTTCTTATTTATTT	0.944
ASNP1548	>contig25123	AAATTTGAGGGCGCAACGCGGCTTGTATCATACTCAGCGAGAACACCATTGGATTGGACA[A/T]GGCATTTTTGAAGAAAAATCGTCGATTAAGATTCTGATTTTGGCTTCTTCAACTATTAAG	0.946
ASNP1549	>contig25146	GTCATGAGCTCATTTCTCTGTGCTTCTCTTTTTTGAAAGCGGTAGAAATCTAGACCAACT[T/C]CTTTATGTTTCTTTTTGGTCATTTTATTCTCCACAGCAGCTTGAGCAACCGAGCCCACAG	0.903
ASNP1550	>contig25152	TGAATACAGAAGCCCCCATGGTACACAATGCTGTCTTTGCTCGTTGGCTCCTATCCCCCA[A/T]GCTTACCATGAATGCATGTACTATATGCACACAGAACTCCACAGCAATCCCTATTGACAT	0.924
ASNP1551	>contig25157	CCTTGCCACCTCCCATCTTTCAAAACCCAAAACCCTGTTTGAAATTGAGGAATACAATGT[A/T]GTATTTGAGAAATTGCAATTGAAACAGAGGAAAAAGAGAGAAATTGGGGATCCCCCC	0.882
ASNP1552	>contig25200	TTCTTCATCTGTGAAGAACAAGCAGTACTCCAAGCAACCATCCTCAGCATTTGATGATCT[C/G]AACGAGTCAGCAAGCCTGCCCTCAACTTCCATCAAGAAGTGTGACATTTTCACTGGGGAA	0.894
ASNP1554	>contig25229	AGTTCCCAGAATATAGTACTGTGGCCTTTGAAGACATTGAACCAAAGCATGAAGGCAATT[T/C]TCCTACTAGAAGATTGTGTGAGATATCCACAAACTTTAGAGAAGAACCACACGCTGTATT	0.923
ASNP1555	>contig25236	ATCTAAGTATAGACAGAATGTAGATTGAATAGGCCAAATAGAGGAAAGTGGTTGGTTGTT[T/C]TCGTTTTGGGGTACTAGATAAGTTAGTTCTTATTGAAGAAAACGAAAATAGTAATCATGT	0.922
ASNP1556	>contig25242	TTGCTGTGAATGCTTGTGATTGTCATATTTATGTTGTGGGTCGAAATCTTCTGGTTGCTG[T/C]TGGTCATATCACTAGACTAAACCCAAAAGAATGTTGCAAGGAAAAATGGAACTTCAGCGT	0.98
ASNP1557	>contig25245	TGAACTGGATGAAGATGGGAAGGAAATCAACCCTCACATTCCGCAGTATATGTCATCTGC[A/G]CCTTGGTATCTTAATGCTGACAGACCTAGTTTGAAACATCAAAAGAAATGGAAATCTGAT	0.963
ASNP1558	>contig25248	CTGACAAAGCAATCTTCAGCCCCAGACGCCTTACCTTCTTATTGACTTTGAAAGCATGGC[A/T]TCGGGGCTTAGGGCCATGCATGGTGGCACCACCCCTGAACTGAGGCCCACGCAATGACCC	0.904
ASNP1559	>contig25260	CTTTCCTGAAATTTTAAATCACTCCACTTATTATTGATTAACCAATTCCAATCATCAGGA[A/G]ATACATTTTTTGGCCTTCCCTTCTTTTTGAGATATAGTTGATGTAAATGATAAAGCTTAT	0.891
ASNP1560	>contig25275	TGTATCCCACCAGATCGATTTGTTCTTGTTCTTGTCTTTCCATGTTCATCTATATAGAAC[T/C]CATCATTGTGTTCACTCCCAGTCAAAAAGGTGCCTGCAAACCCACTACCAAACTGAAAGC	0.939
ASNP1561	>contig25280	GGGAGCAATCTTAACTGCTTGGTGGGCGTGAGTAATAGTGAAGCAGGGTTTGAAGGGTGC[A/T]GCGGATGATATTATTAACCTTGCTGATCCCAGAATCTGTTTACATACTAGGCTATTTTAA	0.989
ASNP1563	>contig25311	GTCGAAATTCTTGTCAACCAGATACGAGAAAAAGGACGTTTTATCCCATCAAAGCTCATC[A/C]TGATAATCATGGCGATGCCTGTATCTGTCTCTATATCTGTCCCGGTATCGCCGATCATGA	0.968
ASNP1564	>contig25313	TTTCTCCCCCTTCATCGGAGAAATTGATTGGCGATAATTACGCATTTGAGCAGGGCATTC[A/G]GGAAAATGATTTTAGCCTACCTTGACTTTACTCTTTTAAGGGTTATTTCTTTATTTTATT	0.985
ASNP1566	>contig25335	TAAATGTATGGGCAAGGGGGCTAAGAGTGCACAGATGACAATCTTTTATGGTGGACAAGT[A/T]GTTGTGTTTGATGATTTTCCTGCTGACAAGGCAAGTGAGATCATGTCCTATGCCAGCAAA	0.955
ASNP1568	>contig25349	CAGGTATCGATAAATTTATAACAGATGGAAATGAAGATAGGACATCACACTCCTCTTTCG[C/G]GAACTCCAGAGTTATATCCAGCTGATCAGTGCTCACTGGCATGTCTTCCCCTTGGATAGA	0.934
ASNP1572	>contig25371	GACAGTACCCTTCAAAACATCCAATCCCAAATCTTTTAATGCCTTCATCGTGTCAATAAG[T/C]GCTCCAAGGCGATCACCAAAGCTTAGCTGCACAATTGTTGCTTCAGAATCTGAGTCTTGA	0.895
ASNP1573	>contig25382	CATTTCATAGGCAAGGGATTAATTTTGACCAACATGAAAGAAGTTCCATTCCAAACTCAT[A/G]CAACCCAAGGTTGAGTAAAACTAAAGATGAGTAGATTCAGAAGAGTTCACAAAACAGTTG	0.932
ASNP1574	>contig25383	CAAATCCCTGATCTCGTGATCACGATCTGATAGACTAGTCTTTAACCTTGCAAGTCTTTC[T/G]TGGAGTTTTGTGCTCTCTCTTTTCTCACTATTGAATTTGGTTTTCCAAATAGCAATATCT	0.938
ASNP1575	>contig25400	TAGGTTTGGTAGAAAGGCCAAACCCATATGGAAACAGGGGATCATAGTGAGGATCTCCAA[A/C]ATTCATTGGAAGTTGATCAACAGTTTTGAACCATGTCCTTGGAAGCTTTCCTGTGAAACC	0.94
ASNP1576	>contig25407	AAAATTATGGTACATTCATAGCATAACATGAATAATAAACCGAGTTTTAAGGGTAAAAGA[A/G]ATAAGCCAACAACACAATCAAGCACAACCGAAAAGTACAATTACGATAGTAATTTCTTAC	0.954
ASNP1577	>contig25413	ATCGCTTTTGTCGGTCAGAACCACCTGGATGGGGCTTCCATCATTGCCCATTATCTTACT[A/G]CCCGTGAATATAGGGGGCGAAAGGTTCTTGTTGAACATGAGTTCATAGCTCGATGGTTGC	0.927
ASNP1579	>contig25423	GTGTGCCTCATGATTGCAGGAAATGGGGAAAATGCTTGACAAGAAAGAAGTTAGGCTTTC[T/C]AAGGAACCATCTTTATGTAATGAAACAATTACTATTGTTGTTCGAATGCTAGATGGTTAT	0.894
ASNP158	>contig02499	TTCCAAATTGAAGTGTTCCTCAACCGACACAGAAGTTTCTTCAAGCTGCAGAACAATACC[A/G]TTCTCAGAAGCAATGTCTTTGAGTGCCTTCATTCTGATCTCCAAGCTTGGCATCCTTGTT	0.916
ASNP1580	>contig25430	GAGAGCAAGAATGGTTTTATGTTATCTAAAATGTATTCTTGTTCTGTCAAAATTGTGAGT[T/G]TCCAAGTTGTTGTGTAACTCCCAATATAACAGTTGTCAAGGATTATTCTTGTTGGTTCGT	0.952
ASNP1582	>contig25469	TGGCTCTTTAGTGTTTTCATCATTTGTCGGATTGAACATTTTACCAGTGCTTGCTGCACC[A/T]CTAGTCAGATCTCCAAACTCATTAATAGACCAACCATGCTTTCCTGGCGACAGGCCACTA	0.99
ASNP1583	>contig25480	TTTACGGATTGTAGTGATTGGTGGTGCTTTCTTTGTAGTTTTATTCTGTTTTTTGTTTTG[T/C]CTCCCGTTTGTAATTGCAAGCTTGTAACCGGATAGAGATTGTGATGAAATTTTATCACTT	0.914
ASNP1584	>contig25487	GAAACTTCTTGGTGAAATCAGATTTCAATTTGCATCCAAAAGAATGTGTTTTTATAAATA[T/C]GCCATCAATGTCCTCCTCCTTCTTTTCGTACACGTAGAAAGCTAAAAACGCCAAGGCAAC	0.97
ASNP1586	>contig25495	CGGATCTTGTATCGTGGATTGAACCCCGATCTGGTTATTAAGATGTTTAATTGCAGATTC[T/C]GTCGATATGTTTGAATCAGGCAAAGAATCGTTTAAATCGATCAAGAATTTCGCAAAGTTT	0.889
ASNP1588	>contig25531	GCACCGTCATCGTTGGTGTCCATTGCGGAGAATCTTCAACGTTCCGCCATTCAATCTGCT[A/C]GAAATGTGCAACATAGCTCTTCAACTCATTTCCGTGCCTTTCAGGATTTTTTACCAGAAG	0.937
ASNP159	>contig02517	GGCATCGTCTCTGGACTACACATCATCCAAATCAACTCTAAAGTTACTCTTACCCCTAGC[A/T]GATCCAGCACAGGCTCTAAATGTCCCTGTTGTTCCTTTAGGGGCAATGCTGGCAGCAGCT	0.9
ASNP1590	>contig25537	TGAAGAGCACATCCTTGAAGAAGAATCAAGTCAATCCACAAATCAGAAAAAGATCAATGA[T/G]TTGCAAGAGAGAGGATACATGGAATATGGATGCCAACATTACCGAAGAAGATGCCGTATT	0.947
ASNP1591	>contig25538	AGCTCAACTTCGTGCCAAGGCTGGTTCAATATCCCCTAGCGGATCAAGTTATAATAACCT[A/C]GCAGCTGATTTTGAGAAGATCACAGTAGATGAGACTATTACAGAAGATGTTAATTCTGTG	0.964
ASNP1595	>contig25553	CTGAGCTGAAGACAATGGGTGGCTTGAATCCTTTTTCGGACGCAGTTTAGATTTGTTGGA[T/G]CCTAAATTTGGGCCATTGTCAGCTTTCAAAGAAGTAGATTTCCGAGTATTTTTTTTAACT	0.928
ASNP1596	>contig25588	TTTGACTCCCAAATTGTTCACCTCGCCATCTTGGACGGTTTCAGGATTGGAATCTTCGTT[A/T]AATGCACGAAGGAATGGGGTGCGATGATGTCTTAGGGTTTGGAAAGGAAGAGAAGAGAGA	0.88
ASNP16	>contig00247	CAAATGGTCAGACTCCGCACGCATACGCCATGATGAGGAATAATGACTCTTATAATGTGC[A/T]GGTTGCCCGTAAAGTTGCTGAAAGACGAAGGGGTGAAATTTCGGTAACAATTGAGAATGA	0.933
ASNP1600	>contig25614	TGAGAGGAACTCCAGGTATGTTGATGCTGTTCTCACCATTCCTAAAGGAACATTGTTCCC[T/C]ATGTGTGGCATGAATCTGGCCTTCGACCGTGAGCTCATTGGACCTGCCATGTACTTTGGA	0.978
ASNP1602	>contig25643	AGAGAACGAGAACGAAAACGAAAAGTGAAAACAGATCGCGCTCAACACATCACAGTAAGA[T/G]AAAGAAAATTAAAATCGTGGATCGTTTGCGGAAGAGGTAAAAGAATCAAGAAGAGAAGGA	0.944
ASNP1603	>contig25648	ACAACAGATAATGAAGGTCTTCTCATCGGTCCTAGTTCCGTACTTGTGCAGACTGAATTA[A/G]TTGGGCCAATGCAGCAGCATACTGAACAGCTGTATGTTGAGAAGTATAATTGTCACCAAG	0.88
ASNP1605	>contig25653	CTACTATTATTTGTAATTGCATATCTTTCATGAAACTATTATTGTTTGTTTGTCTTTGCC[A/C]TCAGAAGGGGCAAATCAGACCAGTAATGACTATAAAATGCTAGTGAAGAACTTTTGAAGT	0.982
ASNP1607	>contig25669	TTTGAGAACATTGGAACTTCGATAAAAATGAACCTCCAAATGTTGTCAAGCCACTAAAAG[A/G]CATGTCAGCATCAACAGCGATGGTATTTCCAGGAATACTCCTCTCATCAGGTCCAGACAT	0.982
ASNP1609	>contig25687	GAAAGTGGGTTTCTAACAATTCCATTTCTAGCTCCAACTTGAAAAGGTGGCATCACAGTT[T/G]GTTTCTCTTCAATGTTTGTAGTGAAATCCAAATCTGGACCCTCACAATCTAACTGAAACA	0.969
ASNP161	>contig02522	CCTTGCAAACACATCTAGCTGTGATGTGTGGACAGAGTACCATGAAATGGGTGTTGAAGG[A/G]ATCAAAGCTGTTACAGATCACAAAGCTTACACAGCTGATTCAATTTTGGATCTGTTTCAT	0.97
ASNP1610	>contig25689	TTATAATAGCCCCTTGTGAATTGTGATTTCAATTTCATAGCACAATACTTGTTCTTGCAA[T/G]TGTCATATATACCACTTCCAACTCATGAAGTGCGTACTTTTTATGTGCTACCAAATACCA	0.898
ASNP1614	>contig25703	GGAAGCACTTCTGGAGATGGTGCTTCCCTTATTTTAATATCCGT[T/C]CTTGAGAGGGCCACTGAACTTCTAACTGATCCACATGCTTCTTGCAACTACAACATTAGT	0.972
ASNP1615	>contig25706	TTCTGAGTTACTGGCATCAGTACTATGTCTGTCCTTGTACATCACTCTCTCATTGAAGAT[A/T]ACATCTCTGCTGCGGATCATCTTTTGTTTTCATCATCCCATAGGCGATAGCCAAACTCAT	0.984
ASNP1616	>contig25730	GAGAGTGATATATTCGTTCCAACATATGATGGGAACATGGCTAAAGTTGTTGAAGGCCAT[A/C]GAAGATTTTTAGGCTTCAAAAAGACTATATTACTTGATAGAAAGCATTTGGTGCGCCTCA	0.994
ASNP1618	>contig25752	TACAGGTGGCTCAATTACAGTTCATGATCATGCCAAGCGCATGGCAAAAGAATTTGGTCG[T/C]TCAGTGCATATTGATGAGGTCTTTCAACAGACCCATATACGAAAAGATACTGGACAGTTT	0.972
ASNP1622	>contig25771	AAAAGATATATCAGAATCATATGACATTATTTTGGCTGAATATACAAGCATCTTAGCAGG[A/T]GTACCACAACATTAGAATTAAATGCCTCAAAATCAAAGTATGGCACCACTTATTGTGTCT	0.909
ASNP1624	>contig25790	ATCAACAATAGCAACAACATTTTTGAACTGTTGCATGGAAGTATTCCCATTTTCAG[A/G]AGTACTACTTTTCTGAACCTCACTTCCAACTTCTGTATTGTTGTTTTCTGAACGAGATGC	0.939
ASNP1627	>contig25802	TGAGTAGTGCACTGCGTTGATCATTCATCATCTCCACGGTGAC[A/G]GCTCCTCCTCCTTCCTGATTTATTGATATCCCTACCCTTCCTTGAATCATGATATCCACT	0.947
ASNP1629	>contig25817	GAAAAAGCAACCCCAAAGATTTGGGACCAAAAGCGGTTAGCAGTAACCATTGAATAAGTT[T/C]CTTCAGCTTGGGTTGGGTTAAAAGCACGGAATGTATTTGCGCCATCACCATCTTCAAATA	0.948
ASNP1630	>contig25821	TATGCAAATCATATCCCTCCGAGTTTGTATCATACTTCCATTATTGCCGATCATTGC[A/G]GTTTGAGGACAAGCCAGATTACTCGTACTTAAAGAGACTTTTCCGAGACCTATTTATTCG	0.943
ASNP1631	>contig25832	GAGTACTGCAAATGGTGCTCCATTACGTTCGATAACTGTAAGAGATACCATTGGTGATCT[C/G]CCTCCTGTTGGCAATGGAGCCTCAAAAGGAGTTATGGAGTATCAAAATGATCCTGTCTCG	0.981
ASNP1632	>contig25835	ATCAATAATTGCCGTGACAGTTGCAAGAGCTCGTGAATTACCCTTCAATGATTTATGTGT[T/C]CCCAGGTCGGCTGAAACTGCAGTAGTTATGAGAGCATAAGGTCCATTCACGAACATGCCA	0.955
ASNP1633	>contig25842	CAGGCTTGCTGCCTGCTCCTTCGGCATCAGACATTTCTGTGTCACCTTGGGGCTCATTAA[T/G]TCTTACTAGTCTAGGCCTGACCAATTTCCTACCTGCTCTACGTGTTTCAATACTACTAGC	0.982
ASNP1634	>contig25847	TCATAGGCAAGTGGTTGATCTTGATCAAGCAGCCATTTGGAAATTTCTTTGGTGGTCTGG[A/G]ACTATTTCGATTAATGTTTTGGTAGATCAAAACAGAGAAGACCACTCAATGAAGTTCAAG	0.971
ASNP1636	>contig25879	GCCCTATTCTTTTCGCAATATGAATTCATTAACACGTGAAAAGTATGGCTTGCAGAAGC[C/G]ACCCCCTCTTTCTCAACCATCTCTTTAAAAGAATCAAAAGCTTTATCAAGGTTCCCAGCT	0.942
ASNP1637	>contig25892	CAGGATCAAGTTTAGTAGCCTCAAATGATTGTTGCAAATTAGAAGCCTCATCTTGAAATC[A/G]TCCTGTCTTGCAAAGGAAACCTTGACTGATTTTTGTCTTGCACTTTCCGCAAAGTAGGCG	0.985
ASNP1638	>contig25905	ACCGAGGCTTCCAAATTGGGGAAAACATATTGGGATCCCTCCACGAATTGCCTTTGGAGG[T/C]TTAAATATAGCCTTGCTACTGAGAAAGAGCAATTCCTCGGCATGCTCATTCTTCCAAGAA	0.966
ASNP1642	>contig25940	TGGCCTCCGCTCCTCTATGTATACTTGTCTTCCAGCCAATTGTATGGGAGAAGCCTCAAG[C/G]GCATTTTGAACACCAATAATGTCTTCGAATTCCACAAATGCATAGCAAACACCAATTTCC	0.973
ASNP1644	>contig25951	AAGTGACCTATTTGCCAGAGGGGAGGCTATTTCAACTCTCTTCAATGTTGTTGGAATTGG[A/G]GTTGGAATTCAATTAGCATCTACTGTATGTGCGTCAATGCAGGGAAAGTTGGTTGTGGGG	0.949
ASNP1645	>contig25952	ATGGTGTGTGCCAAAGGCAGAAGCCAGTGACCAAGCTTTACAAGCAAACATAAACTATGT[C/G]TGCAGCCAAGGAGTTGATTGTAAGCCAATTCAACCAGGTGGAAATTGTTATGCAGCCAAC	0.962
ASNP1647	>contig25974	CTTTAAGGAAGGCGCAGAAACAAACAATTTTGAACTATCTTCAAGCTTTTCAGAGGCATC[A/G]GAATCAGGTATTGTTGGAAAAACTTCCTCTTCTAGCAAGAAGGTCATCTCTTCAACCCCG	0.958
ASNP1648	>contig25977	CTGCTCTCTTGTGAGTGTGTGCTTATTTCAATGAGCTATTTTTTGAGCTTGAGGTGTAGG[A/G]GAAGTCTGAATTTATTGGTAGGGTAAGCTTTGCCCTTCTATTGAAAGAATGATTGTATGA	0.917
ASNP1649	>contig25980	GCAAGATACAGAAGGCCTTTACTTGTGCATTCTGAGATTCAACAGGATTCTGA[A/G]AATCGTTTGGAGCTTAATGATAATCGTGATCCACATGATTACTTGACCTATCTTAACACT	0.927
ASNP165	>contig02560	TGCGACCTGGTGTGGTCCTTGTCAATTCATGGTTCCCATACTCGATGAAGTAAGCACT[A/C]GGCTTAAGGATAAGATACAGGTGGTGAAGATTGACACTGAGAAGTATCCTAGCATTGCTG	0.937
ASNP1650	>contig25990	AGACCGAATCGGTGCTCCGTATCCTAGGGAGCGTGGAGAATTTCCTAAGCTAGAGGAAAG[T/C]TTTTATGCAAATCCTCTGCCAGGATGTATATGTGAAACAAGATTAGAGACATCACAGTAG	0.992
ASNP1652	>contig25997	CTGATCCAAACTCGCCAGTTGCGATAGTTCGTCCTGCAGATTTTGAGGATGCAGCTAAGC[A/G]AGCTTGTCAAACAAAACTTGAGAATGCCAAATCCACTTATCCACATGTTGATGAAGGGAA	0.947
ASNP1653	>contig26005	ATTTTCCATGATTTTGGCCATTGATATCCTGGTCTTAGGATTTGGATCCAAGATTTTCGA[T/C]AACAATTTGCGTACATCTGGTGAAAACCAGTTAGGGAATTTGAATTCTCCCTTGCCAATC	0.899
ASNP1654	>contig26032	TATCGAGCTTCATGGTTGCGAATTAGTGACCGATTCTGGGAGAAGAAGCAATTGCAGTGT[T/G]AGATCTCAATGGTTCAGTCTCAAGCAATGAGGAAAAGTTGAAAGAGGCCCCCCCCGT	0.969
ASNP1655	>contig26035	AACCCTTTTCTCTTGAAATCAGCAAACACTTGAAGTGGAAATCATAGGCATTGGTGTGAG[T/C]ATGGGGAAGAAAGCAAAAGGGTCAAGGAAGGGTAAGAAGGCATGGAGGGCTAACATCAGC	0.912
ASNP1657	>contig26070	AGTTTGAGGATGGTAAGCGGAGCTGAAACATAGGGTTGTGCCTTGCATGCGAAAAAGCTC[T/C]TTCCAAAAAGCACTAATGGAAGACTGGGTCACGATCAGAAACGATGGACTTTGGTACACC	0.928
ASNP1658	>contig26094	CATTTTGGATTCAAACAGAAAGTCTGAGGCTGTTAAGTTCATTGAGGAGTCAACAAATAA[A/C]ATTGTGCCCAGAAATGGAGCTCTTGGACCAATCAGGGAATGGAAACTAAAAGACTGCATT	0.999
ASNP1659	>contig26105	CCTTGTTCCTGCTTTGTACGATCCTTCTACTTCGTCTTGCTCAACGCCCGTGTGAGGATT[A/G]TGTTACTGCTGCCACTACCACCATGTTAGAATCACGGCCTAGGAGTTGTACTTGTACAAA	0.891
ASNP166	>contig02590	TCAAAAATAAAAGGAAACAACAATGGGTTCTAATTATGGAGAGAAAGACAATGCATGGAT[A/C]TGTGCAATGAATAATTGCCTTGGATCAGTATATTCTCGGGTATTGAAAGCTGCCCTTGAA	0.911
ASNP1660	>contig26108	GGAAGAAATGTCTTTAGGAAACAGTTATACTCCTATTTTCCATTTGTTGAATGTTTCTGT[T/C]CCTATGTTCCCTTCCATCCCAACACTATCACAAAATACCCCCGGGGGGTTGGAGGCACAA	0.955
ASNP1661	>contig26109	AAAATCCGAATTACGAGGAAAGATTGGTTCCTCTAAATACTTGTCTAAGTCTGAAGTCAT[A/G]GACTGACTCTGTGATGTCTCGTGAAGGAATCTGTCAAAGCCTTTTAACCTATCTCTAGAA	0.89
ASNP1662	>contig26114	CTCCAACCTGCACATCACTGACTCCAACGCCTATGGCAGTCACCACCCCAACTCCCTCCA[C/G]GCCTGGAGTGTAGGGTAAAGAGGGGAGTTTGTAAGTTCCTTTGCGAAAGTAGACATCAAC	0.923
ASNP1665	>contig26134	GGATTTATCTGGCCTGTCTACATGTGATTCAGAGGATTCCTCTTCACATACAACACCTCC[T/C]AATTCGGCGAAAGGTTTTTGACTTTATTTACAATAACAGGCTGTTTTTCTACTCGAGGGG	0.971
ASNP1667	>contig26170	CATATCGTCAAGAATCTCTTCATAGTCTTCATCATCTTTGAGCTCATCAGCAGAAACTGC[A/G]TGAGTTAAACACACCACCTTCGTTGCCACTAACGCTGGCTGCAACATAAGTTTCTGCAGT	0.933
ASNP1668	>contig26193	TGGTTACTGTCTCACATGAATGATCCAGATATTGACATTCCTATTTCCAAAGGCCATGGC[A/T]CTGAAACAATTGTTGACCAGTCAAAAGTTGATACACTAATTTCGTTTGGTTTTCAAGAAG	0.952
ASNP1670	>contig26236	CTGCTTCTGAAATTGCTCGGCTAACTTCTTCAGGTTTTCCAAGTTATCTGGCCCTAATTG[A/G]TGGATAATGCTAGGGAGTATATCCTGCAACTTCTTTGTTTGCGGAGAACCACTGACAACC	0.957
ASNP1671	>contig26243	GCCTAACTATGAGGAAGAGCCAGTTGACAAGACCAAACATTGGGGAGACTTGGAGGAGGA[A/G]GAGGAAGAAGAGGAGGAGGAAGAGGAGGAAGAAGAAGAAATGGAGGAAGAGGAACTTGAA	0.907
ASNP1672	>contig26250	ACCCTTCTTCCATCATGTTTGTTAGTAGTTTTACAATCTGTAAAACCCCTGTCTGTTC[A/T]TGTGGATCATTTTGAGTTTTTAATCTCCTTTTGCATGATTGGTAATTGTAAGTAGTGATC	0.927
ASNP1673	>contig26280	AGGAAAACAAGGTATCCTCATAAACCATGCAATTCATGCAAGTTTAATCTATAATT[A/G]AATAAGCAAGAGAAGGCACGGATAAAACAATAGGCAAATATTTTGAAAGGAAATTGAAAA	0.899
ASNP1675	>contig26294	ATTTTCCTTTATAAGCTGGATTCCTCTTCATTGGCCTCTTCCACTCACCACAACCAGGGG[A/C]TGCTTCACATTTTGGGTTATCAATCTTTGGGGCTTCCCATTCACCATCCTCCTCATCGTC	0.904
ASNP1676	>contig26306	AACCAACGCCCGTCTATCCACCTTCTTACCCTCATCTGAACCTTTACTTTGCTGCTTCTT[C/G]GATGATCCACCGTTGATAGCCTCACTGTGCATTGCCAGCTGATTGTTTATCAATG	0.969
ASNP1679	>contig26342	GGGAACTGACTCCAAAGTCTGATGTATATTCATTCGGAATCATATTGTTGAGATTG[T/G]TGACTGGGAAACCAGCCTTGGGAATAACAAAGGAAGTGAAATATGCATTAGATACTGGAA	0.963
ASNP168	>contig02596	AGGCTATCGTAGTTTGCCTTTATATGTTCAAAGTTCAATATATGTAAAGTTCGAAGATA[T/G]GAAAGCAAATAGGATTGTCGACCCTCCTGTGGAGGATAATCATATTCTTTCCAAGTGTTA	0.913
ASNP1682	>contig26384	GTGAGGTTTGGTTGCTTTTGATTCACCTCTTGAACTGATTGATGTGCTTATCATGTTTTG[A/C]GGTATTTCAATGATGTTCATGGATATTTGGTTGCTTTGACTGAAAGTGTACAAGTTATTT	0.9
ASNP1684	>contig26404	GTGCTGGTCTGCAATGCTGCTGTTTACTTGCCAACTGCCAAGGAACCTACATTCACT[T/G]CTGAAGGCTTTGAACTTAGTGTTGGGACAAACCATCTGGGGCATTTTCTCCTTGCCCGTT	0.907
ASNP1686	>contig26431	GAATGTAAAAATTGCCTTGGGATGATGCTAGTTTTGCTGCATCAGAATGGTTCTTTTGTG[A/G]ACTTCACTCATTGACCTCGTTTATTTCTGTTGTTGAAAGGTTAATCTGAT	0.946
ASNP1689	>contig26500	CCTGAAAAGGCCATATCAGCAATATCCTCTCCTCTATTAAGTGGTGACCAACGGGTTGTA[A/G]ACGATTCTGATGGAGATACAAGTCTTTGTTGAACATCATATTTATTAGCGCTAGCTTT	0.976
ASNP169	>contig02601	GGAAGCACTGATAAACCCCCAATCGTGATGAAATCTTCCCAAAAGCCAAAGATTCCAGCA[T/G]TGAGTAAACCAAAGTAATTCAAGAAATTGAGAACAAGGCCGGAGACCACAACAACCGAAG	0.969
ASNP1691	>contig26514	GAGGAAGGAAGCTATTTTGGAAGTGTGATGATCTCAAGGAAAAGTTGAAAACTAAAAAAT[T/C]GGATTCAAAGGCTGCTTGCAGGGCAATATTGATGTTTTTCCAAGAGCTTGAGGTGGACT	0.984
ASNP1693	>contig26544	GGTTAAAAAAAAATTCTTTTACAATACAACAGAGGAAACTACCATGATGCATTTGATTTG[T/G]CTTAAAGTATTCAGAACTTCATTGAAGATGGCTCCTAGTAAAAAGTGGTATTACAATTGC	0.883
ASNP1694	>contig26546	AGCAACTTCATTTCAGCTACACTTTCATCATATAGAAGGATTGGAGGCATAATT[C/G]AATATGGATGCAAGATTTGCAGCATTACATC	0.988
ASNP1695	>contig26547	ATTTTCCCCTGTGGTCTAACATGTGAGGGCTTTACAGTTTCAAAGAAAAGTAAAAA[T/C]AAAAAGAATGAAGTGACATTGCCCAACACTCTCTCTGTTGCAACATTATGAGAACAGGAT	0.917
ASNP1696	>contig26552	AGACGCCCCTTGAACTATCTAACTGCTGCTTGGCAGCAACTTGCTCATTTAAGAACTCAT[T/C]GTATGCCTGAGCCCAACTATCAGAAGTGCTATCACCAAGCTGTTGCTGAAATTCATCTGC	0.977
ASNP1699	>contig26559	TGGGCATCATTCGGATATGTGCCCTTGATGGATTGTGGTTAGCATACCGACACTGAAGAG[T/C]CTTGTGAACTTTTCCGTAAAATTCAGCGGTTACGTTAGGTTTTGCCGCTCCAAAAGGA	0.953
ASNP17	>contig00654	AAGTTACCCTCTTGTAGAGATTGAGAATGATGGTACCAACAAAACCAGCCAACACAGTAG[T/C]TCAAGCAGCTCTAGTAGTGAATCTGGCTCTTCATCCAGTGATTCAGATAGTGA	0.964
ASNP1700	>contig26561	ACTTTGCACGAAGTGGATCATTGTAGGTCCACGGGTTGTTCCAATCAGTAGTGTCCTC[A/G]TTGACAAGATGGGTCCACTTAGTTCTTCCACTACGACCAAAGTGCTTGACTTGCATAACC	0.931
ASNP1701	>contig26566	CAGGCTCAGTAATTCTAGTCCAATGACCCCTGTGCAGGAATGGGAACAAAACCACCTTCA[A/G]TTTGTTCTTAACATAGTGGTCATTCACTTGGAAGTAGTATTGAGGATCAGAGAAATACCG	0.988
ASNP1702	>contig26605	CCTTTGTGTTCAGATACTTGTGTCTTTCTGGGCAACAATTCTTTATGCTGGAGATGC[A/G]CCCCATCTAGACTTTGTCTCCCAGTTTCCTTAGTTGTTCCAGTCAAACTTTTACCGTCTT	0.978
ASNP1703	>contig26608	GCCAAGAATCAAAATCTCTGGAATAGGGCGAACAATTTGGAAGAGTGACAAGCTATCAG[A/G]AGTGATCTCTGAAAACTTCTTAGGTTTCCAAGACATGAGCAAATTTCCAACGCAAAGCAA	0.9
ASNP1705	>contig26632	CACTATACATTAATATATTCGCAGACCTACGTAAGACATGATGAAATAATCGATTACATG[T/C]CCATTAATTGTGGGGAGTGTATTACAGCATTTGTTTCTATCTTCCATCAAAAAGCTAT	0.887
ASNP1706	>contig26633	TACTGAGTACAACTTGTTTGTCACTTTCACCATGTCCATTGAAACTACAGTTAACTTTGA[T/C]TCATTGCAGCATCCACTATACCCATCTTCACCTTTTAGACAATCTCCGACAAGCCCACAT	0.976
ASNP1707	>contig26635	AGGAATTGATGAATGGTGCTGATGGCGATGATGATGTTTTAACTGTTGTTGTTGTTG[T/C]TGCTGCTGATGTTTTAGTTGTTGCTGTTGCTGCTGAAGATCTCCCTCCCATCCGTTGTAT	0.972
ASNP1709	>contig26640	TTGTTGCCTGACATTGATGCTGAGCTACAGAAGCGTTTAGA[T/C]AATCTTAGGGAGTTCCTAAGGAAGACTCAAAATGCATCTGAAATTACCAATCCTGGTTTT	0.961
ASNP171	>contig02625	TTGTTACATGTTGCATGTTACTAAGCATATTGCACGTGTTTATCATCTGA[T/C]ATTGTGAAACTCACAGACCAGTTGCAACTCCTTGGTATCAAGGTGCCACGTCTGGTTCTG	0.956
ASNP1710	>contig26652	ACATCTAGAACTGCACAAGCTGTCACTGCCGTGAAGCAATGCAAGTTTCCACC[A/G]TCAGCAGGATAAAGGATGGAGGGGTCACAAGGACCATCGAAATCAGCATCAACCTTAACT	0.888
ASNP1711	>contig26655	GTACCATTCTCATGGACCCAGTTCATGTGGCAGATAAGCCTTTTATGTAGCAGTGAG[A/T]ATGCCTGTTTCAAAAAGTAGCTCACCAAGTTTTGGCTTTGGAGAGTTTTCACAAGGAGGG	0.946
ASNP1712	>contig26660	TGTGGGAGACCCATTCAAAGACACAGCTGGGCCTTCGCTCCACGTCCTTATAAAGATGCT[T/C]GCAACAATTACGTTGGTAATGGCTCCAATATTCCTGTGAGAGTTGTTGATATCTCTATTG	0.93
ASNP1714	>contig26675	CAGTACTTTTTTGGTTGTTCATTTGTGATGCAAGA[A/G]GAACATCATTAGTGCATCTAGTAACTTCTTGCCTCAAGAAAGAAATTTCAGTATCTCTTT	0.917
ASNP1715	>contig26692	TATGACCATAAGCATTGCACCAAGCAAAGACCCTGCAGTTCTCCCAATGGGGAGAAAAGG[T/C]ACTGCTGGGAAAACTGCTAGTACCCAGAAGATTGCAAAGGCTATTGAACCAAGTACAACT	0.93
ASNP1716	>contig26703	GTATGTTTGAGATGGAGAATGTGAAGGGTGGATCCCCATATGGTGCAGGTACCTATGC[T/C]GGGGATGGATCCAGACAACCTACTGAGTTGGAATTGGCTCAAGCTTTCCATCAGGGGAAG	0.958
ASNP1718	>contig26716	GATTGCCACAGGATACTTTCCTTCAAGAAGTGCTCAGAGGATTGTCAAATTGTATTCAGA[A/G]AGAAATGGGATTTTATAAAATGCCCGGAATTGCGACAGGCAATGA	0.948
ASNP172	>contig02661	CGAGTTCTAACTTGTTGACAAAAGGACCCAGCTGATCAATCTGGACAAAGTTGAATTTCG[T/C]TTCTGGAACAAAACTCGCTTCGCCAGCTACCTCTTCCACCTCAGAATTCTCATTTAGAGT	0.977
ASNP1722	>contig26753	AAGAAGAGAGTAAAGAATGTTTCTCATACCTTTCTTCTCC[A/C]GCTATGCGCAATCAACTACGGTTACTATTGTGGCCGTTATCATGTGTGCTCTATTCCAAC	0.988
ASNP1723	>contig26769	ATCATTCTTGCAATGGCGAGGCTGATTGCATGAATCCAAGCCAAAACTGTGGAACATCTA[C/G]CCTGATGGGATGCTTGAAGAGATTTACAAGAGCAGAGAGATTGGGGTCAGAC	0.88
ASNP1724	>contig26778	GATATAAGAGAGTGTAGAAGTTTGAGGACGTTTGATGGGTTCAACTGTGCAATTGACTTT[C/G]TAATAACCTTCTCATCTTGCGTATACAGGCAATGTAGCAGAAGGGTGCGATCATCAGCA	0.977
ASNP1726	>contig26780	ACAATAGCCTTGCACGTGCTTTATTTGGTAATGAAGAATCTTGTTTAAAATTAGATTGGC[T/C]AACAAGGCATAAGATTTGTGTTGGTATTGCTAGAGGTTTGGCTTTCCTACATGAAGAATC	0.888
ASNP1727	>contig26805	TGTCTTCAGTGGTAAGCATGCTTGAAGGAAGAACACCTATTCAAGAGATGATGTCAGACA[A/C]AAAAGAGGTATTGGATGATAAGAAATATGAGATGATGCGACAATATTACCAACATAGAGG	0.891
ASNP1729	>contig26825	AAAAGACAAACATTTAGCAGCTAGTCAGATAACTTACGGATACAATACTTTGTTCAGAAT[C/G]GCTATCATAGATCCCAGGGAATAATGGTGGTGGAAATTAAGGTATAAGGACCGTTGGTGT	0.916
ASNP173	>contig02664	TGCAACTTCTCACCGCCTCTTGGGACCCCTCTAATCATGTAAAGGATCCTTAATGCATTA[T/C]ATAATAACAAGGAACTGTGGCACCTTGTTTAAGACAGATAAAAGCTTGTTATTCTAGCTT	0.915
ASNP1730	>contig26827	AGTATATAAAGAAGAAAAGCAAGGAATAGAAATTTTCATCTCTGCTCAATCCACCACTCT[A/T]GTTCCTACACTATCCACACCAGGATATGTACACTGCATTTAATTGGTGTAAAGAGAGATG	0.944
ASNP1732	>contig26892	TTTGTCTAAGCATTTGATTCTCATTCTGCAAAGTGGAAAGTCTTTCTTTGAGCTCTG[A/T]ATTCTTCTTCTCCAAGTCTTTGACTCTTGTTTCCAAATCAATCAAGTATGCCTTCTTCCT	0.916
ASNP1733	>contig26901	GTTTGAAAGCAGATACTTGTTCAGAAGAATCACACCAATGTTTGATGAGTACCAAAGTGT[A/C]ACCAGAAAACATATGAACAGATTCTCCTTGCTGTTGATGGACATGGTCTTTCCACTCTTG	0.916
ASNP1738	>contig26946	ACCTTTTGGAAATTGTCATGCTGGTAACTCTGATGTTGAGCCTCTCATTGCCATGCACAA[T/C]ATGTTATTGTCACATGCCAAGGCTGTTCAATTGTACCGCAAGCACTTTCAGGCAAAGCAA	0.892
ASNP1739	>contig26949	ACTTTTCATCACTGCCCTTTGAAGCTCTGCATCCTCAAATGGCTCTTTCCGCAACACTTA[T/C]GCCTCCTTCATCTCCAAAATTCAACCTTTACGCCAAAATTCGTAGACCCTTTTTCCCTCA	0.92
ASNP1741	>contig26986	ACGCAATCGTAAAGCTCCTTATTATTTCCAAAATAGCATTGAACATCATGGGTATCACGC[A/T]CCATGGCGAGAAATAGTTTTTATTGGGCTCTTCATGCAGAACCCTGAGTTCATAACGCCT	0.98
ASNP1742	>contig27002	AAGGTCCCCAGAATTGATTCTCTTCAGACTATCCCGGCAAAAGGGGCAAGACTGAGACCT[C/G]TGACACCAATCTCTGTAGCACTTCAAACACATATAGTGGCAGCAATCAGGCAACACAACT	0.984
ASNP1745	>contig27039	CAATCTTGGCCCTTAAGGCACGAAGTGATCCATCAGAGTCTGTCACATTGTCCAGACAAG[T/C]GAGAGCAGCCTTCAAAAGATCTGGAATACAAGCTTGGACATGAGGGGATAAATTTTCAAA	0.912
ASNP1747	>contig27049	TTCATCGCCATAGAACCATACAACTGGCAATGTAGGAGAAGAATGATACTAGATTGCCTC[C/G]TCAACCAATGGAGGCTATTAGATCTTTTCAATCTATATATGTATGTATGTCTAGATCTGC	0.908
ASNP1749	>contig27087	CGGAGGTGACTTTGTTGAAGTCTACAGTGATTCGAGCCAAATTGGTGCATGGGATGCAGT[T/C]GTGACTTGTTTCTTTATAGATACTGCACATAATGTTGTTGAGTACATCGAAATAATTTCA	0.944
ASNP1751	>contig27097	TGCTCTGAATTAACTTGGCCTCGCCTTGATCTTAGCAAGTATGGTTCTCTAACATTTTTC[A/G]CACCCGATGATAAGAAGTTTCCATCAGTGAATCTTTGCTATGCTGCTGGACGTGCTGGAG	0.928
ASNP1753	>contig27115	ATAAAAAGACGACCATAGGATACCAAATCAGCATTGCCTTGAGCCACAGCTTCCATACCC[A/G]AGTCCCTAGTAAAACCACCACTGCACATGAATGTTCCCTCATAAGCCTTTCTCCACTTCT	0.953
ASNP1754	>contig27131	GTATGCTGTTTCAACAGGAACAACTGCTTTAGTTTCTCAACCATCCAAGGACAAGTTTGA[C/G]ACAAAATCAACAGTTTGGGCGGATACTCTGAGTAGGGGACTTGTTAATTTGAATATATCC	0.884
ASNP1755	>contig27155	TGTGAATGTGTATCAAATAATAATATTGTGAATGATTGTGATGGGC[A/G]CTATCTTAATCTCACTCAGTCCAATCCTCACTTTGAAACATACGTACGAAGGTTATCATA	0.928
ASNP1756	>contig27161	TACTTTTGGGTTCGAAGAGCTCTTCCATCAGCCAAAATGAAGGGACGTGTAAGATGGA[A/G]TGAGGATAATATTGGCGAAATTGAAGCAAACAAACCCGTGAGGCAAAAAATCACTGAACC	0.927
ASNP1757	>contig27165	AAGGTACTTTCCGTTTGCATCTTTAACCAAGTAAAGTGGATCAAGTATAAATGCAGCAGA[T/C]CATGCAGGGTGATAATTCTTTCGGAACCGTTTCTCAAGTATTTTCTCCACGGGTTCTTCC	0.967
ASNP1759	>contig27184	CTTCGAGCTAGCAGCAACACTTTGCGACATTCACCATAAGGTCCTTAACCA[T/C]ACATACATGTAACCAATGAATCTATTCAAGAACATGAGATAAGCATTCCTCCAAGGACGC	0.891
ASNP176	>contig02701	TTGATGCAGATGTTGCTGTTCAGTTACATGGCCTTGCAAAGACATATCCTGGTACACTTA[A/C]CTTTGGTTGCTGCTGTAATGTAAAAGAAGTTCTGCTTACAATGCTGTCAAGGGTTTGTGG	0.91
ASNP1761	>contig27193	CTCATTCATAATGGGAAACCCATTGCTGAGTCCATCATTATTGTTGAGTATATTGATGAG[T/G]TTTGGAAGGACAAGGCTCCTTTTCTACCCTCGGATCCTTATCAGAAAGCTCAAGCCAGGT	0.921
ASNP1762	>contig27201	ATACTTTTGTAAGTTGCCTGCAATTACAAATTCTGCCTTTCTAATTACTGGGTTTGGCCA[T/G]GCCAGGGCACTTCTAGAATGGCATAATATAGCACGATTTTGTGGACATTGTGGAGAGAAA	0.903
ASNP1764	>contig27211	TGTTCTCCTCAGGCTTGGCTTCAGCCACTGGTTGTTCCTGTTTTGCTTCCTCACCCATTT[T/G]CCCTATGAATGGAGACTGAAATGTCAAGTTATTATTCTGATTTTGGGAAAAGGCTTTTGG	0.973
ASNP1765	>contig27215	CATCCATGATGCCAATAACGGCAAAAACAGCAGTAGTGAAATACAGCCAGGGACAACACA[A/G]AGTCATAGTGGAAAATTTTCTTTTCAAATATAACACATCTGTCCAGGATATTTATCAAAT	0.98
ASNP1766	>contig27224	AGCCTCATTTTGGCAATGCATTCTTCATGCACAAGGCCATAGCTTTTCAACAAGGTAGAA[A/T]TCGCAGCCTGATGGTCTAAGTAAGCGTCCAGCCGCTGGGTAAGAAATATCTTAAGAAGCT	0.953
ASNP1767	>contig27226	AAAGCTTTTACTACAGCTGCCTCAAAGTTGGAGAAGATTGGATATGCTGGGTCA[A/G]CTGATTCTGAAAATGAGGCGGCATTGCCGGAATCTAAGACTGTTAAGGAGACAATCGACA	0.906
ASNP1768	>contig27227	GTTCATTAGTTATATTTCAGTCACGTGCCCTAGTTTGGCTGAGT[T/G]TTGTTTTGATTTTCTAGCGTGTGTTTGCCAGCAAAAAACGCTGATATTCTCGGCAGGCGC	0.956
ASNP1769	>contig27232	AGAGTCAAAATTCGTTTTCAGTTTCCAATTATGGCTTCAATCAATGGCCGTAGTGCAAAC[A/G]AAATGTTTCAAGGTCAAGCTCTCTTGTACAGACACTTGTATGCCTTCATAGACTCAATGT	0.954
ASNP177	>contig02716	ATCAATGTTTTCCAAGAATAAATATTTTCTGGTCATTTCTCTCATTTGGTAAGGGCTCAA[C/G]GAGTTCAGGTAGTTCAGGTTCATGCTGAATTTCAGCAACATCATTGCTTGACTGATTCCA	0.952
ASNP1770	>contig27233	CTTTCCCTCGAGATTGTTACTGTGTGCTGATGAAATCCTACCATGAGCTTTA[T/C]TTGGTTCTATTGAATCGACCAGGGGTTTGGAACTATCGGATGCTTCACTATTCATTTAGA	0.964
ASNP1771	>contig27246	TGAGTGTGGTAACTACTCTGGGGCTGCTGACTATCTATATCAGTACAGAGCTTTGTGCAC[A/T]AATAGTGAAAGGAGTTTGAGTGCATTGTGGGGGAAGCTGGCAGCTGAAATTTTGATGCAG	0.887
ASNP1772	>contig27256	GATAGGTATTGCTAAGCCTGAAATCGTGTCTCACAGCATTGGCGACACTGCTAGTGGATG[T/C]CCTAGGAGCAAAAATTCTCAAACTTGAAGACCGTTCCTGGGGTGACCTCCCCA	0.995
ASNP1774	>contig27267	TGTCTGTATGCAAACTCCTTACCCAGGCAAATTCTTGGACCCCCCTGGAAGGCTGTGAAC[T/C]TATAAGGGCTTTCTTTCTTCAAAATTCCATTTTCATCAAGCCATCTCTCTGGCCTGAATT	0.955
ASNP1775	>contig27286	TTCCAAAAGTGCTTGCCAATGGCTCCTGATCCTTGGTGGATACTTGGGAATGTTCA[A/G]TTGGGTACTACACTCCCCGTAATGATAGTTCCACGACGGAAAAGTAACAGTCCCAATTAT	0.882
ASNP1776	>contig27287	TTGGAAGTCCAGTTGAAGCAAGAAGATCAAGACCTGACCTCATATAAGCAAGATTTGGCT[A/G]CACTAAAATGGCCTTGCAACCCTATTGCTGCTGACATTCCAGCAACTCCTGGAAATGACA	0.948
ASNP1778	>contig27290	CTCTCTGGCTTCAGTGCCCAATTCAAATTTTTCTTTGCAAACTGGACAGTGTGAATCTGA[A/G]GATGCGCCTGTGTTATCCTAACAATAGGCATTGCATCAATTGAAGATCGTGCAGCTGGGG	0.946
ASNP1779	>contig27291	GTGCTATTGAACATGGCTGGAGTTGATGCTAATCCATACTGGACAACCTCTAGGCCAGCA[A/C]AAGACCTCGAGAAATTGCATTCTGTAATAATTTGGCTGATATTCGGGAATCATGGCCGAT	0.901
ASNP178	>contig02721	AACAACATTTGTTCCTCCCCCTTCAACAGCTCGGTCTGTATCAATGAGAGACATGGGTAC[A/G]GAAATGACCCCTATTGCTAGCCAGGAGCCATCAAGAACAGGTACACCAGTGAGGGCAACG	0.969
ASNP1780	>contig27295	TGGACCTAATGTCATAAGCAGTTTTGACCAAACAACGACATGGAGTGATTCCACTAGCTC[A/G]CCAATCTTAGTGAACCTATAAACAATGCTAGACATGCATAATCTATGCATCTTAATTAAT	0.906
ASNP1782	>contig27320	AAATAGCCAAGCCAGAAGGTGAGAGAAAGTGGGGGAAGGCTGGAGAAAATAGAGAGAAT[T/C]TCTGTACTAGGGACCAAATTATCAGCACTATTCATTTAGCTTACAGTTCCGAAGATAGGG	0.916
ASNP1784	>contig27363	AGCCAATCTTGCATTCGCCACCAAGCTTGTTTGGTAACTTCCTGCTTTTACCG[A/G]GTTGCAAATGTGGGTGGACACATTCAACTTCTACTTGTAGTTCTTGCACCACCACACTCA	0.952
ASNP1785	>contig27366	ATTCCCATTTGACGCATGGACCTTCACTGGAAGGTTCAAATACATCTCGAAGTTAGATGA[A/G]CCCCGTCAATTTCTTGCCTTTCAATCTTCCCCTGTCCTTACGCTTTTCAAGATATCGCTG	0.989
ASNP1786	>contig27368	GTGTAGATTATACAGGTGATGTGATGATTGGCCCTCAGATTCTTCGTCAAATGTCTGAG[A/G]CAGAAAGTTGCGGGGGACTTTGAGATACCTCTTGGCAAATCTTCATGATTGGAAAACGGA	0.976
ASNP1788	>contig27434	ATGTAAGAGCTAGGCGAATGGCGTCTTTGGCATCATCACTGGTTTCTGTTGATTTGAAAT[T/C]ACAGAAGAGTTACCATAGACCTTCTGTCAGAGGGTCCGAATAGAACTC	0.9
ASNP179	>contig02726	AGATGATTCTGTAAAAGATATCTTTTGTACAGATAAAGTTGGTACTAAAAGGAGGAAACC[A/C]ACCATTTCTGGACCACCTGAAACATTTGAATTTGAGGATATGAGTGACACATATTGGACA	0.983
ASNP1790	>contig27458	TAAACAAGTTGAGATATTGTAATCCCCCAACTTGTTATATCAAATGCCAAAGC[T/C]AGTTAAGCCTAAACCCAACACATAGATTAAGACCCATAGCATCCCAATGTGCAAAATTAA	0.897
ASNP1794	>contig27512	ATTGCGAGTATTCAGGGGTTGCCAATAGCTTCTTTTGAGAA[A/G]TGCTGAGCGCTTACTTTTCTTTATCAAAGCTGTGAGAAAGAATAGTACAAACAAAAATAA	0.908
ASNP1796	>contig27521	CTTGTTTTAAGAAAAAGAGGGCTAAAGAGGGAAGATCGGGTGATGATGTTGAGCAATGTC[A/C]TGTACCTTCAAGAGTGACTGTAAGGCGGAGGTCTAGTGTTGCTGCGATTGAGGTGAAGGA	0.985
ASNP1797	>contig27537	AGACGCTTACTCAAGCTTGGGCTACAGCCAGAGAACATTTGACAAGAACCCTTTTAAAAT[A/G]ATGTTTGCATACACTGAAAATGAGCTACTTATAGTTGAATAGCCAAATTTTTGTATGTTG	0.911
ASNP1798	>contig27542	CAAGCGATTCGAGATACTCTGCAGCGCAGAGAGCTTCCATTCCAACATCATTGAAGGAAT[A/G]AACATGATCAAGCGCAAGCTGGCGAACCGGGCACCTTTGAATCAAACAAAGTATCCCACT	0.933
ASNP1799	>contig27577	GATACATAAATTATGCTTATATAGCCGAAAAAATTAAGCATCAAAACACGTTTGGATGTC[C/G]AAAGTTATGCTCCCCCGGCTGTATCCATATCTGTAAC	0.897
ASNP18	>contig00661	CTCCTGAGGAAATCCATAAGCAATATATGTCTTTGGCCCCATGTCTGGCCTTTATACAAC[T/C]TTTAGGCAACTTCACAGCAAGGTTAAGAGAACCTACATGAGGATCAGTATATTCCTTGAA	0.904
ASNP180	>contig02735	TATAGTCAAAAGAAGAGAAAAAGAAACTTGAATGAAGTTGTTGAGCTGTTTTTAGCGTTG[T/C]TTCTGAATTAAAATCCTGAAATTGAAGAAGAAGAAGAAAAAGACTTAAAGAAGTGGATGG	0.949
ASNP1801	>contig27607	CAGTGCTATTTTCCTGTCTCTTTGATGCTTTCTCTTGCAAGCTCTTGTAAGCGGCAGATT[T/G]AGACAAGATACTTAAGGCAGAGACCGAAGAACTTCTATGCTTTTTCTCATTGAGGGGCAG	0.902
ASNP1802	>contig27611	CTCATCATCATCTTCCCAATCAGAGTCATCCTCATCATTAAAACCATCAGAGTCTTCCTC[A/G]TCATCAAAACCATCAGAGTCTTCCTCCTCACTTAGGGTCAATCCTGAGATGTTGTCTATC	0.942
ASNP1803	>contig27622	TGTTTAGAAGCATTTGGAATCAAAGAGAACAATCAAGGTACCCATCTTGTGAATGCACGA[T/G]TAGTTGAGGAAGTAGTGTCTCAGGCTATACAAAATTGGAGCGAAGTTACAAAGCAACATT	0.986
ASNP1804	>contig27656	TGGGTAAATGGCTTCAAGTGAGTGGACTTATTTGGGGAAGTTGGTAATTTATTACGGTTT[A/G]GGAGACCATGAGTGTCAAGGGGTATTTAGTGTTTACAGGCTAGTTTTGTAGATTGATTAT	0.985
ASNP1806	>contig27714	GTGGCGCATATTATTAGGGGCATGTAGGAACCATCGTAACTACCATCTTGGGGCTTATGC[T/C]GGAGAGAAACTAATGGAGTTAGGCTCACCGGAATCATCTGCTTATGTGTTGTTATCAAGT	0.969
ASNP1810	>contig27738	GTTGGTTTCCAATGTTTCGCTAGCAGATGACATGCCAGATGTTAGTGATTCAATTCAGCT[A/G]CTCAAGACCAAGTTTATGAACAAGGGCCTCACAGTGAAAGACCTTGTTCTTCTCAGTGGT	0.932
ASNP1811	>contig27766	TCTAGTTCAGCACGTGTCTGAACATATTGATCATAATTACCAGTATAGAGCTTCAGCTTC[A/T]TGTTTTGCATGTGCATGATATTTGTGCAGACACCATTAAGGAAATCCTGGGAGTGTGAAA	0.955
ASNP1814	>contig27803	TATGAGTACTCTGAATGTTGACAAGAATGCTCCAGTTGATGCAGTTGCTACAACAGAACT[A/G]CTTTTGAAGAATGGCTCAAGAACACGACAGAAATATGCTGCCACCTTATCAAGGCGTTCA	0.904
ASNP1815	>contig27804	CTTCTTAAGCTCATGAATGCCAAGAACACAATGGAAATTGGTGTATACACTGGTTACTCT[T/C]TGCTCTCCACTGCCCTGGCTCTTCCCCCTGATGGAAAGATCTTGGCTTTGGAC	0.908
ASNP1817	>contig27809	CACCACACGCAGAGCCAGTGAGGCACCAGGGCATGCTCTCCTTCCAGAACCAAAAGGGAC[T/G]AGCTCATAGTTCTTACCCTTTACATCAACATCTTTGTGGCTTTTCAAAAACCTTTCAGGC	0.987
ASNP1818	>contig27820	CTGCGTGGTTTGACTTCGTCACTGTGAAAGGATTCAATTACATGTTGTTCGATAGTATTT[A/G]CAAAGGGGTTGCCATGAAGCTAATCATGCATTCAGTATTGCCTAAATGCACTGGAGCTAA	0.956
ASNP1820	>contig27848	AGAACCAACGACGAGGAGAGGGTGGTTGGAAGGGACATAGAGGGTGATGATGGGTGCCAA[A/G]GTGAGGTACTTTTGGTACCAATCAAAGGGACCAGGTTCGTTGGTGTAACGGTTGTCCCAG	0.964
ASNP1822	>contig27863	ACTTTTCCTTTAGAAGGTTTTTCTTTTCTGGGTTCAATACCTCTTCTTTATAACTTTTGA[A/T]TGCTTTGGAAGTGACAACCTTCTTCATTACCGCAAATTTGGGTCCTTTTTTAGCTTTACC	0.902
ASNP1823	>contig27873	CAATGATGTGTTTGAGAGGATTGGGTTGGATGTGTGGATGGGTTGCTTTTCGAAGATAGC[T/C]GCGCAGGCTGGTATACTTGCGTTTCTTCAGTTTGGGAAGACGGTCACGGAGAGTAAGAAG	0.879
ASNP1826	>contig27900	ATAAGGTCTAGATTTTGCAATTCGCATAATCGAACAAGCAATGAAACTGCTTTGAAGTTT[A/G]GTGTATTATACAGAAAGATCCAGACATCCAATTGACCATGTGTAGATTTAGCGTCTGATA	0.911
ASNP1827	>contig27907	GTTCAACACTGTATACATTGTCATCTTCAGGAAAATAAAATCCATGAATTCTACCAACTG[A/G]AGCTGCTTCGTTATCAGAAGGTCCTCCTAACCAAATTTCCACAGCCTCTTGAAAGCCACC	0.986
ASNP1828	>contig27911	GAGATGGGTTTTTCTCTGTCGGCAATTGGGGTTCCAATTTGATGATGGGTATTATCA[A/G]CTCGGAGGTTTGTTTGCCGCGTTAGTCAAATGGGAATGGGGTTTGATGTGCAACCCAGCG	0.94
ASNP1829	>contig27918	ATTTTGGAAAATTTTAGATTTATCTGTCTCTTTAACTGCTTTAGAAATCAATTCCAACCA[A/T]ACCTTGTAATAATCCCTAAATGCAGAATACAGCATATCATATTTTTGTGGGCTTGAGGTA	0.923
ASNP183	>contig02753	TAGAGCAGCATCTTAGTTCACAGCTGCCTACTCAGACTGGAAGCAACCCTCATACAGTTG[T/C]CGGCAATACCCCACCTGATATGCCTACAAGTCCAGAAGATGAAGATTTTCCAGAGTGTGA	0.907
ASNP1830	>contig27919	ATAGGGGGCAGCTCCAGATACCTGGCCAAAAAATTTGGGGCGACGAGTGTGGGTATTACT[T/C]TGAGTCCTGTTCAAGCTCAAAGAGCAAATGCTCTTGCTGCTGCTCAAGGATTGGCTCACA	0.944
ASNP1833	>contig27952	CTCATTTGAAACCATTTCATTTGCTTCTCTTACTTTTTGGGCAGCATAGCTCAATGGTTT[T/C]GACATAATTTCTCCAGCGTAACATTTTGGTGTCACTGTTGCCACCAAAGCATTCCCAAAA	0.987
ASNP1834	>contig27953	TTACAGAAACCTTTTGATGAGCAGCCGGACACATATGGGTGTCCTCAATGTCAAGCACCT[A/G]AGAAGAGGTTTGCTCGGTATGATGTTAACACTGGAAAAGCTATTGGTGGGGGCTTGCCTC	0.886
ASNP1838	>contig28040	TGTGGTTTTAAGCGTAGACGGGATGCTCAATTCCATCCTTCTCCTTTCGAGAGATCTTTC[T/C]CTGCTGTCAGTCCTATCTGCAGCCAAGTTGGAGAC	0.979
ASNP1840	>contig28050	TGTACTTGTCAAGGGTGGTGACCTCCCTAATTCAGTAGATGCTATTGATGTATTCTTCAA[T/C]GGTGAGGAATTCTATGAGCTGCGCTCGTCGCGTGTAAATACTACCAATACTCATGGTACT	0.958
ASNP1841	>contig28057	TCCACCATCACTGCTCATGGCTGATGCATGGACAAAACCATACTCCAGGGAATATGCAGC[A/C]TTCCCAGCTCCATGGCTCCGTGTTTCAAAGTTCTGGCCTAGCACAGGACGTGTTGATAAT	0.899
ASNP1844	>contig28066	ACAAGGTTTCACCATAAAAAACCTCTGGCGAAAGGGCTTTTGTGGACTCCTCCAAAAAGC[T/C]TGTTCAAAATACAAGACCTGGAACCATCGACTAGCTCCGCTGCGGGGCATGTAAGCATTC	0.979
ASNP1846	>contig28094	ATCCACACGCACAAGAATAGGCCATATATCAAGCTTCTGGAAGTAAGGAAGCAATGCCTC[T/C]TGTGCAATTGAATGAAAAGCGAGATCTTTACTCTTCTGAGTCTTCTCAGGCAATGATTTT	0.908
ASNP1847	>contig28095	AGTGGGCGTCAAGAACACCATCCTCGGATTCTCCATCCCCCCGTAAGGAAAACTCGGCGG[T/C]AGAACCAGCAAATCAAACCTCTCCCATTCATACGGCCCAAACAGCCTCTCTCCCTCTCTA	0.881
ASNP1850	>contig28119	TATTATTCTGTTGATTGTCACTGCTTTCATCACTGTGGCTTTGACATACTTTCAACTTGC[C/G]GCGGAGGATCATGAATGGTGGTGGAGGTCTTTTCTCTGTGGTGGATCAACTGGTTTGTTC	0.951
ASNP1851	>contig28124	CTCGGTTATTGTTCCTGCGTGATCAGCTTCAATTTCATTCATTAATTTCATAGCCTCGAT[A/G]ATGCAAACGACCTGCCCTTTCTGCACTTTATCTCCAACCTTGACAAATGGAGGTTCGCCA	0.978
ASNP1852	>contig28129	AGAGGAACTTCTTGCATCAGAGCACAAGAGAATCACATGCTTATTTTCACCTTTGAAAAT[T/C]CTAAAAAACACTGGAGTGAATTCCTCGAGATTTTGAGAAGCTAAAGTCAAGAGTCCAAAT	0.901
ASNP1854	>contig28141	GCGCCAAAGGCAGTACTTATAATTTCTCCATACGGCTTCTGCGCCAAATCCGTCTTAAAC[G/G]CAACTAACACATGAATGGACACAATAATGTTACGGATACAAAATGAATCAGTTGCTTAAC	0.988
ASNP1855	>contig28147	GCTTTGCTTGAGTGACCCCACAATAGCATCTTCATTTTGATCAAAAGACATAAT[T/G]GGTCTTGCCAAGCTTGGAAGTGCAGATTCAATCGGACGAGCATCAAGAATTGACATGAGT	0.993
ASNP1858	>contig28203	ACCTAGGAATGAAATGTCAATAACTGGGAAGCTGAATTCAGAAAACGATACAATCTTTCT[T/C]AAAGTGCAAATTTCTGACAAGGATGGGGTTCTTGTAGGAATGTATACTTTCCCTTTGACA	0.947
ASNP186	>contig02790	GAAGAGATTGAGGAATCTCTGCATGCACAACATAAAGCAGCGAGTCTCCAGTGTGTGAGA[A/T]ATTGGCACTTCTAACATCAATGTTCTCTTCATGCAGCATTCGAATGATTTCATGGAAAAT	0.962
ASNP1860	>contig28246	TTTTCCTCGTCCCCTACAACTACCGCTACACTCAATTGATGATGATACATCAAAATCGGG[T/C]TCATCCGGCAACCATGCCCAATCCATATTACCAAAAAAAAGGAAAGGAAAAATAATAGAG	0.898
ASNP1861	>contig28298	CCAATAAAGCAAAGGACTTTAAAGGTGGTGATGAGTCCTGGAATGATTTGGTGCAAAATC[T/C]GTCTAAATGGTGGGATAATAGATTAGATAAGAGGAATGAAAAAGCTCCTGATTTCAAGCA	0.955
ASNP1863	>contig28370	TTGGTTTTCTAACTTCATTTGAACAGGTAAATTTCTTGGAGGACTACTGGATGAGGATGG[T/C]ACTGCTGATATCTTCTCTTTCTGTAGGCTTTCAATATCAACAGTTCTTTCCATGTTAACT	0.976
ASNP1864	>contig28375	TCGTTCTTGTGGATTTGGAGGAAGAGGGTGGGTGAGTTTTGATTCGAGGTCTTGCAATGG[T/C]ACCCAGTTTTGACTGTGTTTCAAGCCTCCTTTGCGCAGAGGACGACAGCGTTTTCGACGG	0.912
ASNP1865	>contig28387	GCGCACGGTGAAGAGAGACCATAGACGTCATGCTCAGAAC[A/T]AGTTTGAAGAGAAAACGTTAATCCCAATCCTTCTCCTCTTTCCTTCGAATCAGAGTCCAA	0.952
ASNP1866	>contig28410	AACACATGTAAAATGATTTTAAAATTACTTCTAAAATACCGCATGGGTAGAAATATATCG[T/C]AAATATTTTTGTGTTCCAATTATGCGCCTCTCAAAGATGTTGAAGGAACATCTGCTTGCT	0.917
ASNP1867	>contig28423	AGTCATTTGAGTAAGTTAAGGATTTCCTTTGAAATGAAGTTGTTTGAAGGTTCAGTGTCC[C/G]GAAACTATGTGAACAGCATGGAGTGGCACATTGGTTGTAAGCCACAAGAAGTATTACAAA	0.937
ASNP1868	>contig28432	TGTCTAATTGCTCTTAGAAATGATGGTGTGAAGAATTTCTCAGCAGCCATAGTATATATC[A/T]CCTTGTAGAGCGGTGATAATTGAAGATGATCCTTTGCCTGTATTCCTTGTGCTTCTGAAT	0.919
ASNP1869	>contig28453	GTCACTGGAACTGTCGCCTTTGACAGTTCCAACTTTTACATACTTGCCCATAAACTTGTA[A/T]TCCCAGTCTTGCAGGGCCTCAAGCTCAAATGGACCAAGGCCAGAAATATCTCCAGTTAGA	0.96
ASNP187	>contig02791	TTTTTAAATTCTAGTCATTGTGTTTTAGGTTTTGGTTCAGTGTGTTTTAAGGAGGTTGT[A/T]TCCAGAGTTTAATTTCGTATCAGAGGAACATTTTATTATAATTGTTTTAATCGACTAATG	0.924
ASNP1870	>contig28462	TCGCCATAACCTTCAGATTCCTTATTTCATCAGCCCAGACATGAAAGTTTCTAAATTATC[A/T]CTCAGAGCTGGAGGAGAAAGTGGCTGCTTTCCCAGTATCACCTCACCTGTGGATCCATTC	0.963
ASNP1871	>contig28474	CATGTATATCTATCTCAAGAATTTTCTGGTTAATATAGATATATATGCCTGAACCTGCCT[A/G]GCCTTCTTGGCTATAATGGCATTAATTTAAACATACATTGGCTAAT	0.929
ASNP1874	>contig28547	AGACCTGCACCTGCATAACCATTGATAAGGCAGCAGAAAGTTTTGGTATCTGCTTTCATA[T/C]CCTCAGCCCGCATCTGATCAAATGTACACTCCATGTGCTTTGCATCACCTGCTTCTGCAA	0.96
ASNP1876	>contig28565	CCACTTCTTCACTAATCTTAAACAGATAGCAGTCTTTCCCTTCTAATCTATAGCGCGCCT[T/C]CCTCAGATCTGCAATGCTACGTCTCACTTGTTCACCACGATATTCAAGAACCATTTTCTC	0.9
ASNP1877	>contig28600	AAATTCCATGTCTGGACCCCTGGCTGATCAAAAGGATGGGATGCTAGTGTTGAAAAACAA[A/G]GCTCCCAGGTGGCATGAGCAGCTGCAGTGTTGGTGCTTAAACTTTCATGGACGGGTGACA	0.907
ASNP1878	>contig28630	CTTGACCGCCTTACCCGTCATTGAAACACAAGCGGGAGACGTATCGGCCTATATTCCAAC[T/C]AATGTGATCTCCATTACTGATGGACAAATATGTTTGGAAACAGAGCTCTTTTATCGCGGA	0.937
ASNP1879	>contig28632	ATTCTGTCTTCCATGGATTTCATCCCCAGGTGGTGTTATGCAGTTTACT[T/C]CTAGTGAAGTAGAGTCAAAGAAAGACCCGCTAGTTGAAGATATTTTGAGGAAAAAAATGT	0.9
ASNP1880	>contig28695	TGGTGGATCACGCTTCCTCCTGTCAGTGCGGGATCGAACCCTCACAACATGAGAGTGGAT[A/G]GCACAGGAAACACAGTACTGCATCTTCACATACAGTTTGGGAAGAGTGTATTGTTCATAG	0.922
ASNP1883	>contig28742	GCTGTTTGAGTTCTCAAAACCACACAGAAGAATTGAAAGCTTATGATCTGTCGAACA[A/G]GTTCTGACAAAGTCCTTCTTATTATGTTAAGCATTTTCATGACTGTTTCAATATTACTCA	0.908
ASNP1884	>contig28753	AAAAGGAAGGGCAAGATAAATTGACGAATTAAAAGGATAGAGTGGGGGGTACGAATTGTA[A/T]TTGCACTAAGATGTTCTTGTGCCTATTCTATTATTTTTCCTAGCACTGTATATCAAGTCA	0.912
ASNP1885	>contig28759	TAACTCACCCCACAATTGACTAATAATATACTTACAGGGGATCAATTGCCCAACACATTC[A/G]GTCTCATAATAACAATGAAATACATTTGAAAGACAAGAAAAAAATCTTTGGTGAGAAGCA	0.878
ASNP1886	>contig28760	TTCATGTCTCCCTCCATTTTTGCCAAAACATTGTTCATATCCAAAAACCTCTGCTGTGAT[T/C]CACCTTCTTATACTACACATCGCTGACAATGAGTATTAGGATTAGGAGTGAGGAAGAGGA	0.932
ASNP1887	>contig28775	CAGCAAAACCAACCAAGCATAGTCTCAGTCTTATTCCTTCTTGGTGGCATCTTTGCGCTG[T/C]CCCCTCTTTCTAATACCCAAGCAAAACCACAGGCGCCAAGCATCAACAACAAACTCAGGC	0.891
ASNP189	>contig02863	GGTTACTAAGTTTGTTAATCGGAGCAGTTAGCATGCCCATAGCTGCTATCCTCAAGTGCA[T/G]CCCAGTAGAAAGAGATACTAGTAAGCAGCACCATGATGGTTATGAGGCACTGCCATCT	0.917
ASNP1892	>contig28845	AAGTAACGAATAGGTATTTAAATGATGTTTAAATAGCAATTTCTTTAAAGCTTTAGCAAA[A/G]ATCTACTCAGAAGGGGGAATTTGGCAACTGGAGACAAAGTTTCCTACCTTCTTTGTTGGT	0.967
ASNP1895	>contig28877	GTAATCTGCCTTTGTCTTCTGCAAACTGTGGAATAATTTTCCCATCTAATAGGATCTGTT[T/C]CTTCACATTGGCTGGCTTGGTATCATTCTTCAGTTTGAACCTTGCTGTTGTTTTATGATG	0.998
ASNP1897	>contig28913	TCGCAGAACGCGAAAATTCGCAACCCGGGTGAATCCCCAGCAAATCCAT[T/C]GGATTGCTAGACACATGCTCCAGCAATTGTTTCAAACAACCACTTCTGTCCGACACCGTT	0.903
ASNP19	>contig00663	TATCTGAAAATTGATCCACATTAGACATGAACAGTCGCCGCTACATGAGCTAAAACAATA[A/G]GATACAGTGATTACACTAAAACCAGAACATGATACAAATTACGAAAGTATGAAAACAACC	0.922
ASNP190	>contig02868	ACATATGTATAAAGAGATATGATTCAGGCAGGTGATAACGACGTGAAAAGGTGCTTTAGC[A/C]AAGAAAGTGACATAATGATTGGGTGAAAAAAACTATTTTCCCTCACCCTGACCAAAAGAC	0.984
ASNP1900	>contig29053	CGGTCAACAACTTCTTAAGGATTTCCTTATTGAAAAATAAGATCGTTCAATGATAAGCGA[A/T]GGGGCTTCTTAAATGATCTGGAGAGCTCACTTTCTAGACATTCACATACACTACAGTCCC	0.956
ASNP1901	>contig29106	CCTTGGAATGCAAGTACTCTACTCTTGTCAGCATCTGATCAGCCAACATCAAAACTG[T/G]TTTTAATGAAAACTTCCGCCCACAGTAGACAAAAAGTCTTCAAGACTCCGTCCCAAAAGA	0.901
ASNP1902	>contig29109	CCTGATCATGATTCACAAATAAGAAAAGCATTTGACCATAAAGCATCTGAAGGGCTTT[T/C]AAATGCTATGTATAGGGTGCGACGAGGCATTGATCTAGGGAGTTGGATTCCAAAGCAAAA	0.915
ASNP1903	>contig29131	GACACAGAAATCAGAAAAGGAGATGGGATGCAGTTGGATCAACTTATTCAGAAT[A/T]CATCTTTGTCCAGTGGTACTAATTATCGTATACAGCCTTTGGACCTCGATATTCTAAAGG	0.882
ASNP1907	>contig29211	TGCAGGCTGGAGCAGATATCCCATATTAAAGCTTCCATTTTGGGATGAATTACTCGAACA[C/G]TTGTGTGCATTGAATGTGATTCAGAGATTCAATCCATGTCATATCAGTTTATCTCTTTCA	0.923
ASNP1908	>contig29223	TACCTTGGAGAGGTCGATGTGCTTGTAGAGAGACCAGTCAGAGGAACAGTCATGGTCTTC[A/G]CAACTGTGGTCATGCAAGCACGCCATCTTCACTTCTTCACTCGCAACGCAAAATCAAAAT	0.922
ASNP1909	>contig29237	TCATAGTTGCATAGTTTTCACCATCTCATTACAATTGATCCCACCCCAATCCTATTTTCT[A/G]TATTCACACACTGATTCTGTCACTTTATACATATTTGTAAGGTGATGTGCTTGGTACTTA	0.983
ASNP191	>contig02894	AAAAAATTTGCTGAATGGGATACCAGTAGGGATTGGGGACCTTTCACGTCTAATTCGTCT[T/C]GATCTCCATCAAAACAGAATATCAGCAATCCCTTCGTCAATCATTGGCTGTCATTCACTT	0.971
ASNP1911	>contig29241	CGAAGGTAACGGTTAGCGTCCACCGCAAGTTGTTCAAGTTTCGAAGCTTTTCGTCAACCG[C/G]CACTACTTGCTCCTCTCTTCAACCCCCGGATTTGCCTCGTTTGGCCAAAACAGCTCAAAT	0.976
ASNP1912	>contig29245	TGATTTTGAGGCCAAGCTTCTTAGGCACAAGGATAAGCCAGCAATTATAAATGTGAACAT[A/T]GGTACAACTGTGAAAGGAGCTGTGGATGATCTTGATATGGTCATAAAGAAACTTGAAGAA	0.959
ASNP1918	>contig29284	ATTTCTCCATCTGATACCCTCACCATGTTCTTTCAGGCAGAGGGAACAATGAATGAAACT[T/G]CCATTCCAGCTTTGACTAAAGCTTTAGAGGACACTGAAGGTGTTACTGATTTGAAGGTTC	0.92
ASNP192	>contig02896	CGAATTCCAGAATCCTTGCTCTGAGGTTCAATCACTGGGAGTTACTTGCAACTTAGAGCT[A/G]CAAAATTCCACCAAAGACCAATTAATGGTTTAAGAGGAGAGAAGTTGCAATTTTCAAGTG	0.92
ASNP1920	>contig29300	AGAATGTATACTGAGGCAACAGATGGCTCTTATATAGAGACCAAAGAGAGTGCCTTGGTA[T/C]GGCACTACTATAATGCTGATCCTGATTTTGGATCTTGGCAAGCCAAGGCGCTATTGGATT	0.972
ASNP1921	>contig29304	CTGATGCTTGGAATCTTCAGGTACTTGTGAGTTTACATGCTGTTGTGT[A/T]GATCAATTTTGAGCACTTCCAGCACCTTGAATTATATAAAATATGATGTTGTGGAATTAT	0.951
ASNP1922	>contig29307	ATTTGGGCGCAGGTAATGATGAGCATCTTGAAAGGAAGATTCTAGATCCTGAGCGCTTGA[A/G]CAAGGTAGAATCAATTTTTGGCAATCTTTCAGAAACCATTAAAAAATTTGGTCCATGGTC	0.924
ASNP1923	>contig29309	CACTAGTTCATGATGATGATACTTTCTCCTCTTACATTAAAAGTGCTAAGAACAAAATCA[A/G]GAGCAGCAAGTCAATCGTTCGTGGCCATGAAGATCGTAGCAACGCCATACCCGTGGATGT	0.969
ASNP1925	>contig29340	GAAAGGAGAGATGAAAGGCCAACAAGTGGCCGTTAAAGTCATTCCAAAAGCCAAGATGAC[T/G]ACTGCAATTGCTATTGAGGATGTGAGAAGGGAAGTAAAAATATTGAGAGCTTTGACTGGA	0.881
ASNP1926	>contig29348	TCAAACTTGCTTGCCACTGCTTTATTTACGAGGCTCTAGTTTCCACAATGTTGCCTTAAT[A/G]TGGGCATTGAAGTTGGCTAGATTTAGGTGGCATCGTCTATTTTTCCTTTCTTTTCACGTT	0.921
ASNP1929	>contig29376	TTTCCCCAAATATGGCCTACCCTTTCCCTTGTCCAGCCAATTTGCCCTTTGTTCATCATC[C/G]TTGCCCAAAATTGCACCATACTTTCCTACTTTCTTTACTACCCAACCCACCCGAGGGACG	0.896
ASNP193	>contig02900	CAGCCCTGGTACATCAGCCTTCAACACGTGTGCTTCTGGGGTCTCCTTCCAATCCACACG[A/T]GTGTTCACAACTGCAGAAAGAGAAGTGGGGAAGTTGAAATCCTTGAAGGGATCCCACACG	0.941
ASNP1931	>contig29387	GTAATTATCACAATTGAAGATAAAATATGAAAGAATTACATGCCACAATGTTCCCTGAGC[T/C]ATTGGATGATGATTCCATCATGTTCCAATTTAAAATACAACTGCACCTGATCTGATTCCC	0.906
ASNP1933	>contig29458	TCAATCAGCTGAGGAGGCTATGGTTTCAATCATACTAGATAGTTTCCC[T/C]TCTCATGCAATTTATGGAGAGGAAAATGGGTGGAGGTGTAAAGAAAGAGTGCTGATTATG	0.891
ASNP1934	>contig29463	TAATTTTTGTATTTGTAATAAGTTGTAATAAGCACCCAAGCATTTGGGGAAC[T/C]TTCTCTTGATAGCTACCTTTCAAGGTGGGAGAGACCAAGCCACTTAAGTACTCCATGGAA	0.976
ASNP1936	>contig29466	GGGCACACCAACAGTGTTCCTTTCAACGGGGTCAACCAGATTGAACTTTGGAGGGGTCAG[T/G]GTTAGGATTGAAGTTCCCAGAGCCTTGACCCACAACATAGAAGTTATAGCCATGAAGGTG	0.947
ASNP1937	>contig29470	GAGTTGGAATTGGAGAATGACCCTTTGCAGGGAAAACATCAATCATTGAACTACTAACCC[T/G]GGGATTTTCAGTTCCCTTTACGAGGTTATCAACATCTACAACAGTTTCAAGTTTTCCTTT	0.948
ASNP1939	>contig29485	GGTTCGACTCATTGTCATTCGTGCACCAAGCCGAGAGAAACCAACATCAATTAGCTTCTT[A/G]GGATTCAAAGATCTGTGCCAGTATTGACAAGTTGCTATTGGTGTAGGAAGAATTACTCCA	0.938
ASNP194	>contig02909	GTGAGTGCTTTGAAGTCTGACAATGCTGAAGATGAAGAGCAACCACTCGATGAAGATGAC[T/C]TGACTTAACTTCTGACAGTGTTTTCTATCTATGATGATGAACCCATTTCAATATGACGAG	0.961
ASNP1940	>contig29510	CTGAATGAGGATGAACATTTTTTTTGTTCTCTTCATTGTTGACTTAGTTTGAAGACATTG[T/C]TACATGTTCACAATTTAACCACCGTTTTCTTTTGTTCAAGTTTATGTAAGTGTTGGTCAA	0.91
ASNP1941	>contig29515	GTGCTAAGTTGTTTTAATCATAACTAGAACAAAAGTGTCTCGCAAGGCCCCACTCTTATG[T/C]CAAACTTAAGTCTTTGGCTGACTGACATAGACCAGGCTTTAAATTTGGTGTCGTATTTCT	0.969
ASNP1943	>contig29541	CTCTCCAGAGCATTTGGTGCACTCAGTACATAAGATAGAAGGCATGAGGCCCGATGTATC[A/G]CTCACCATTTCAGCTTCTCTTGAGGAACAGGAACATGTTTCTGGATCTGCTTCAGCACTT	0.904
ASNP1944	>contig29547	CATGGCCTTCAATTTTGCACCACAGTTAAAAGGACACCAAAAACCCAAATTGGGTAATCC[A/T]GTGGCACTCTTCCAATCGAAGGCTCTCGAGTGATGAAGCTGCCTTGGCGAATGATATCAA	0.946
ASNP1945	>contig29555	CGAGAAGCTGTATGTATCGTTGAACAAGCTCCAAGCAATAAGACCACAAGGCACTATTGG[A/C]ATTCCATTAGCATCATCTTCAGGCTCACAACCACTCACCGAGTTTGCTTTTCCAGAATCC	0.949
ASNP1947	>contig29600	TGCCTCAAGGGTCCCTAGCAGCAAGGTTTCTTCCTCTGGAAATTTCAAAATTGTTGCTGC[T/C]GACAAAGAGATTGAGGAGACTCAGCAGACTGATAAGGACAGATGGAAGGGTCTTGCCTAT	0.906
ASNP1949	>contig29614	ACCGTTGCAGCTTTGAAGGATACCAAGACACACTCTATGTTCACTCTTTGAGGCAATTCT[A/T]TAGGGAATGTGACATCTATGGCACTGTGGACTTCATTTTCGGCAACGCAGCAGTGGTCTT	0.908
ASNP195	>contig02911	GAGATGGTGGATGAAAACTGCCATTTCAAGCTTTGCTAACTCTGATCCTG[T/C]ACATAGTCGTGGTCCTCCCCCGAACGGAAGAAAGTTATTGTTCGTTGTGCTCTTGCTGGG	0.975
ASNP1950	>contig29617	TCTGTGCAAATGGTTTAGGATCCCCGTTTCAGAAATTTCTGTGAATTGGTCTGAGATTCC[A/T]GGATCTAAGGTGAATCTTCTGAGTATACCTAACATGCTTTGGGAGCTTGTGCTCATGTCC	0.91
ASNP1952	>contig29793	TGCAACAAGTGCTGTTCTAAGAAGAATGAAACACCAATATGTAGATGAAATTCTCTCTGG[A/C]AGCAACTCTTCTAGACTCCTTGCCAGCGGGTTCATCAACAAAGCATATTTAGTTAATGGG	0.922
ASNP1953	>contig29799	CTTAAGGTGAATTGGGCATATGCTAATAGCAGTAGGGAGGATACGTCAGGGCACTTCAAT[A/G]TATTTGTTGGTGATTTGAGTCCAGAGGTTACTGATGCAACTTTATTTGCTTGCTTCTCAG	0.943
ASNP1954	>contig29847	AGCACCTGGCATGAAAATGTATTCAAGAGATGATTTGATGAACATGAATAATCTTGGAGA[T/C]GAAGATGGTGATGATGAAGATGATGACGATGAGGATGAGGCGAACTTCCCATCAAAATTG	0.938
ASNP1956	>contig29900	AGGCAAAACGAAGTTTACTTGATCACTTTTTCACTGAGCTAGGCAAAATGGAGACCAAGC[A/G]TTTGTCCTCGTTACTGAATGAGGATCCTGCAATCATGGAACGACGAAGTGCCCTCGCAAA	0.956
ASNP1957	>contig29911	CCACCAGCAATGTTAGCAAGGCGTCCAAGACCGAAATCGGAAATGTGGGGCTCCATGCTT[T/C]GTCCTAACAGTATGTTACCAGGCTTCAAGTCTCCATGGACATATTTTTTGGACTAAATTC	0.979
ASNP1958	>contig29930	CATATGTTTGGAGAAGTCTGTGAATATCTAAGGATGTATCCTTGAGCATTCCAAACAGGA[A/G]GACAATTGAGCTTGGTTGTGTCGAAGAGGAGAGGAACACTGAGGTTTAGGTTGGAGCTAC	0.92
ASNP1960	>contig29976	TGGCTATCAAAATTTGTTTGGTTTGATGAAACAGAGATTTCTGAATTTCAAGAACCAAAA[A/G]TACAGAAAAGAGTTGGAGCATTTTCAAGCTCTTGCTGAAGCTCAGTATCCCAAGTTTATG	0.903
ASNP1962	>contig30010	CCCAATAATTTGACTAAACTGCAATATAGATATTTCCAACAATGAAAGATAAGAAGGGAG[A/G]GTAGAAACCAAATTCTTTTTGGGGGTTGAAAGATAAGAAGAAAATTTGACAAATGGATGA	0.946
ASNP1964	>contig30025	AGCAATTGCTTTGTTAAATGATATGAAATTAAAAAACAGCAACCCAGATATTTATACCTT[T/C]AACATATTGGTTGATGCGTCATGTAAGGAAGGAAAGATAAAAGAAGCTAAAATTGTGATA	0.954
ASNP1965	>contig30036	AGCTCATACTTCTCAGCCCAAAAATTATAAAAAAGAAAAGATAGACATTTCCCTATAAGG[T/C]TGTGGAAGGTGAATAAAGTTGTACCCAAGCATATTCATGTTTGTAAGGCAAACTTGTCTC	0.886
ASNP1966	>contig30044	TATCCAATTTTGTTGTCCCTCGATCCAGTTGTTGGAGCTATAGCAGCTGGTAATGCTGTG[A/G]TTTTAAAACCATCAGAAATTGCTCCGGCCTCATCATCACTACTAGCAAAATTGATTGAGA	0.943
ASNP1968	>contig30052	TGAAGGTGTTGACTCTAACAACGATTTATCTTTTGATGGACAAATTCCTTTTACGTGTCC[T/C]TTAGGGGTCCCTCTCTTCCGATTCTGATGCAAACAAAAATGGCACTTGTACACTACGTTG	0.955
ASNP1969	>contig30055	CTACTACAAGATCCAAGGACCCATCAACAACGAAGGACTTCCACAACATTTGAGACTGGT[C/G]GAACTTCCATGCGATCGCATGAAGAGACTGGTCAACATGTATCAAATCCTCAGTACGTCA	0.883
ASNP1972	>contig30097	TATGTTGGATAGAGTTTCCGGTTCATCAGCTGCTGCCACAGAAGCTATTACTACAGCGGT[T/C]GCGAGCAAGGTAGTCAGTGCCACACTGCATGCTCTACTCACTCTCACACTCTGAAATTTG	0.982
ASNP1973	>contig30103	CTTTGCTTGATATATAAACTGTTGTTTGCCAGTCATTTCCTCCTGCATCAACGGGTTGTC[C/G]AATGCACCAAGAAATAAACCCATGACGATTCCAAGCCCGCCCCCCATGACTCCACTAACA	0.902
ASNP1974	>contig30128	AGTTCTATATCTGGGGTGATCAGAAATATAGTTTGGAAGCCATGAAAGTCATGGAGCACA[T/C]GAAGACTCTTCCAAAGGTTGAAGGACTAGTTCCTATCTACATTAGTCCTCATTCTGGTGA	0.975
ASNP1976	>contig30142	TATAGTTGGTGCTTTTTGGTACTTGTTAGCAATTGAACGCAATGACTCATGCTGGCAGAA[A/G]GCTTGTAGTGACAATGGGTTCAATAAAAATTTCCTATATTGTGGGAACCAGCACATGGTA	0.952
ASNP1977	>contig30145	ACACCAACATTTACTTTACAAGCTACCCAAGATTCTGGTTGTCACTGTTTTGAATTACCG[T/C]GATGCCAAGGACCAGAAGTTCAGGAGAAAAGATGGCACTGTGGTGAACCAACAAATGAAG	0.967
ASNP1978	>contig30169	CGTCAACGAAAGCGTAAAGCAATTTCAACGTCGACATTTTTTGTTAAAATAGATACGTGT[A/T]ATTTCAGGTCGTATTCTGTTCGAAAGTCGCGTTGTTCCATTTCTTTACTTCAATCTTGAT	0.891
ASNP1979	>contig30182	CTACCATTGTCAGATAGTGATATGAGAGTTATGGTGGATGGATATCTTTCACACTATGAT[A/G]ACATTTTCAGGCTCAAAGCTGTTACTCTAACTGATGTTTTCCACCTTATCAATGGCATGT	0.914
ASNP1981	>contig30191	AACCCTCAACAACCGAGTCTTACACTGTCAGTTTCAAGACAGAAAAGGGTTGCAAGCTTG[A/G]AATTTCAAGGTATCCTGACTTTGAGTATGATGCTGAAGGGGGAATAGGAACTGGAGTTGG	0.983
ASNP1982	>contig30199	TATGCCGATTCTGGTTATGAATCTGATCAGATTTCATCTTTCCCCTAGAATATCAGGATT[T/C]GTCCGAATTTCCTCCATCAGTTCAACAGGTTTTTAGAGTTCTTTTGAAAGTGATTTTTGC	0.975
ASNP1984	>contig30214	GGCTAACAGAAGTCTTGTCACCTGGACAACCATGATTACTGCTTGTGCTTTGAATGGTGA[T/C]GTTAAAGATGCTCTGGACCTATTTTTTATGATGTTGGAAATGGGAACGAAGCCAAACCGC	0.992
ASNP1986	>contig30225	GGCCTAAGATAGAAGGGAAGGACACTCCGCTTCGTTTCTCAAGCACGTAAACACCATTGT[T/C]CTCCAAATTGAGAGACAAAGATGAGTGAGATGAGATGGAAGAACTCATATGAGAGATTCC	0.944
ASNP1989	>contig30284	GGCGGAGAAGAAGGAGTGGAGATGGTGGTGGACTCGAAGGACTTACA[A/G]CAACAGAGCAAAGCGTTGGACAAACTCACTGACCGCGTCGAAGATCGCCAACTCGATTCC	0.906
ASNP199	>contig03259	CTTCCTCTTTCTCTTCTTCTCCTTGAATCTAGTAAAATAAATATTATGGTGCATGTTCCC[A/T]AGTTGCTCAACTTCCTCTTGTCATAGTTCCTTTTCAATTGTAATTTTGAATCTGCTGCTA	0.891
ASNP1990	>contig30289	TGGTGGCAATGCAGGACAGGCTAGACCGAGCTTCCCTTCACTACACTCGCTAGCAAAGAG[A/G]CCAGGAGGGTATTTTCCATAGAGATTAATGTAACTAAACATGGTTGAGGCACACTCATTT	0.92
ASNP1991	>contig30308	ACTTCCAGCACCAGCAACAACAATCTTCTGCTTTGGAAAGTCAATCAATGGTCTTCCTTG[T/C]GCCCTTACAGCACCTAGAAGTCCAGCAATTGCAACACCGGCTGTTCCCTGAACATCGTCA	0.966
ASNP1992	>contig30312	TGACATTTCGCTTAGCTCGTTCAAATTCTTGATCTCTTGGAGAGAAAATTTGGCCTGACT[T/C]CCTATTGATAATTTCTTTGACTTTCTCATTTGTGTCATTGGACGCTTCATCTCTGACTAG	0.902
ASNP1993	>contig30313	ATGATCAAAAGCAGGCTGTTTGGAAACAGGTACACAGTCTATTGTATCCCCATCTGGACT[A/C]GGAATAGTCTTGATAGGAGGCTTGTTCAAGCGATTCAAATGCTTGGTGACCTCAAGTTTC	0.921
ASNP1995	>contig30346	GTAAGAAAGCACTGTGAACCATTGATGTCCAACACACGGAACTGTCCAAAGTAGATCTTG[T/C]TTAAATCCTCTTTTGTCAGGTGTTGAAGAACTTGAGCAGCAAGAGGACCCTGCAAAGCAA	0.935
ASNP1996	>contig30354	TAATTGATGAGACACCAGATCTTGAAACTCGTATAGAACTCATCAAAACTTGAACAGTGT[A/G]TCTGCAGGAAAGATATATGTGGAAATTGAGAGAGCTCGATTGATCAAGAAACTTGCAAAG	0.894
ASNP1997	>contig30358	ACGGCAACAACAAGAGGAAGAACTAAAAGTAAAGGAGGCAGAGCTTCTGCGAGGAAACCC[A/T]TTGCTAAATAATCCAACATCTTTCAATGTGAAAAGAAGGTGGGATGATGATGTGGTGTTT	0.991
ASNP1998	>contig30362	CTGAAAAGGTTGACGAAGACGTTCAAGCCCCAGCTCCGGTGAAGGTAAAGGTCCAGAAGG[A/C]GAGTGGCATCAGGTCCAGGGGCCGAGCAAGAGGCGGCCCGGATTCAGTTCCAAAAGTTAT	0.941
ASNP2	>contig00010	TTAAAAAAATCTCGCACTCAAATTATTAAAAGTTCAAACTTGAAATATTAACCAACCCCC[A/G]TTTGTTTTACACGCAGGCAAGGGATAGGAATGAAAACAAGTTCCCTGACCAACCTGA	0.984
ASNP200	>contig03306	AATGGTAGCAGCAACAAGGTCTCAGAAAAGGTTGATGTGTTCTCCTTTGGCATAGTATTA[T/C]GGGAGATTCTAACCGGTGAGGAACCATATGCCAATATGCACTATGGTGCAATCATAGGCG	0.992
ASNP2000	>contig30380	TGTAGCTGGTAAGAGAATTGGTTCTGGTAAAACCAATATACTTGTTCCGGCTAATATTCC[A/C]GATTCTTCTGCTACTGCCTCAAGTTTCTTGTCCCATTATGTCTCCAAGAAAAACCACTTT	0.909
ASNP2001	>contig30389	TGGTTAATGACACTGTTGGTACCATAGCTAGAGCAAGATTCAGCAATCAGGATGTCATTG[T/C]TGGAGTGATTCTTGGTACTGGGACAAATGCAGCTTATGTAGAGCGTGCACATGCAATTCC	0.903
ASNP2004	>contig30410	GGATGTATTTGTTGCGCCGAGTGCCTCCATAATCGGAGACGTTCAAGTTGGAAGAGGATC[A/G]TCCATTTGGTATGGATGTGTATTGAGAGGTGATGTTAACAGCATCAGCGTCGGGAGTGGG	0.95
ASNP2005	>contig30416	ATTTTCATTACTAGAGCCTCCAACTCCAACTCCAACTGCATCTCCATTTTCACTAGGCTG[A/T]GACTCATTATTATTGATTTGAGAAATGGATTCCAATTCATTTTCATCATCAGATTCTCCA	0.918
ASNP2007	>contig30419	ATCTGGTTACAGTTGGAAGGGTATTATAGTAGTGCCACAACTCTGCAATCACAAAAAGCA[C/G]CGTTGTTTTTCCACCTTTGATTTAAAGAATCGATGGTAGAGAACACTGTTCTCTTTGTGC	0.954
ASNP2008	>contig30437	TCTCGCGATAGGCCAAAAGTAATTGAACAGCCTCCTCTGGCTTTTTGGCAGCAAGTAATG[A/C]ATTGGAAAGGCCACGGAGAACTTCAAATTGGATATCTTTGGATACCCTCACTGAGCTTCT	0.894
ASNP2009	>contig30438	GATCTCTGGATTTATCTTTGAGGATGACGATTTTATAAGGCC[A/G]TGGGAAGGACTGAATGACAACTTAGAGAGGTATGCACTACAGTGGGAGTCCAAGAATCTA	0.926
ASNP201	>contig03319	TATTGTCAATATTGGAGACCAAATTCAGGTTGTAAGCAATGCAAACTACAAGAGTGTGGA[A/G]CACAGGGTGGTAGTGAATTCAAATAAAGAGAGAGTTTCCCTAGCCTTCTTCTACAATCC	0.916
ASNP2010	>contig30439	TAATCTAGTGGAAACATGGAGATATAGTGGTCAATAGGAGGGTTGACACATCTTCTAAAG[A/G]AAGGGAAGAATCATTTGGTTGATGACACCAAATC	0.954
ASNP2011	>contig30459	TATATATATACTACTCCACCTAAGAAGGTGATAAATGACTTGTCTCAAAATTTCTATAAT[A/G]CTGGCTTTTATCCTGGTGCCATTGTGTACTTTGCATATCATGTCCCAAAAGGTGGTAGCA	0.926
ASNP2012	>contig30482	GATTCCAAGTGAACACACCGAGTCAGACAACCAGCAGTCAACATTGGCACCAAGTAGTGA[T/G]AGAGAAGAGGGAGAATTGTTGCCAGATAATGTAGATGTTGAGGGTGAGTTGTCAAACATG	0.9
ASNP2013	>contig30513	ACCCGAGAACAGCAATGTATTAATAGTTACAACATCATCAAATCAAGTGTATGTTTTTGA[T/C]GTTGAGGCCAAACAGTTGGGAGAATGGTCAAGGCATACATCTACTCTTCCGAGGAGATAT	0.99
ASNP2014	>contig30521	CTTTTCCCGTCCCTGGCAACCATCAACAGTACATATATCCACTACTTTCTCAGCTGACAT[T/C]CCAAAGGTCTCTTCAAAACGTTTTTGGAAGAGCTTGACTTGTTGACTATAGGGTGATATA	0.91
ASNP2016	>contig30532	ACGCTATAAGGGATTTGAAACAATGGAGCAAGAAGCGATGAGACAGCAATTCCCATTTTA[T/C]AACGAATTCAATGCGATTTTCACCTCAAGGATGCAAAGAATGTTGTGGGCTGAAGCTGAG	0.894
ASNP2018	>contig30569	TTCATGGAACACCAGGCTTAAAATAGCTATTGGTGCAGCTCGGGCTCTAGCTTTCTTGCA[T/C]GCCTCTGAAAAACAAGTCATATACAGAGATTTCAAGGCTTCACATATACTACTCGATAGG	0.993
ASNP2020	>contig30573	CTGCATTATCAAAGATGGGAATCAGTGGAGTTATCGAACATGATACGAGTGGTGATGCTA[A/G]ATCACAATCTTTGTGTATTATTCACATTCAGGACCCTTACAAAGCCTCAATAGAGATTGG	0.912
ASNP2021	>contig30583	CGAGCTCTAAGGTCGGAAGCTGCAGCTTCTAAAGCAATCTGAGATCAGTTTCATCAAGTG[A/C]AGGTATTTTCGTTAGCAGCAACTGGCGCATAACTAGTTGTTAATTTTTTGTACCAGAAGG	0.958
ASNP2023	>contig30696	CTATTATGGCATGAAGGTTCATAAAGCAGTAATTGCTTCTGGAGCAAGATTTTCAGGTCC[T/C]ACAATTCATTTTGTTGATGAACACTATGACACAGGGCGTATCCTTGCCCAGCGTGTGGTC	0.979
ASNP2024	>contig30699	AAATTATATTATGGGTGATTTATGCGGATTGTTTCACGAAGTATGTAGAATGGAATGTAA[T/C]GACAAGTGCAAGTGAAAATGGTTCAATAAAAGTGTCGTTGATGCATGGCTTTGATGATAA	0.939
ASNP2025	>contig30721	TAAGGAGGAAGTTCTCAGGTACTCAATTCCTGACAGAGCATTCTCATATACTGCAGCTGA[T/C]GGTAAAAAATCTATTGTGGCCCCTTTGAGAAGATGTGGTGGTAAGCCAACATCAAAAGCC	0.914
ASNP2026	>contig30758	GTTAAATTGTTCATCCAGAAAGCCCTCATGGAATAGGGAAGCAGTATAATCAATAAGTTG[T/C]CTCTGCAGCTCAACTATGCCATCCATATTGAACGTTCCGTAAAAATTAAAAATAAAATGT	0.978
ASNP2027	>contig30759	ACCAACTATTCTTTCTACAATTGAATATCGATTGCTTGAGCATTTTAGACCAAGCTTA[T/C]TATACCGTTTATTTTAAATGGGAAAAAATGTATCAATCGTGAATATTGAAATAAACTGTG	0.946
ASNP2029	>contig30788	TGGTCTCTAATTCTTCACAATATTGACTTTTGTTCTCCAGCTCCACTTCCAATGCCAAAA[T/C]CTTGTGATTAGCTTCTTTTAATTCAGTTTCTGTAAGCTGAGTGTTAAGATCTTCTTTTAT	0.993
ASNP2034	>contig30830	CAAGAATTTTGTCAGTGTATTGCAAACAACCATTTACCCAAAAGTGGTGCGAGAGTGTCC[T/C]AGAAGAGGGAGAGGTAGAGAGATGATCCGAGAAAGAAGCGGACTGAGAAGAGAGTCGAAG	0.981
ASNP2035	>contig30845	TCAATAATAAGCACAACAGGAATTGAATCCAGTCTGTAATAAGTGCAGACTTTTCTGCCT[A/T]CCGTTGTATCATCATATACCTGCCAGAATATGCAGTTAGTACTAATAGTCTGAGAAACAG	0.933
ASNP2038	>contig30867	AATCGAAGATCCCAACACCCTTCACGTGTCCACCTGCTCCTAGGAAGAGAAAACCTTCGT[A/G]CAAGTGCAACTATCGTCGTGGTGTTGTGAGACAGTTTTTCACGCCACCAGACTTGGAAAC	0.927
ASNP2040	>contig30879	ACAATTTAACTACTTTTCCACCAGCACTCGGATCTCTTACCTCTTTAAGGGAGCTGCATG[T/C]TTCCAATAATAAATTGGGTGGCCTTCCAAATGAAATAGGGCAGCTGACACAATTAGAAGT	0.879
ASNP2041	>contig30894	CCTCCTCCCAACTCCAAAGGGCATCATCTTAATCTCTTTGCTCCCAGTGATATCAAACCC[T/C]TCATCGTTCAAAAACCTCTCAGGCTTAAACGCCAAGGGATCCTCCCAAACCTTAGGGTCC	0.884
ASNP2044	>contig30915	CGAGTATCTGTGGTATTCTCTTGTAGGGTCAAACCAGAGGTAGATTCTCTGCTCTCTGTC[A/T]CCCTTGCCTCCAGTGAACACATTTGTTTGCAAAATGTATGGTTGCCCAGTTCTATTCCCC	0.995
ASNP2046	>contig30942	ATAGATATCTCTAACACAGGAATTTTAGATTCTATCCCCACTTGGTTTTGGCGAACAT[T/G]CTCTCAAGCTTCTTATGTAAACCTCTCTCATAATCATATCTTCGGTGAGCTTGCAACTAC	0.986
ASNP2047	>contig30953	TTCAACTTGCCAAATTCATGAGGAACAGTCCTTGAGATCCTCAACTTCCTTTTGCAACCT[T/C]TGTAAAGCTCCTCAAGGGTACACACCAACTTGGTCTCAACCACCCCAACTTTCTCATCCT	0.958
ASNP205	>contig03344	AGCTTTAGTAAAGTTGCTCATGATCTCGTATGCGCATGCAAAAAATTGATGGTGATAACT[A/G]CCCTGAGACATTAAACCAGATGTTCATTGTTAATGCTGGTAGTGGGTTCAAGCTACTATG	0.934
ASNP2052	>contig31039	GACCTGAGCCAGGGATTCACCATATGTCTTAATATTATCTGTTCCCCACAATACAAGTGC[A/G]ATAGTCTCAAGATACTTTCCCCCGTTTTCAGCTTTCTGCCTCTCAATCAATCTATCTACA	0.969
ASNP2053	>contig31047	GTCTCCTAGTTGATCCTCCAACAATTTAAGGGCTTCTATGAATTCCTTCTTGGCAATTTC[T/C]ATTTCTTCTCCTTTTGATGTCCAAAACTTGCTCCAATGTTCATATATCATCTTTTCAACA	0.885
ASNP2055	>contig31115	TTCCTTTCATGAAAAGCATAACAGGATGAGAGTCAACAAGCTGCTGCAATCTATTTTTCA[A/G]AGGAGCACTAAGCCCTGGTTGTACTTGACTTTTCTCCTTTGAAGAATCATCTTTTGCTAA	0.944
ASNP2057	>contig31129	TCAAGGTTGGGAGATCCACAACCACTCCAGGCAGGTTAACATTCTTCCTCTCACCAAGAA[A/C]AGCAGAGTTCTCACATCGGCATTGAACCAAACCTGCTTGTTTGTCACACGATAAAACTGT	0.952
ASNP206	>contig03366	AAAAGTCGCTCCTGGCCGTGAGTCTGAATTTGATTTGAAGAAATCAAGGAAAACGGCACC[A/G]CCTTATCGTGTAATATTGCACAACGACAACTTCAATAAACGGGAATACGTGGTCCAAGTA	0.978
ASNP2060	>contig31181	GAGAAAATGAAGGAAAAAGAAAATGGCTCACTGCATCATGATTCTGAATTCTTCAAAGCT[A/G]AGCATGCCATCCCCATTCAAATCAAACTGTTTGATCATCCCTTTGCACTCATCAATGGAC	0.97
ASNP2061	>contig31193	TCTTGAGAATGGGGACTCTAACCATGAGTTGACTGAACAAAATGGAACAGAGCACTACAC[A/T]GAGGAACATGAGGAACAAAATGGAGAGGAAGGAAGCCAAGAGGAGGCAGTTGTAGTGGAT	0.935
ASNP2063	>contig31213	TACGACAGATATGGAGGTGGTGCCAACTCTGTTGCAGATGGCTACAACAAGGGCAC[T/G]GCTTTGGGTGCTGAGATTATTGGTACCTTCGTTCTTGTTTACACTGTCTTCTCTGCCACT	0.932
ASNP2065	>contig31237	AACCTCGATATGAAGAACTATCTTGCTTTTGATACATGTGACGTGTTATGCGCTCAACTG[A/T]CATCTGTGGAAAGTTTGATAAGATGATATCAGAAACAACTCCTTTAATATTACTATCCTC	0.987
ASNP2067	>contig31241	ATCAGTTTTCTTTCTCTTCAGTTCAGCCTCTAGCTCGGATTCCCTC[T/C]GGCTTGATTCTGATGTTATCTGTTCAATCAACTCGTAGGCTTTTGTGATCTTCACCGAAC	0.997
ASNP207	>contig03384	TAGTAAGTGTTCCTTACGTTGAAGATCAGAGAGCTGATCCAGCATGAACTGGGTCCTTGT[T/C]GATCTGATTTGCTTCAAGGACGAATCTAGCTGCCTTTCAAGAGACTCGAGCTCTTTGCTG	0.897
ASNP2070	>contig31272	CGAACAGTTTAATGCAAAGGAATGATAAATATATTCAGAGTGAAAAACCAAAGCTCTAAT[C/G]TGACTGCAAATCATGCCTTTGATGGTGATTCACTAGAGTTGACAGCAGGAGTATCTTTTC	0.988
ASNP2072	>contig31306	ATCAAGGAGTTCCAATCTTTCAGTACTTGTAGTGGCAGGAAGCCCAGACTTAACATCAAC[A/T]TCTCTCAGGCTCCCAATCTCAAGGTTTCCCCTAACAACACATCTACTTACAAATGGCTTG	0.941
ASNP2075	>contig31320	CATGATTATATTCAAGCGTGAATCCCAGTCTAATTGCTCAGATCTTTCATGAAGAGCTTC[A/G]TCAAGACTCCCACCAGGTAGGTAATCATATATTAACAACTTTGATGTGGGTGAATTGCAA	0.96
ASNP2076	>contig31323	CCACGTCAGCTGAATCCAAACAAATCACTTCCCCCACACTAGCTTCTTTCATATTCC[T/C]GCCGCAATCCCTTCCGCTTCCTCTTCCCTCTCCGTTTTCTGAAACCTTCCTCCATGTCCT	0.887
ASNP2077	>contig31324	GTTCCAAAAGGAAGAAAACCTTCACCATACAGAATAATCTCAGGGACTTCCATGGCTTGC[C/G]CACATGTTTCAGGGCTTGTAAGCAGAGTCAAAACACATAACCCTACTTGGAGTGCCTCTG	0.928
ASNP2078	>contig31325	CTGTACCTTTCTCGAAATATTACGTTGGACTGGTGAATTTATACAAAAGAAAAGAAGAAA[A/G]TCCAAGAAGATGAGTGCCCTTTCTGTTTGTTAGGAGGCAGTGCTGTGGCCTCATTGTCTA	0.923
ASNP2079	>contig31357	AAGACGACGACGGCGTGAGAAGTTAAAGGACATGCTTCAAAAGATGGAG[T/G]TACAGCTCAAGCCTTTAATGGACCAACTCAGTCGGGTAAAAGACTTGCCTGTTCCAGAAT	0.884
ASNP2083	>contig31378	GAATTCATGGGGAACCCTCCTAATGACTTCTCGATATAGAGA[A/G]GGAAAAAGTCCATCGGGGGAAATAACAACAGGACCATCTGGTAAAACTTTTCCATCCTGT	0.952
ASNP2085	>contig31414	ATATCTAAGATGAAGCACAAGGAAGGGTCCCTTTTCCCTCAAAATTCTGACTATCTTTCT[A/T]CCGAGTTCCTCTATTTGGGAAGTAAACCTCAGAGCATTAAAATTCACTCGGCATCGCAGC	0.927
ASNP2086	>contig31433	GACAAGAAGTCAGCCGAGGTCTACCAGATCTCTGTCTTTGGGAGGCATGGATTATGTGGA[T/C]CCAAAAAGGAAGAGCAATTTTGTTGGAAAAGTTCTTCTTGCTGCAGCATTAACAGCACTA	0.95
ASNP2087	>contig31437	CCCAAAGCATTGGATGCTTGACAAACTGGGTGGTGCATTTGCTCCTAAGCCCTCATCTGG[A/T]CCCCACAAATCTAGGGAATGTTTGCCACTTATACTCATATTGCGAAACCGTCTGAAGTAT	0.919
ASNP2089	>contig31452	ATCACTATTCTCCTCTAACACATACTTTTCAAATCTACAATGTTGTAACGT[A/G]AGAAAAATCTCACTCCACCTTAACCTGTTTTCTGTACGAAAGCTTTTATGTCAAAAGCAT	0.896
ASNP209	>contig03403	GTTATAGTTTCTGGGCAGCCGAGATCTGTTGGCCGTTGCATCAAGGGAAATAAGAGTTTA[A/G]AGTTTGAAGTTTAGAACTCTGTTTTCTCAATGCACAAAAGAGTAAAGCGTAGATCTGTGT	0.886
ASNP2090	>contig31455	TGGGAAGGGAAATGGCGAGGGTGATGGAAGGCAATGAGCGAGAGATAAAAAAAATGACAC[A/G]AAGCTAGTGTGAGGGAGGAATGAGGGTGTGAGGGACCCCCCCCCGTA	0.957
ASNP2091	>contig31471	GCATAATGCCAGCTGCACATCTTTCAGTTGCATGCATTATTTTTGGGATTGCCCCT[T/C]GCATTTTCTGCATACCATTGAAGCAATTCTTCCTGTGCATTGCTGACCAAGACCCCATTA	0.959
ASNP2092	>contig31474	GATAATTGAATCTAATATGCATAATTGTGTTTCATCTCTCCATTGTCTCCAAACGTAACT[T/C]AAGAGGCCATTAGCAACACGATGTGGTTCATAAGAACTTAGGTTCTGTTTTCCAGTAATA	0.925
ASNP2095	>contig31514	TTTGAAATTTGGATGGTTTTTCTTGTTGTATCTGATTCACATAGGATTCTGCATCTTAGC[T/C]GCGGTTGCTCCTCCTATAGTTTTCAAGGGAAAATCCCTGACGGGCATTCTGTCTGCCATA	0.975
ASNP2097	>contig31559	CAGTTGCTGTTTCTTTCACACATACCATTAAAGCTCTCGAGCCATTCTTCAATGC[A/T]GCAGCATCACAATTTATACTTGGCCAATCAATCCCCATCACTTTGTGGCTCTCATTGGCT	0.974
ASNP2098	>contig31560	AGTAGGCTAACGGGGGAACATTTTCGTCCCACTGAATCTCCTTAGGCCACCCCACATTC[T/C]TTTGTAGCCCTAAGGCTTTCATAAAGCCACCATGCATTTTTCCAATGCCCGGAATCCCAT	0.936
ASNP21	>contig00686	ATTGAAACGATAGGATCATCCACCTTAACAGTGGGCACAGATGATGGAGATTTATT[T/C]GGTGAGTGTCGCAAATGATTTTTCTGATACAGAGCAGATAATGTTTGTTTCCACCCAGGT	0.927
ASNP2100	>contig31573	ACCAAACCAATTGTTTTACACTATATTTCATTTACACAATGTGTTCATTAT[A/G]TTTGCGTTCTCAAGAGTTGTTTGTGTGTTATTTAGTAATGATCTCCCCCATAAACGGAAT	0.962
ASNP2101	>contig31574	CAGTCTAAGTTGTGCACAAAGAAATGGAGCCTTTATGGTTTCTTTAGCAAACTCCTTTCC[T/C]GCAATCATAATCTCTGGTACAAATGGAAGAAGTTTAGTCTTCTCCATCAAAGATAGAAAC	0.946
ASNP2102	>contig31581	TAGAGTGTAACCATTAATTCTCAAAGATTGTAATCATAGGATCCTAGGATTAGATGTCTA[T/C]GCCAACTGCATGGTCCAACCTGACAGTCAGAGGGATAAAACATTTTTTTAAATGCTTTGC	0.95
ASNP2103	>contig31593	TGAGATAAGATGAAAGTAACAACATCACTGGAAATTA[A/C]ATACGCTGGCCCATTTGCATAAGGAGGATATACTTCTTCTGGCCACTCCTCATAAGTGAC	0.992
ASNP2104	>contig31600	TTTATCTCCTCTAGGGAAGAAGAAAACTAACTTCTGATCAAT[A/T]ATCAATTCAAATACAAAGTGCACCCATGTCAGGTGTTACCAAGTCGTATTCACAGGGTAC	0.918
ASNP2105	>contig31621	CGTACCCAAACCTGTATATGGTGGCGGGATGCATTGTTTTGCTCCTGCTCTTAAC[T/C]GTGAATATGCACGCCAGCATTCGTGTGGTTGGCTCGATGCGTAGTTACAACATGTTATAT	0.937
ASNP2106	>contig31627	CTGCAAATTGGTAATGCCCATCAGCTGCTGCTCTGTGAGAGGTTCCAATTGACTTACCAG[A/C]AGCTTGAGGATTTCAGATGACCGAAAACCACCAAGCCACAAAAAACACCTCTCAGCAGGT	0.946
ASNP2107	>contig31633	TCTTCCTAGACTTGGCTGACAAGGACATGAAGCAAATTA[A/T]TTCTTTATTTCGAGAGTTGGAGATGGTAAAAGCCAAAATTAAGGCATCCAAATCACAAGA	0.96
ASNP2108	>contig31636	AACAATTTGGTGTACTCATGGAAGCTTCAAAAATTGAAGAACAACATGGTGGTAGGACA[A/G]GCAAAACAGAAACAGATTCAATTCAGGGGTGTAGGTTTAGGCCTTATATCGATTCCTTGA	0.972
ASNP2109	>contig31674	TGGAAGATGATGGATCTATCATCTTTCTACTCGTGTTGTCAACCACCTTGTGTTTG[A/T]GAATAAGGTTACCCATTATGTGGGTCTCTTTGCTTGTCCCTTATTTTATGTAGTTTGTTC	0.962
ASNP211	>contig03425	AGGTTTCCCTGGTCTTGACTTAAACTCAGGATGAAACTGAGCACCAATGTAGAAAGGATG[A/G]CCAGGCAATTCAATTATCTCCATGCGCCTCCCAGTTTCATCTTTTCCAACAAAAGATAGA	0.941
ASNP2110	>contig31686	TTTCCTAATTCTTCTCTTCTCTATATTCCGGTACATCAACCTGAGACTTGCAAATGCTTG[A/C]GACGACTCTTTAACAAGCTCGAACATAACATGATCCAACCCAAGATCAATTAATTACCCA	0.935
ASNP2111	>contig31690	GAGTCTGACAAGTCAAAGTCTGAAGTCAATGATGATGAGGA[A/G]GATGAGGAGGACGATGAAGATGACGAGTGAAGTTCTTGATACAAGATGAAGAGTAGGTGG	0.938
ASNP2113	>contig31697	TGATACCGCCACAACTCCTATGTAGCCGTAAGGTATATGCATAGGGCCTTGTAATTATC[A/G]AACGAGGAGCAGAGCAGATGAAGAAGTATACTGGTAGATTTGATTTTTCATGTGATTTGG	0.986
ASNP2114	>contig31714	CATTGACGTTGATTCTACCCATGTCACAACAGTGGGGTGTGGTTCATTTTCTAGCAGC[A/G]GCAATACCTCTAATCTTGTGAATTCACTTCCCTCCGATGACATTCAAAAGAATCTCTTTG	0.958
ASNP2115	>contig31715	GATTAAAGCATCGAGTGCCGACATATAATCCTCAAACGATACAAGCAAAACACAGAATTC[A/C]GCAGTACAGACCAGACCTAACCAAACGGGTTTAAATAGGTGCTACTTTATTCCACAATTC	0.906
ASNP2116	>contig31717	TCACAAGCAAGGTAGCTTAGTTGGAAGAGCCATTGATCTCTCAAGATTGAGCA[A/G]CTACAATGACCTGCTGATTGAACTAGAGAGACTATTTGGCATGGAAGGACTTTAAGAGAT	0.92
ASNP2117	>contig31725	CTCACTCCAGAAAGTGCTTTCTCCAGGCTAAGCCATACCTTATGTAGACAATTGGAAC[A/C]TGTCACTAGGCTTTTTTCTTCTCCATCCAAAGGCAGCGTAATACACAAAAGTCAATCCAG	0.936
ASNP2118	>contig31728	CCTGAGGTGCCCGCGATGCGATTCATCCAACACCAAGTTCTGCTACTACAACAACTACAA[T/C]CTCACTCAGCCGCGGCACTTCTGCAAGACGTGCCGCCGCTACTGGACCAAAGGCGGCGCT	0.89
ASNP212	>contig03432	TTTTGTACATATACTGTGAAAAGATGTTGTCATTAACAAGGTTTTTCGTTATTTCATTAT[A/G]TGCTTGCAGACGGAGATCAACAACAGCTTCTGGTGATATTTGCCCAGATATAGCTTGGTT	0.989
ASNP2120	>contig31742	TTAAATGATAGTATTCAAAGTTTGCTTGCAAGGCATGATGCAATTGCTTC[T/C]GGTACTTCATTTCCAATTCAAGGTGCAAGTTCCAGCACTGTGTCAACTGAAGTTCACTCT	0.996
ASNP2121	>contig31763	GTAGGCAAGGAGAGAAAGCACCAAAATGGTGGCAATGAGCTTGTTGGAGGCCATTGC[A/G]AAGGTTGCAAATGAAAAAAAAAATCACACAAACTTTGCAATTGAATCACC	0.937
ASNP2123	>contig31773	GCACGATGATCAAGCATAGGGAAATACACATCAAACTCTTTATCGTTAACTA[A/T]AAATTTACCATTACCAGGCTGAACCCAGACTCGTGCAACACTGCATTTTCTTCTTCCTGT	0.923
ASNP2124	>contig31781	GTGGGATCGGTTGTTATTGTCATTCATGCACCACAAGAGCAGACTCCGG[A/G]TTCTGTCCAAGAAATATGGGATCTGGCTACTCAACCAGCATTTCTGACATATGTGGTGGC	0.949
ASNP2126	>contig31805	ATGGACCTTGCTTGTGGACCAGCTGCAGAGCTAACCCTTGTTCTATTGGTTTGGC[A/G]GTTGCTACCAAGACGATTTCTTTATGCCCATCAAAGAACCTCGAGATGCTAATCCACGAA	0.92
ASNP2129	>contig31847	TTGATGCAAGCTATGTATGGAGTAAAGGTGCAGACAGTATTTGTATGCAGTGTGGTTGCT[A/G]CGGCTTTTTCAGGCTCTATGAAAAATTTGTCAGTTTTGGACGTTGCTGACATATATTCTT	0.908
ASNP213	>contig03460	TTGATTTTCTTGAACTTGTCTCACAACCAATTAATTGGTCATATTCCACAAAGTATTGG[T/C]AATATGAAATCAATACAAACCATTGATTTCTCTAGCAATCAACTTTCTGGTGATATCCCT	0.887
ASNP2130	>contig31861	GGCACAAACTAGAGACTACTTTGATGGGGTTCTTCCAAAACGCCACACTAAGCCTCAACG[T/C]AGTGAGTATTCTACAAAATATGTGGATTCTTTGAATAACAATGGCCATGACTCTTCTATT	0.954
ASNP2131	>contig31869	GTACCACATTAAATGGTAAGGGACGCAGGGCAAGCTCGTCATTTTGCTCAGCCTCT[C/G]TCTTGTTTTTCTGTGCAGAACTGGCTCTCAAAAGGTTTCGCCACTTGTCCCTGAGATCTA	0.943
ASNP2132	>contig31870	CATCAGCTTATGCTTACAGGTTGTTAGTTTTTTGGTCGACTTACAAGTTGTTAGATGTAA[T/C]AATAAACAGTGACATCTTGGGCTGTCTCATGTTGGTTCATTTGATTATAGTATCTATTTT	0.906
ASNP2133	>contig31872	GCTTCTCAGAGAAAGGAAAAGAGAATATGGTGTGCAGGTTGAAGAAGAGCTTGTAT[A/G]GTCTGAAACAAGCTCCAAGACAGTGGTACAAGAAGTTTGATGGCTTCATGCACAAAGAAG	0.921
ASNP2135	>contig31898	CTTAAAATAGGGGGAGAACAAAGTGAATCATTAGTGCCGAAAAGGAAAGGCTTAGTTGGC[C/G]TAATGTTTCACGTACAAAGTTCTTGGGAGCTGCTGTTGATTTAGCAGGAATCAATGCTAC	0.989
ASNP2138	>contig31953	TAGCTCTCTTCCTCTTTCGACAGCCTTGTCACAATCTTTTATACATTCCTCATACTTCCC[A/C]ATTTCCAAGTAGACAGCAGCGCGGTTAGTGAGATACGAAATATCCTCATCATCCAACTCC	0.95
ASNP2139	>contig31955	TCACGGACTGACTGTGAACGTTCGGAAAATGTTCCAAGAAATGGATGCAGAATTGTTTGA[A/G]GAGTGTCAGAGACAATATGCAGAGAGGGAGGCTAAAGCAAAAGAATTAGAAGAGCAGCGG	0.945
ASNP214	>contig03464	GCTTTGAATATCCAAGTACAGATTCTGGATTGGTTCCACGTGAACTGCTTCAAGGAGGTA[A/G]CACGAGAGGAAGCTCTTCTCACGAGTGTACAAATAATTCACATGAGCATTCATTAATGC	0.908
ASNP2140	>contig31962	AAAGCTTATATTGGCGGTGAGGGAAGGGAAAAACAGACCAAAATTGTGAAGTGGAGAGCC[T/C]TGAAGACAAAGAGAGCATGTGACCAATTCCACCAGCTTTAACACAAGACCAAATGAGAAG	0.974
ASNP2143	>contig32039	ATTACAATCTTGCTAACATAAATCCTGATGGTTCTGTTGATAAGGCTATCGGGAAGTC[A/G]GTAGGGCGTGTTAAGGTGAAGCTCAAGACACCTAAATTGTTGGACTCCCAACCCACCTCA	0.91
ASNP2146	>contig32072	TTCTGCATCCTCCTCGGCCCGCACCACTCCATGCCTTTTGGTGAACAAAGTCACCTCACA[T/C]CTACGTGTTCTGGGTCCTCGCCCAAATTCACCTCCTCCTCGAATAGAAAGCCTCACATCA	0.907
ASNP2147	>contig32092	ATGGTGGAAGAGTATCAGCAAGCCATTCCTGTGTCTAACCTTGGTGGAATCAGAG[A/G]CACTGGCAATCTTTATCCACAGCTTGGGTTGAGGAACTCTCCTCAGGTTTATCAGACTTT	0.92
ASNP2148	>contig32095	CAGCATGTCAGAGACCTTCCGTGTGAGAAAGCTCATTGCATAATGATGGAATCCTCAACT[A/G]TTTTCTGGCTAGTTTTGATCCTGGGCCATCTGCTTTTGGCAGCTACTATGCTGTTTATTT	0.92
ASNP2152	>contig32154	ATCAATTATTTTTGGTGGCTGTTGAAGGAATGCTTTTATGTAT[A/G]GACTTATGCCTGGAAAGGAATTTATGGAAACAACAGATTTATTTGAGTAGAACTGAGATT	0.912
ASNP2154	>contig32159	GTTGGCGTTTATAGAATGCACTCCCTTCTTCCTGATTCTCTTTCAGTACCGAGACATCTC[A/G]GCTAGTCCAGGACCCAACAAACAGCCACCGTTGCTCCAAGAGGTTCCTATGAAAGACCTT	0.985
ASNP2155	>contig32170	GAACACTCAAAAGGAACAAGCAAAGTTTGCTTCCACAGTCCTCCAACTCGACCAAAGCTC[T/C]TGGCACTCTTCTTCAGATCTTTCAGGTCATTGGAAGTGAGGGTTGGGGTGGACTCTATAG	0.966
ASNP2158	>contig32191	AGCTGTCTAAACATGAAAGAGAAAGAACTTCTTTAGTATTCAACTTTGGCCAGGTTAACC[T/C]ATAACATACAGATGTACTGCATGGCACCGAGTGACCAAGTTGGATTTTTGTTGTACTTAG	0.965
ASNP2163	>contig32279	CTATCATTGTTGAATTCTTTCAAGAAGTTGGTTGGGAGCCCCAAACACTCGTTTATAATG[C/G]TCTCTAACAGCACACCCATCTTGCTCATTTGCACAAACATTTCTTCAACCACGTCCCTGA	0.948
ASNP2165	>contig32294	AGCCCATAAGAGAGGAAGCCATAACAAGCCTCTATTGCAACACACTCCCTAGAAGTTTGG[A/G]AATTGCAGATTTAGGTTGCTCTTCTGGACCAAACACTTTGTTTGTGGTTTCAGAATGTAT	0.945
ASNP2166	>contig32310	GTAGTACTTTTTTTTTTTTTTTTTTTGTTTAATGATAAATAAATTGCGCACTTTACTACA[C/G]TTACAGTGAATCCATTTTCCAAGTCAGCATTTACAGAATGAAAAGCAATAAAACAAATGT	0.92
ASNP2168	>contig32331	TCCCTCAATTGCGTGTGCCACCACCAAAGAAAGCCTCGGCGCGCGGCATTGCTAAAGAAC[T/G]CCTTCATCGTCTCTGAAGAAAGCCCTTTGCTTCCCATCGTTCTCCAAAGCCCTTTTGTTT	0.929
ASNP2171	>contig32336	CAGAGGCGCCAACCAACAAGAATCATAGCTTGAATATTACCAAGCATCTGGACAAGTTTC[A/T]GTTGGCTGATTTGGAAAGCTGCCAATGGTGCTCCAAATTGTTTCCTCTCCTTTAGGTACC	0.91
ASNP2172	>contig32337	GCAAATCCTTTTATTCGGTTATATGCCGAGTTGCTACGGTGTTGAGGACCAGGTATACAG[T/C]GCCAGGTTTCTGGAATGCTGGAATGGACCTTTTTGAGCAGGCTCATTTGCTTGTTTCTGA	0.942
ASNP2173	>contig32344	AGTCTGATAAAATGTAATAGTATGTATGTTTGACTTTGAATGCTTGCAACAATGG[T/C]ATCACTAAAACAAAAGGGTAAAATGGGCAACACGGTGGTTTCTTTGTCTAAACAGTTAGC	0.977
ASNP2174	>contig32352	AAGAGCTCTTGCAATTCACGATTGATCAAGTACAAGGTTCCTGAAAGCAATGATGACTAT[A/G]AGACTGCCTTGTTATCTCACACCGACAAAAATAGCTTAACTCTTTTATGCCAAAACGAAG	0.943
ASNP2175	>contig32357	CTTGTCTTCTTCCTCCTCGTAGTCGAGAAGCTCTTCCTCGTATGCTTCGTCCTTTGTTTC[A/T]CCCATTTTCTGCGAGATGAAGGATTGAGGAGGAAGAATAGGATGTCGGGGATTAGGGTTA	0.903
ASNP2178	>contig32375	GCTGCTGGTTGGACATAGCAGCCATCTGAACAGAATGTGGAGCGGCAACGGTATTAGAGG[T/C]GAAAAATGGATCATGCATTGTTGGTTGCATCATGTTTCCACCTGGTGCTGGCTCCCATGG	0.939
ASNP2180	>contig32385	GAGCTCGATCCCTCCAACGCCCCTATGCTTCCAACCAAAGGCTC[T/C]GATGAGTTCAAACCCTTCATTCGCCGCCTCCCTGAGTTCAAGTTCTGGTATTCCTTCACC	0.957
ASNP2181	>contig32396	GCACAAAACACAGGCACAAACCCAGTTGCTGATTGCAAAGACTATAACCCATCAAAGCCA[T/C]ATTAAACTCCTAAATTCCTCAACCGTTATAGTGGATTTTCTGATTTTGGGAGTTCTGAGC	0.948
ASNP2182	>contig32413	TGGTATGACTCTCTGCTTCATCCTCAGATGATGGTAAACTATGTTGAAGCAGGGACAAGG[A/G]CTCTTGCAATGACCTCAGCTCAGAAGCTTTTTGACTGCAAGCAGTTTGTAAAAGATTTTA	0.923
ASNP2183	>contig32414	TGCTTTATATGCTTAAAGAAACTGAGGAAGAGGCTAATGTCAACAGGGAGGAAGAAGC[T/C]CAGTTGAAGGAAAATCTGAAGGAAGTTGAGGCTGAGGCAATCCAACTGCAAGAAGCTCTT	0.952
ASNP2186	>contig32433	GAGGAATAGTTTGTTTTGATAATAATAGCCGTGAAGCTGTGATCTTCCGTATCTGAGAGA[C/G]AGGAATGTCAGTATAATCCAATGCTGCATCCGTTGCAACCTTGGCCTTTGAGGATGCTGA	0.931
ASNP2187	>contig32440	GCATCTGCAATTTCTTGAGTGGATGGCCAAACATCCCTCAAGTAAATATTCTTCCCATCC[T/C]TCCCTGTCCCTATTGGCTCCTTCTCAAAGTCAATGTCAACTGTGCCAGCGAGAGCATAAG	0.973
ASNP2188	>contig32441	AATTTTAAACATGTGATACAAGTTCCCTCTATTTCTCCGAGTAAAACTCTTCGCATTGCA[A/G]TGCCTATTGTATCGGCTTGACCTTTCATAAGTGGAGACAGAATAAAGCGTCCATAATAAA	0.942
ASNP2190	>contig32448	CAATGAGGCTTGCTGTGGACAAGTGGGGCCGTGTGGAAGTGACAGAACCTGCTAGTTTCA[A/C]TGTGAAGGAAGATAATAACTTGTCTCTCATTGAGTACGAACTCGTGAATGTTGTTGTGGA	0.91
ASNP2191	>contig32450	ATCAACTACCGTAATGAAAGAGTGACACGTTAGCTCATCCTTCAAGCTGTGAATGAGTGA[C/G]TATAAACGATTAATTGCAAGTGAAAGGATCATATAATGCAACCATGATCCATAAAAAAAT	0.972
ASNP2192	>contig32451	TAGATTCTTCCTCATCAAGAGACTGGGAACTTGACAATTGGGAGGTGGATGAATTCATAG[A/C]AATTTCCTCAACAATCAAACATGAATTTTGTCCTGCATTCACATCTACGTTATCCTTTGT	0.941
ASNP2193	>contig32454	CCGTCCTCTTGAAATTGCTTCTTCCATTTCACTGTGTGATGAAGGAAATAACTCTATGTA[A/G]CGACTGCCAAGGGTCATCCTATCCTTTACCATTGCTGCTTTTGAATCTTCAGCACTTGCA	0.972
ASNP2196	>contig32466	GCAACAAAAAGCAACGAATTCATACACAGCAGAACACCGGCTAGTTTGAAACTGATTCCC[A/C]TTTTAAACAAAATGCCTTCTTATCACTACAGATCTATCTTTAGTAATCTCTGTTCCCCTT	0.974
ASNP2197	>contig32475	TTAGTAATACGGAGCTTCTTCAGGGAGATGATATCACAGAGCCCCTTAGGCAATCCCATC[A/G]TATCTTTGCAATAGTCAAAATTCAACTCTTCAAGATTTGGAAATGCATATGAAATTAGCA	0.992
ASNP2198	>contig32477	GGCTACAAATATCACTATCCATTTCTTGAAACAAATGGAATAATAAC[C/G]ATTGAGGATAATCGTGTTGGCCCATTATACAAGCATGTCTTTCCTCCTGCATTGGCTCCT	0.987
ASNP2199	>contig32488	GTTTGAAACGCGCAAACTCATTTTTAGCAGAGCCAAACAGTACGCCAAGGAATACGACGA[A/G]CAGCAAAAGGAACTCATTAGGTTGAAGCGTGAAGCCAAGCTTAAGGGAGGGTTCTATGTG	0.982
ASNP2203	>contig32514	ACCTTTTGAAGACATAAGAAGATTCACACTCTCCACAATATCCAAGAAGACCTCATTCTT[T/C]TTGTATACAAGGCCTTCTCTCCGCCAACCAACAGCACCAGTAACTTGTAAAGTTGCATTT	0.987
ASNP2205	>contig32527	AAACTCATGACAGTACTTGCGGCTTTCATATTTTTGGTTCTCACGGCTGTACAAACCTAT[A/T]GCTCTATTTATGTCTGCTCTTCTCGTCGCTCCTCAACACTTGTTAATCTGCCTAGAGACT	0.951
ASNP2206	>contig32539	GTAATTTTTGCGAGAAAGGGTTTCCACTTTTAATCCCAGGGAGAAAACCCATTCCTCCTA[A/G]CACCAGTCTGAACCATATTCACCGATTTATCAGAATGGATTGCACTCACATTAATTGATT	0.934
ASNP2208	>contig32554	GGGGTTGAGTCAGTTTCTGTGGACATGAAAGACAAGAAATTGACCTTAACTGGGGACATC[C/G]ATCCAGTTCAAGTAGTAGCCAAGCTAAGGAAGCTTTGTCGCACAGAAATAGTTTCTGTTG	0.939
ASNP221	>contig03566	GTGGGAAAATCAAAATTCGTTATGGAGTACAGGTATCCTTTGACAGG[T/C]TACCAGGCATTTTGCATATGTTTGGCTTTCTATAGATGCAAAGCTTTGTTGCACAGTGTA	0.957
ASNP2211	>contig32606	TTCCCCCTCTGAGATCCAATATCTTGGGCTTTATGTACCAATTCTGTGACATATTCCACA[A/G]CAATGTCCTCCATAAGTGCCACACTTTCAGGAAGTGGATTAGGGTCATCTCCAAAGCCAT	0.97
ASNP2212	>contig32613	CCATTGACTCTGCTTCGTGGCTTTCAATGTTCCCTGCTATGTAAAACTCTAAAAAGGTCC[T/C]GGAGAGCATTGTTGGTACAAATTTAGCAAGATCTTCAACTTGAAGAGCAGGAAGTACATC	0.888
ASNP2215	>contig32627	TGCCCTTCTTGTGAACTTTAGTGCAACTCCTAGCGGAACCACCGAGAGGTTTAGCTTGAA[A/C]ATCTTTCATATGCACCTGAGAAGTCTCTAGATCCTCGGCAGGTCTTGAGCCCTTTGAGTG	0.957
ASNP2216	>contig32631	TGCATCAAAAATGCTTGATCTGCTATCACCCACAAAGTCGGTGGAGACCACATCATCTTC[A/G]GTGTAACCAAGAATTCCCTTCAACTTGCCCTCTGACTCCTCCTTGATAGCATTTTTAATA	0.936
ASNP2217	>contig32638	GTCTGGATTGGACTTCATTCTTTCATCTTTCTCAGCATTCTGATATGCTTTTAAAGAATG[A/T]AAAAGCTTTGTATGATCCCAAGCTCCGGTGACAAAAAAACTTGTAAGGCATGCATTTCCA	0.919
ASNP2218	>contig32663	AGTCGGTTAACATGTTGGCCACCAGCACCACCAGCACGAAATCGTCAATTCGAAGATCAG[T/C]TTCATTAATTTGTACATGAGTAGATCCCTCACCAAGGATTGGAATCACTGCCACGGCAGC	0.92
ASNP222	>contig03579	GAAGATGAAGAAACTTGATATCTTGAATTACCAGACCATGCATGCATTAGGCCTTCTTCA[A/G]CTAAAAGACCCTCTCAAATTAATTTCAATACCAAAATCCACCATCCAAGGCGCAAAGCCT	0.986
ASNP2220	>contig32675	ATGTAGTGCTTCATTTAATGCCTTAATCTGATTTCTTAAAACATCAACCTCCTCTGAATT[A/T]GCAGAAAGCTTTATTGGTTGACTTGAGGATGTAAATAATGTTTTGTCTATGGATCCAAGG	0.93
ASNP2221	>contig32698	CATAAAACGCCCTTTTGTGTCCCCAATAGAACTGTTGCAGGTGAGGTTGTAACATAAAGA[T/C]CTGAATGTCAATGTGTCAACATCTATGGAGAGGAGCCGGATATAAGTCGGGTAACTGATA	0.906
ASNP2225	>contig32708	TAAAAGAAAATCACGACCCAATTAGATCAGGTGTTTCCGCCTCGATGGACAACAATGCAG[A/T]GTGTACTTTTCCTGTCCAACTGTCCAGTCGATCCCGTAAGGATTTGATCTGTTGAATACC	0.973
ASNP2226	>contig32715	TGAGCCTTCCGAAGTGAAGAAGTGGGCCATTGAAGATTTGAATAAAACAATTCAGTGGCT[A/G]GAAAGTCAAGAAGAAAAGCCAGATCCAAGTGAGATGACCAGAATAGCTGCAGAGGGGATT	0.919
ASNP2227	>contig32718	AGCTCTGATAAAGTCAATTTCTTAAGAGGAAGAATGAGCAAGAAGTGGGTTGGTCCCGTA[A/G]TTGTCATTTTTCTATCATGTGTTGTACATTTCACATCAAATATGGTTTTCACAGAATCAC	0.942
ASNP2228	>contig32720	GACAATGTTGGCCGACAGCAAAGGTGTGGCTGCTGCAAGCTTGGTGTACTTTCTTTGTCC[A/G]AAGACAAAAGAATGAGATGGACATCTAACTCATCAGTGTTTTCATTCAAGTTACGGAGAT	0.938
ASNP2229	>contig32733	CCAGGGCTCAATTCCATACTCCTCCTTAAGCTTCCTCTTATGCTCCATAGTCAGATAGAA[T/G]GTCTGGTCATGGATGGGGTGAATAACCTGCTTTAAAGGACAACAATAGACATGCCTGAAC	0.984
ASNP223	>contig03591	TCAGCTGAAACACCTGAAAAAATGGAAGAATCATCTGAGCCTCACCCGGGGAATGG[C/G]TCTTTCAATTTCAAGGGTCTTCTAAAGAATGTTAAGCTTACAGTTACTGAATTGCTGAGT	0.894
ASNP2230	>contig32735	TGGAGATGACAGTGTAAATTGGAACAGATCCCAACAGGGTCAAAGCGATGAAAGAGATAG[T/C]CACAGTATAAGGAAGGGGAAGGGTGCGCAGACATGGACCGCAGTCTTAAAGACCACTGAC	0.925
ASNP2232	>contig32742	CTTTCTAGCTGCTCCAGCAACAGCAGGTTGCAAAGAAATTATGGGCAAACTTGCCCTCTC[A/T]TGAATCATGGATACGGTTTGTTGTTGTGCCATTGAACCAATCTGTCGGATTCCAGCTTCT	0.953
ASNP2233	>contig32757	CCTACTGATCCTCCACTGACAATCACTTTGGCACCAGAATCTGCTACTGCTTTGAT[T/G]AGCTCCTCAACTTTAGCCTCTTCAGTTTTTGAATAATTTTCTAGCTGTTCAGCTGTATGT	0.908
ASNP2234	>contig32760	ACAAATAAGAAATTTTGAAGCAAAATAACTTCATATCCTCTTTATTGTCACAAATGACAA[A/T]GGACCCTCTTCAGTGCAAAACTATAACCGAGATAAGGATATTCAGTACAGTGTATATGTC	0.942
ASNP2237	>contig32771	GATGAGTGAGTTCTCAGATTCAGTGAACGATATTTGTTCCACTTTAGAAGATCGAAGCAC[C/G]AAGCGATCTTTCAAGGGCTTCGGAGAAGGAACGAATGACAATGAATGGAACCCTAGATTT	0.933
ASNP2238	>contig32773	ATTGTGTTGATCTCATACATAGCAAGTATGCCCACCATTTGATTAGCATAACTAAAGGTG[T/C]TGCTGTCACTTGTGAGTATCGTTCTTTTGATGGTTTTGAGGCAGTAGCTTTTGGTGGTTT	0.907
ASNP2239	>contig32777	GCAAGTGCACCTCACGCAAGGTGACTATGATGGAAAAGCAGTAATCATCTCATGGGTGAC[A/C]CCAGATGAACCAGGGTCCAGCCATGTACAATATGGCACATCAAAGAAGAACTATAAAACT	0.942
ASNP2241	>contig32787	GGAACTCTGCAACTGCTTTAGTAACTGTAGATTTCACAGGGGCTGGCTCCCCACTGAAGC[A/G]AGCTAGTAGTGTAACATGATCAGGCAACCAACTGGGCATGTCATATGGGGCTGATAATAC	0.937
ASNP2242	>contig32790	GAAGAAGAGGAGGAGGTTGATGAAACTGGCGTTGAGCCCCA[T/C]GACATTGATTTGGTGATGACACAGGCAGGAGTGTCAAGAAGCAAGGCTGTCAAGGCTCTC	0.914
ASNP2243	>contig32793	TGACTTGGGTGAAGGGGCATACAAAGCAGTGGTGGAAGCATTGTTAGAGATAAATGAACA[T/C]AATCCTAGTGGGCGATACTTAACCTCAGTATTATGGAACTATAAACAGGGAAGGAGAGCC	0.902
ASNP2246	>contig32810	GGGCATCGAAAGAACTGAACAGTTTAAGAGAAAACAACATGGCCTTGAGTCAAA[T/G]GAGGAGAAGAAAGAACGGAAGGCTGCTGTCAAGGAGGAACGCCGTGAGGCGCGTCGCATG	0.897
ASNP2247	>contig32822	TATGGAGGGGTATGCTTACATATTGACCCATCCCGGAATACCAACCGTTTTCTATGACCA[T/C]TTATATGACTGGGGCAACTCAATTCGGGAGCAAATTGTGAAGTTGATTGATGTTCGCAAG	0.919
ASNP2248	>contig32839	GTTCTTTTGAGCCCATACTTGAGCATTGCTTGGTTACCCAATCTGAATCCATCTCCATAA[T/G]CTGAGGAGGTATCTGACTCAATCTGGTGTTTAAAAAACTCACCTAGTTTCTTCTCAAAGT	0.961
ASNP2249	>contig32842	AGAGAGAAGACAAAGCACTTCAAATCCTGAACAAGATAGTAAAAGATCCGAAG[C/G]CCTTCAGGATCAGCGCTACTCTGAACATCAACAAGAGAGCCAATCTTGGAGGTGGTGAAG	0.993
ASNP2250	>contig32847	ATGGGCTTCAACGTTTGATAAGTTGTGATTTGGTTCTGTATTGCTGGTTACACACTTTCA[T/C]AACCCTTTTTGCGACGTTGAAGCTTTTGTTAAAAGTTTGCTTTTTAGGAGTTTGATTTAT	0.986
ASNP2252	>contig32864	GAGGAGCCATAAGGGGACAATCTCTTCAATGTTGAAGATGAGGACAGATGAGGCTCCTGA[T/C]GACCACTGACATCTAATACTGGAGAAAAAATATTTCTGGTTCGCTGATTTTCAGGTTGAT	0.996
ASNP2253	>contig32867	ACCAATTGGGAAGATATAGATGTCTCAACCGTTTCAACTTCCATATTACATTTGGAATTT[T/C]CACAGTTGAATCCCAGCTCACTTTGTTTACAGTTTGCAGATTCAGGAATTGCAAATTCTC	0.974
ASNP2254	>contig32871	GAAAAGAATGTTGTGGAGGAAAATCAAGAGAAGAGAGCGGAGGATACAGATGGAAAAGAA[T/C]CCACCCATCATGGAGAAAATGCCAATATACCTAAGGATGAGGAAGAATTCAAGACCAATG	0.955
ASNP2255	>contig32883	TTATGGAAGGGTTGAAGAATTGGTTTATTTTGCTAGCTTAAAAGGGCAGTATGAGATTGT[A/G]GTTCACCATTACATTCAGCAAGGAGAAGCAAAAAAAGCATTGGAAGTTATTCAGAAGCCT	0.943
ASNP2258	>contig32948	GCAACAAGTGCGTGAATATAGTCATCACGTTCAGCTACAAGCTTAAAAGGTGCTGTGAAT[A/G]AAGCATCCCCAGGAGACATCTTTGAGATATCCATTGTCTTGAGTAGCTGGCAGTTTGTAG	0.944
ASNP2259	>contig32950	TAAAGTGGTCAAGGAAGTATATATTATAGCAATCGCGCTTAAAGTATAAATGAAAGGAGT[A/G]AAACAAAGTGTTGCTTCGGGAAACATGGGTATTGAAAATCTTAAAAACCCGTAGGTTCCC	0.989
ASNP226	>contig03619	TTCTATTATGATGTGCAAAAGATGTTTTGATGCTGGCTACATAAAATTGAAACCATCA[T/C]TTGATCCTTTCCAGGACCTTTTTCATACCTGGAGGAAGTTCAAAGGGGGAAATAAATC	0.971
ASNP2260	>contig32958	TTAAGCATCATTTTGTCAGTCACATGTTTTGCAGCATGTGCCTTGAGGCCATCAATCCAA[T/C]TATAGCCAACTCCATCACTGAATTGTTCTTTCTGCCTGTATAAAATGTGCTTTGGCAGAT	0.935
ASNP2261	>contig32963	TTCTCTTTATATTTTCTTTGTTACATCAAGCTACATATTTTCCATCAGTTCATTCATTCA[T/C]TCATCTGCGTTTGCAAGCATGGTTGATAAGCAACCCCACTTGAACGGTGGCTATTACGGT	0.975
ASNP2262	>contig32970	GCCTGTGGCTGACACAAGCCTGAAACGCTAGAACCTTCACCTCCATCATTAAGATTGAGT[A/G]TCATATTGTCATCCTGTGGTTTCTCAGAAAATTTCATTGCCTTGAGAACATAATTGTCGT	0.887
ASNP2265	>contig32984	GAATCAAAATAAGTTGGACAAGGTTTTGAATATTGTTTTGCCATTTTATTTAACAGCTGA[A/G]AGCATTCTTTTCAAATGAGAACGATAACCTTGGCTTCTCAGTCAGACCAAAGTTAAACTT	0.896
ASNP2266	>contig32996	CCAATCATGATCCTTGATGCTGTGAAGAGATAGTGCATCAGTGATCTCAGCAGGAGTCAT[A/T]GCATCCTTGATGTCTTGTTTATTAGCAAAGACAAGAATGACAGAATGTTGTAAATCTTCA	0.958
ASNP2268	>contig33011	TTTTTTTTTTTTTTCGTTAGCTGCAGCAATAGTCATGGTTATAATAAATG[T/C]TTGCGATTTTTTTGGAACATTTCAATCAGAACTTAATTCAAGACTTCTAATGATATGTCT	0.919
ASNP227	>contig03626	AAGTTTAGAGGTGAAATAAACTAAATTAGGACACAGGAATTTGATTGTTCTACTTAGTAA[T/C]AGCGGAATAGCCTGTTAGGATGCAAACTAAAAGTATTTTGAGAACTTTTTTT	0.93
ASNP2272	>contig33032	AATAACCCATACAAATGGTCTTTTAGTGTCCTCCAAGGCCAAGGCCAGCTCCACAAGCTG[A/C]GAAGGAATCAAATTACACAAGCTTCCAAAACAAACATAGAGCACAGACTTGGTTGATGCA	0.958
ASNP2273	>contig33035	TGATAGTGAAGACAGACTCTATATCTTTTTCGGAAACCTTTGAGAAAATCAATTCAGCAG[A/G]GGTAATCATCAATGATGCTAGCTCCAACCACTTTCCCATAACAATGAACTCTTCTGCCTC	0.928
ASNP2274	>contig33066	GCATAGTGTTAAGCTGTAAGATGTTTTTGGTTGCTGAGGCCAGCTGATTTTTTTACGGAT[T/G]TTGATATCTGCCCATGTACCAAAAATGAGATGAAATTGATACTTTTAATGTCTTGCTTTA	0.885
ASNP2276	>contig33090	TATAACCAATGTACAATCCAATGACGATAAGGTATCCTTGCTTTTGAAGGAGAGTTTCAT[T/C]GACTCATTTCCTTATCGTGATCGGCCTTTCATGAAGCTTTTCGTGGATACACAGCTCTTC	0.896
ASNP2279	>contig33099	TAAAAAAGAAATTGAGAACACGACAGGTATGTTGTGGGACAGTATCCTCAGTTTTTAAGA[T/G]CTCATTGGACGTTTCTAAAAGCTGTTGTGAATAATTTTCTTGAGCTTTTGCATGAGACTC	0.906
ASNP228	>contig03628	ATCAAAACACAGCCATTACGGAGACGAAGAATTATCAAAGAAGTTGAGTAAGGTTTTTCT[C/G]AGCCGGTGCCTGAAAAAAGTCCAGCTAATATTTATGAGTTGGCATGTGTTATTATACTGA	0.99
ASNP2280	>contig33104	CTTGCTCTTGTTTGAGAGTGACACAAAGCTTTCAACAGCTCAGACATGCTACTACTGTTC[T/C]CAGAGTTCATTTGACAACTTTTGTTGCTAGAACTAAAATCTGTGCTCTGGCTGGAACTGG	0.913
ASNP2285	>contig33120	ATTAAAAGCAGGGTACTTCAACTCCCTGGGAGATAGGCAACAAAAAGCACTGATACAGTT[T/C]CATGTTCTTCCCGTTTATGTCTCCAGCTCCAACTTCGATTCTCTGAGCAACCCTGTGCTG	0.953
ASNP2286	>contig33133	TTCATACTCCACAGCACCATCATTAAGCATTTTAGGCATGGCAATTGCTCCACCAGGAAA[A/G]TAAGGATTATAATGAAGTCCCTCTCTTATCGAAACACC	0.975
ASNP2287	>contig33198	AAACATGATCACATTCCAAGATCCCAGCCGTCCAAAGTTTGGGAGGAACCCTTTATAAAA[A/G]GCAAAGGGTCCATCATTCTTTAATGTTTTGATAAAACAATCAAGAGTGCTCTTGTAACTA	0.898
ASNP2288	>contig33202	AGAAACAATGTAAAATCCCTGCACATAAAAAGTTCGCAAAACGTAGATGATTGCAATGAC[T/C]AAAGTCCCAATCCATCGGTACACAGAATGGGGAGTAGATTTATCGAGATAGTATTGAAAC	0.951
ASNP229	>contig03631	TCAAGAACACGGAAGCTCAAGTACCCTCCCAAACCTCCGCCGAAGCCCAAACTCCGAAAG[T/C]CCAAAGCGTAATGAATTGAGCAAATTATGTTTGAATTCCGCATAGAATAATCGAAACATT	0.893
ASNP2290	>contig33212	GGAGTCTTCCTTTCAGGAATTTGCAGCAGATAGGCTTATGATGGAATTGGCACGAGAACA[A/G]GCAATGTCAATTGAGGCAAGTAGAGATGCTCGAGCTAAGGCAAATTCATTGAATTCTGCT	0.955
ASNP2292	>contig33230	ACAGATCAATTGCCTTGATATCCATCTCGCGACAGAGCTCCAAACATGCTTCTGAGTATA[T/C]TCGACAGATTCATTTGTCCTTAATCGCTGCCCCGGTA	0.934
ASNP2293	>contig33231	TGACACATTTATCACGACTTGAGCGTGCAGTACAAGAGTCAAGTAAATGTTTCTCAGGAC[A/G]ATCTTCAACATGAGGACTCGGTGTTTTCTCTGAACCTCCAGATGAAGCTGAAGAGACTCC	0.97
ASNP2294	>contig33253	TCTTGCATCAAATAATTTGTCAGGACAAATTCCTGATTGTTGGAAGATCTGGCCATTTTT[A/G]CTGGATGTAAATTTACAAAGTAACCTATTTGTTGGGAGCTTGCCATCATCAATGGGTTCC	0.971
ASNP2295	>contig33268	TGGTCCAATAAAGGAGTTGTTATCAGAAGAAAATCCTCCAGTCTACAGGGACAACATTAC[A/T]ATGAAAGAAATCTTGACACATTATTATGCAAAAGGCCTTGATGGGAACTCTTACTTGCTG	0.924
ASNP2297	>contig33315	TGTTTTGAATTCAAACAGCTTCTCTTCTTTGTCATGGCCCTTTTCCAAAAAGGCAGTGCC[A/G]TCCTGTAGCTTACCAATTAGTTTCACTTTCACAATGGCCCCCTCATTTGGACGCTCATAT	0.963
ASNP2298	>contig33340	CTATGCTGCTCCAGAATACATTGCAACAGGACACTTGTATGTGAAGAGTGATGTGTATGG[T/G]TTTGGTGTAGTGCTACTTGAAATGCTGACAGGTTTGCGTGCACTTGATAAAAATCGGCCC	0.911
ASNP23	>contig00721	TTGTTTAATTCTTTCATTTTGTCACAAATCAGGCATTTAGATTTTGTTGC[A/G]TAGTTTAAGGTGATTTTGTCGTTTGAACTGATTGAGATCTTTATTCAGCATGTA	0.94
ASNP230	>contig03640	ACCCTCTCACTCTCCAATGGCCGCAGTTACCTCTTCTTTCTCTTTCTCCACACTCACTCA[A/G]TCTTCGCATAGAAACCTCAAACTCTCTTCCAATTCACCAACCTTTCGCTTCCGCGTTGGT	0.92
ASNP2300	>contig33351	CTAGCAATGAGAGATTCACAAATGGGCTTGCAACTGAGAGTCACAATTGTGAAACACCA[A/G]ACGCGGACTAGCAGCAAAGAGAAA	0.974
ASNP2301	>contig33361	AAATCATCTTTGTAACAAGGTTTCAAAATGTGTTCGACATTAAGTTTTGAAAGGCACTC[A/C]TCAAAGTAGTTGATATCTCTTGAACATAGCTCATTTCTGGAATCTATATCAACATACTCA	0.907
ASNP2302	>contig33380	GATTTACATAATCTTCAAAATCATCAAAACTCATACAACAGCAAACAGAACCCATTGTT[C/G]CAGCTTCTCAAACTTTCTTTAGCTTAAACTGATCACCAAAACCCAGATGGTCTTACATGC	0.985
ASNP2303	>contig33387	GATGATGAATAGACAAGCCCAGGTCCATTCGTAAGTTTTGCTGATGAAAGTCTTACCGA[A/G]GACTTAGAACGGTATTCCTTTGATCCATCTTCACTGGTATCATTCCATTTACCACCCGAA	0.948
ASNP2304	>contig33389	CAGTGTTATGATGATCAATAGCATCTACTTTGTCACCGCAAAGACCAAGGCAACCAGTC[T/G]TTATTTGGAGGTCTTTCAGAAGTTCTTTCAAGTTTATTTTGATAATATACACGCCAATTC	0.996
ASNP2306	>contig33398	ATGCAGGATTGGAAGCTGGTTGAGATCTTGTGTAGCTACTTGAAGCCACTTTTTGATGC[A/G]GCAAACATTCTTACTACAACAACTCATCCCACTGCTATTACCTTCTTTCATGAAGTTTGG	0.944
ASNP2308	>contig33440	TAATTTGGGAGATATATCTTTTGAGAAGAATCTGGCTCATTTTTTCCCTCTCCTCTCAA[A/G]CTTGATAAGTTGCGAACATGGGTCAATTGAAGTTCAGGTAGCTCTCAGCGACATGCTTAG	0.898
ASNP2311	>contig33476	TTCGAAAAGCCTTTTCTGTATTTGGCCAGGAAACTTGCAGGCGATCCTAACTTGCACTT[T/C]GTAGAATCTCCTGCATTGGCTCCACCTGAAGTTCAAATTGATTTAGCTGCACAACAACAG	0.879
ASNP2313	>contig33485	GGAAATCTGAAGTTCCCTCGTAAGAACTACTTTCTTCTTTGGATGGTTGAGAGCATGAA[T/C]GGTGATAGAGTGAAGTCACATTCTACTTTTTGTGGTGATCAACAACTAATCTGGCCAATT	0.937
ASNP2314	>contig33493	TCATCATCCACCAAATCAACCTTCAGCTCAGGGTCCATCTTCTCCCCCTTCAACTCACAA[A/G]TATTATGCAACACACAACAAGCCCCTAGCACAACAGGCAAGTCCTGCAGCTTCACCTCGG	0.952
ASNP2315	>contig33494	ACGAAAGTTGTGTCACACTGAAATAGTTTCAGTTGAACAACCAAAAGATAAGGAAAAGG[A/T]GAAGAACGAGCCAGTAATACTACCTGTTCCTCTCAAACACTATGAAACCTATCCTCTTTA	0.921
ASNP2316	>contig33511	TGGGAGGATTGAGCAAGAACTATAAAGAATCTTAATGCCCTCAGAAAAGTAATATGATT[T/G]TTACCAAGGTTTAAGGTCACCAACAGGTCCAGCAGTCCAGTTCAAGATCTTCTCCCCTGG	0.935
ASNP2319	>contig33567	TGGATGAGATGATCAGTGGAATCCGCAGGTTTCATGAGCAAGATGCTGAGGCAAGGAAAC[T/C]CTTTTACTCCAGAGATAGCACTAAGAAAGTCAGGTACTTTTCTAATGGG	0.961
ASNP232	>contig03649	AATCTTCCACTGGCATCCATTGGCTCTAATCAGCAGCATTCTTCAAATGAAGTTGGTTGT[C/G]TCTTCTTTGCTAAAGTTGGTGACGGAACATACATGCAAGCTCTGGGTGGTTCTACA	0.959
ASNP2320	>contig33596	GTAGCTGTCCCAGCTAATATGGTTTGCGGAATCCAATCCAAAGCAAGTTGAGCCATTATA[A/T]ACCTTATCTGAGAGTGACACGGTGATGTTGTACAAGGAAAGACCGTGCAAGCAAAGGGAG	0.907
ASNP2321	>contig33608	CTTCATCCAACGCACAGAAACAAGAAAAGAAATGAAACCCCGCTAATATTACAAATCTC[A/G]CCCACTTTTCTGTACAGGTTTTCACCAACTAACAATGGAGAAGGTGAATTCTACTGGCTG	0.937
ASNP2323	>contig33625	TCCTTTGACACCACGACAGAAAAAGTATGTACGAGTTGAGTACTACAGATCTGGCTGGC[A/G]AATAAGAGAAGTACCTGGTAGTAATGCCTGTGAGATCACAATGTTTCATCAAGAAGATGC	0.883
ASNP2325	>contig33644	TTTACTTTTTTTTTTTTATCCTCAAGGCAAACATTGAATTCGTA[A/T]GTTACACTAGTGTCAATACAAAATCCTGATTTCACATAGCAAAACGGAATATACAGTCTG	0.931
ASNP2326	>contig33659	AAGAAGCATACAGTGGTGAGTCAGAGAAAAAGAAAACGTGAGAAAGATGGGATGAAGCAA[T/C]GCAGTGTTATTAGTCAGAGTCAAAGCTCTTCTGCTGAGATATTTCTTCCAAAGGAATGGA	0.943
ASNP2327	>contig33660	GGAACTAGAGGTTCTTGTGATTAGTGCTCAGAAAGGTCATGGAATGCAGTTCCCAAAGGG[T/C]GGTTGGGAAACTGATGAATCCATGGAACAAGCCGCTTTAAGGGAGACCATAGAAGAAGCT	0.891
ASNP2330	>contig33684	ACGGGGGGACTCACATTCCCTGCTTCGTAAATCCGCCGCACAGCACACTTTGCATCT[T/C]CTCATAGCAATCTGCAGAATTTGTACACTTCATTTTAAAAAAATGGTTGAAGCCATGGAA	0.952
ASNP2331	>contig33686	GGGAGTATTAAGAAGCTGGTCAGGTATATCTAACTCCTTGTTAGCATTCTCACGTGTAGT[A/G]CTAGTGGAAGTGGCTTGGAAATTTCATATGTTTCAAGCTTCCACTTAGG	0.947
ASNP2333	>contig33731	CCAACCTGTGGCTGGTGTTGTGACTGCTGAGGTGCAGAATTAGTCAACTGTTGCATGGCT[A/G]GCTGGGAAGCCAACTGGTTGAATAACCCACCAAAAGAAGGGTTACCAGCAATAGCACCCA	0.905
ASNP2334	>contig33757	CAAGAATCACTATGAATTCAGCATCAATATTTACATGATTAAGCCAGTGAAGGACTGCAG[T/C]TGGTTTATTAATTGCCGGATACCAATCTCCTGTTAATGGATGACGACTCATAGAAGGAAC	0.938
ASNP2339	>contig33813	GATTTGAAATGGCATTTTCTGGGCATGTACTGCATTTTTGTGTTTGTTAAGTTCATGTCC[A/G]CATGGTTTGCAACGCTACCTCGCGTGTTTCTTTTGCACGTTGCAAATGGTGGGCTGATGC	0.974
ASNP234	>contig03651	CGAAGCGAATTGTTCAGAAACCAAATTACATGAAGAGAAAAAAGAGGACGAGGAAGATGA[A/G]GATTTACGGAAGCTTCTAGTTCCTGACGTACAGAATCTTCCTCTCACTCCTCCTTCCGCC	0.938
ASNP2340	>contig33823	CATGTGTGTGCAAATGGTTTGATGATCTTGCCAAGCGAGTTCTATGGAAAGAGTTTTGTC[A/G]AACAAGAGCACCGAAGATGTTGCGTGATCTGCAATCTAACGGGAGCCACATCGTTGATGG	0.959
ASNP2342	>contig33827	GTTGTCTTGTTTGGGACAGTACCTGCATAACGTCGTATCTCTTTCTCCACGCCATTAATT[A/G]TTGAATGGCCAATGATGGGTTGGTTGACTTCACTTTCATGTGCTGGAAGGGATCCA	0.898
ASNP2344	>contig33829	TGTTTGATGCAGTTCCAAACTCATCCCCAAGCATCTTGGTGACACGAGATATTTGATCAC[C/G]TGGGGGCATGATAAGGGAAATCATACTTGTCCCATTTCCTCTAGCA	0.951
ASNP2347	>contig33906	CCATGATTATTTAAGCATAGAAAATCATAATCGTTACTCGTGTAATTTGTATATGATGAT[T/G]GACATATTTCTCATAGCCCAACCAAAAAAACAAAAGCTTATTTCTCATGAGAAATAATAA	0.885
ASNP2348	>contig33910	GTGTTTATGTTAGAGATTTTGTCCATGTTCATTTGTTATGTGTGCAAATCTACACATTGG[T/C]GTGTATATACCAACTACGTTGTGGATAAAGAAATTAAATTATTCCATTTGTGG	0.906
ASNP235	>contig03665	GAAAATTATTGATAGGAAAAAGAATATCTTTAAATTGTCTCAAGGAGAATACATTGCAGT[A/G]GAGAACATTGAAAACAAGTATTTGCAATGCCCTCTTATAACAACGATTTGGGTGTATGGT	0.906
ASNP2350	>contig33917	TCTTGCAATTGACTTTGACATTAAAGAGATTCCTAAGAAAGTGAATTGGGAAGAATACAT[A/T]CCACAGGACTCAGATCAGTGGGAGTCACAGATGGTTGTATCTAGAATGTTTGATGAGAGG	0.986
ASNP2351	>contig33928	ATGTGGTTCTTGCAACTACTTTCTGACGACCTCCAAATAAAATACAATTCCCTTCCGTGA[C/G]GCATTCTGCAACGCACACTACCTTCAATGTTTTCGCCACTTTCATCTACAAATTACAATA	0.944
ASNP2352	>contig33936	AACTGGTTGCATAAACACAAAACAGTAAGAAAAATGAAATCCCAAATCCAGATCCGCTGA[T/C]CAACCCTTGTCGTATTCCTGTCTTCATGGGACCCTCACATTTCTTCCCGTATAGTTCCAT	0.895
ASNP2353	>contig33943	ATCTAAAAGATTTGCGATATAACTAGGAAGACGTTTCAAATACCACACATGAGTTACTA[A/G]GCATGCCAGCTTTATATAGCCCATTTGATATCTACGTATCCGAGAATCAATAAATTCTAC	0.991
ASNP2354	>contig33945	GAAGAAAAACGGCTGCACTTGGGCGACAGACTAAAATCAAATGGTCCAACATTTATCTAT[C/G]ACCAGTTTGTTGTCTTACAAGCAAAATATTGCAAGTGGTCATGCATTTCAATAGACTGAC	0.909
ASNP2356	>contig33988	GGGTGCCCCTCTCTCTAAGGCAAAGGATTGAGGAAGCTTCTAGATTGTTCTTTGCGCAGA[C/G]TCTGGAGGAGAAGAGGAAGTACAGAAGAGATGAGATATCTCCAACTGGTTACTATGAA	0.927
ASNP2357	>contig33992	CTATTGCTGGGTCTTGAGTTAACAGGTTTTCCATTTCTGGCAGCACTTAAAGCACCTATT[C/G]GATTTGAGTCTGTTGAAGAAGCTATGCCAGAAGGGTTCAAAGAGAGGGTTCATGGAAGAG	0.968
ASNP2359	>contig34007	GGGGGACTCTCAAACTTCTTTTCCGTCAGACCTTCAGCTTCATTTCACG[C/G]TCAACACAGTCGTTCGTGAGCCAATTTGCGATGCAAGCATTTCGCTAAGTGTTCTCTACA	0.951
ASNP236	>contig03668	CAAGTCACCTTCTGCAAGCGTCGCAACGGTTTGCTGAAGAAAGCTTATGAATTATCAGTT[T/C]TGTGTGATGCTGAAGTTGCTCTTGTTGTCTTCTCAACTCGTGGCCGTTTGTATGAGTAT	0.962
ASNP2360	>contig34010	CATAGCTCCAAAGGAAAGCAGATTGTAGTTTTTCTTGACTACGATGGAACTCTCTCCCCT[A/G]TTGTTGCAGATCCAGATAAGCTTTCATGACTAGAAAGATGAGAGCGACGCTTAAGGG	0.905
ASNP2361	>contig34013	TCAAAGCACTTTCAAGCACCCATCTCTATGGGAGGCATCTGGTGATAGAGAGAGCGAAGA[A/G]AGGTGAGAGTTTGGAAGAACTGCGGGCCAGAACAGCTGCCCAATTTAGTGAGGAACACAA	0.935
ASNP2362	>contig34017	ATTGCTCGCATGCTTACTGTGAAGCGGGAAAGAGAGATTGAGGAGGGTATTGGTAAGAGG[A/T]TGTCCAGAAAGCTTGATAAAAAATGGAAGAAAAGCATTGTTGTAAGACCACCTCCATCTT	0.937
ASNP2363	>contig34023	GTGCTCTTTGGAATGAAATTATGCAGTGATGTTGTCTAAAATAATAGCACAGGCAATTTG[A/G]AGTGAGCAAATGCGCCTGTTTTCCCAAAATTCATTGACCTTTGCTGTTTGTATGACACTG	0.995
ASNP2364	>contig34027	TTGGGGTCCTAACTCCTAACTGAACAAAGATGCATGGATTTCATGCAATTCTCGATTTCT[T/C]TCTTGAAGTAATACGAATTGAAGGAAGAGGCAGAAGATGAATATGCCTTTTGCTCCCTTG	0.958
ASNP2365	>contig34041	ATGGAAATTGATGAACCTGCATTGAAGGAGGACATTTGTTTATTTTGTGCTTTGCAGGAT[T/C]CAATTACAATTGATGAAGAATTGATGAAGACCTTTTAGACATTTTAGCAAATAGCTCTAA	0.922
ASNP2366	>contig34043	GCCTTTGGTAGGGGAGAGATTTTATGGTGAGCATTTCTTTTGTATTTTGGTACTGTAGAG[A/G]GATTAGAGATTGTCCGAAGCCATGTTTAGTTTGGTTGGATCATGTTTATTTACC	0.93
ASNP2368	>contig34046	CTTCAAACGGGGCGTCTCCAACCCCGCCCTACTCAGGATACCT[A/C]TACGTAACACAACTTTACTCTTACGGGGCTCTCACCCTCTATGGCCTGCCTTCCCATGCA	0.974
ASNP237	>contig03676	TCCAAAAGGTCAATTGGTAGTTTAGAATCCATCTGGAGAAGTGTCACTTTATCCAGCTT[T/C]GGCAGAATTCCTAGAGTTACATCAGGACCTCCAGCACTATCTTCTCCGTAGTTCAAATCG	0.938
ASNP2371	>contig34075	AAAGCAATATGCTGATGCAGTGATAGAAGTGTTGCCAACTCAACTGATTCCAGATGACAA[T/C]GAGGGTAAGATTTTGAGAGTGAGGTTGATACAGAAAGAGGGGGTTAAGTATTTTAGCCCA	0.921
ASNP2372	>contig34076	TCTATAGAAGAATAGAATCTAATCCCTCGGTTGACTGCAAAAGAGACACGCCTATCCCCG[A/T]TTGCACTCATAAGCATCAAAATTAAAATCTATCAACTCTCGAAAAACTAAGGATCCTTTC	0.968
ASNP2373	>contig34091	CAACAAATTCAAAGCAGAAACACTGTATTCAGATCTCCCAACTCATTTCACCTTTCCATT[T/C]CTCTTGCAACTTTCTACCACTAACATTCTATTTAACAAATTTAGATTCCAGAACTATAAA	0.987
ASNP2375	>contig34111	AGTCATGAACTCTTCTAAGGTTTGTGGAATATCAAACCTTCCCTGAAGTTCAAGTTTGCC[A/G]AGAGGCTCATCTAATGTTTGGTATATCACTTCTGGGACAGCTGATTCAGGCCGTCTTCCC	0.981
ASNP2377	>contig34118	ACAATATAATGAATATTGTTCATGAGAAAAAGATGTGTCAATGCAGGGCTTTATACTGCT[T/C]TGATTTTCCATCTAAATTGGTTTGCAAAGCTTGCATTATCCGCACTGTTACAGATGCTAG	0.963
ASNP2379	>contig34168	GCCCAACCCCATCCAATTCCTTTGACCTTTGCAAACCCCCAGTTGGC[A/G]TATACTGCTATGATTGTAGCAATCAGCTGAGCAATAATGAAAGCAGTAACTAACAGCA	0.947
ASNP238	>contig03707	ATTGTTTTCTTGACAGAAGAAATTGTTTCCATCTTGATGCACTCTGTGAGGGAAATAGTA[T/C]GTAATGGGCTGCCAAGGGAGCGATTAGAAAAGTTGAAAGCAACCAAAGATGGTAT	0.938
ASNP2381	>contig34188	TGAGAAAGCTCACCAAATTAGATATGAAATTGAATGATGCTCTTCCAGAAATCACTGTGG[A/T]GCCAGAATCATACACAGTGACAGCAGATGGAGTGGTTCTAACCTGCGCTGCAGCCACT	0.98
ASNP2382	>contig34205	TACAGCTTACAGGAAGGCTAGCTTCAAATTTTGGATCTCAGAGTGGCAAGAGTCCTGCAC[C/G]ACAATCTTAATATATTATTCACCACACTACAACATCGTGAATGTGTGCTATTTTTGACCA	0.882
ASNP2384	>contig34211	TTTTCCGATCCTTCCTCAGCCAGAAGGGAGGCTCCTCCGATAAGAGGAAAACTGATGAGC[A/T]GAAGCCTAAAGAGCAGAAACCCAAAGCCAGTGAGAACAAACCTATTATGACAGAGTGATA	0.972
ASNP2386	>contig34242	ATCACCAGATGCCAAATCACTTGAACCTCCATATCCACCTGAATATGAATGTCCACCACG[T/C]CCGTGTCGTTTACCATCTCTACTGTCATAGTTCAAACCATCTGATCCATCCACTGAAGGA	0.976
ASNP2387	>contig34258	ACGGGGGAAGTCAAAAAAGTTGCTCCTGATGTTAGACGAAGAAA[T/C]GCCAAGCTCTCATTCTCTTTTGTCTTCCCCGACAAACAATTATTTCAAAGTCCAAGAGGT	0.918
ASNP2388	>contig34266	GTTGGTTGGCCTCCTATAAGATCATTTAGGAAAAATTCGTTGG[T/C]CACAGCTTCAAAGAATATTGAAGAAGTAGATGCCAAGGCAGGATCTGGTGCACTGTTTGT	0.879
ASNP2390	>contig34269	TTGGTCGAAAGCACCCTTTACAGCATACTACCGCAATTTCAAAGCCACTGGCTTGTCACC[T/C]AAGTCTTCCATTTCAAATTCTGGTGCTGCATGGGAGGCTAACGAGCTTGATGCTTATGGC	0.959
ASNP2392	>contig34311	TACAAGATTAAAGCCAATTATTTATGCTACTTATTCCACCCACTTCCAAGATTCTCATAT[T/C]GAACGTTACGTTAATTAGGTATAAGCTTGAAAGGAGGCTTAGAGAGAGATGGCGATGGA	0.924
ASNP2393	>contig34315	AACCTTTGCTCCAGATCGGTTGCCACTCCTTTCATGAAAGTTTTGCACATGGTCCACCAA[T/C]GTAGTAACCGAGGAAAACTTGACACCACACTGAGGACATTGCTCCACTTGACCACCATTA	0.987
ASNP2397	>contig34331	TCATCCACACACATTTTTCAATAATTCTTCCTTAAGAAATACACAATGGAGGTTCCAAAT[A/G]TTGCATTCCTTTCGGTAAGTACTTCCTAAAACGAGGGCAATGGATCAAGGTCAGAGTCAC	0.896
ASNP2398	>contig34339	GATGGAATCCACACTCTCGCCGATCCAACCCATTCTTGCTTTCTTTCTTCTCTGCTTCTC[A/G]ATACCACTCACTCCCTCTCTGCTCTCTATGCTAATTTCAACAC	0.939
ASNP24	>contig00728	ATGTTTGAAGTATTGCCACCAATGGAGAAACAGAGACGGCTGGAGCATATCTTGCGGTCA[T/C]AGGATCAAGGATCAAAGATAATTATATTTTGCTCTACGAAGAAAATGTGTGATCAACTTG	0.972
ASNP240	>contig03718	ACGGGGGGGATGAGACGAGAACGAACTAACCAGCGAGAGGAAAAAAACGAGTG[T/C]CATCGGATACTTCGCTACAGAGTGTAATGTTTGAAATTTTGGGGTAGTTGAGCTGTTTGA	0.967
ASNP2400	>contig34347	CGGTAAAAAATACAAGGGACGTCGTTATGGTACGGGAGATCTTTATGAGAATGAACATAG[T/C]AGCTTTGTGGGGACATCTTCAAGTCAGTCTCAGAATACACAAGAGATTTCTCAGTTGACA	0.965
ASNP2402	>contig34365	ATTTTCTCAATTTTTGCATTGGTTTGAGATATCTTTTTCTCTAGCGCTTCAGGAGTTAAG[T/C]TCTTTTTTCTCTTTCCATCTGAACTCTTTGAAGGGGGCTTTCCTTTCCTTGCCCTGTCTA	0.916
ASNP2403	>contig34382	CTCTCCTGCAGGCTTTGCATCTGCTTCTTATAATGATTTTCTATGTACTGCTTTGCAGCT[T/G]CAACCTTCTGTTTGGTTACATTTGAAGGTGCCTCATCATTTGATGGAGGTTTTGACCCTT	0.888
ASNP2405	>contig34404	TTCATGCTGAAATGGTACGAGAAGTTTCCTTCCTACAGATCAAGGGAG[T/C]TGTTTCTTACTGGAGAAAGCTATGCAGGACATTATATACCACAGTTAGCTAATGCTATTT	0.929
ASNP2406	>contig34412	TCATCCACGGCAGTTTCGTACCTGTGCTGTTGTTGGGAATTCTGGGGACCTTCTAAAGAC[A/C]GAATTTGGCGAAGAAATTGATAGTCATGATGCTGTTTTTCGAGACAATGAGGCCCCTGTT	0.925
ASNP2408	>contig34431	TTGGTACACAAAAGATGTCATTCAAATTTCCCCTCTGTAACCTCCAGATCCAAAATAATC[T/C]TTTCTATTATTTGCAATTGCCATGCTCTTCTGATGTTCTAATTTGGGACAATCACGGATT	0.953
ASNP241	>contig03720	CAGCGCGGCATGCCGGATTTAAATTCTCTTAGAGAAGTAATGCAAAATCCAGAATT[T/C]CTTCGTTTGTTTTCTTCACCCGAGACACTGCAGCAACTTTTGTCTTTCCAGCAAGCTCTT	0.995
ASNP2410	>contig34452	CAGAGGCTGGAACACTTGCAAGGGTGGTTGCTGATGCAACAATTACCCTTGCTGGCTACG[T/C]TCGTCAGAGTATGTTCCTCAATGTGACACTCCTTCCTTCACTCTTTATCTGCATATCCTC	0.95
ASNP2412	>contig34482	GATAGCAGATCGCATGTTGTAATTTTGTCCCTATTAAAGTATACATGCACACTGGTAGTC[A/T]CTATTAGTTGGATTAGTTGGCCACTGAGTGAAGTAACTGTGATAAGGGACAGTTTAATGT	0.88
ASNP2413	>contig34490	AATCTCTACTTCTCTGTATCAATTGTGATTGTGTTCATATGCATGGTTTTGTACAACATG[T/G]TGCACAAACTTCCTGTAATGAAGTACTACAATGAACTTAAGGTTGAGGCATTGACTGCAA	0.907
ASNP2414	>contig34494	TCCGTAGGAATATGTCCTTCCTTCATTTGTATGTAAGCAAGCATGATTTTTTAATGTCT[T/C]GACATTTTCTTGAGAATTGCCAATTACCCTTCAAACTAATTACTTCCTTTTTCAGTTGAG	0.901
ASNP2415	>contig34510	GATCCCACCACCCCACTTCTTTCTGTATTCATCATACTTGTCATTGAAGTTGGCCTTAAT[A/C]GCTTCAAGGATTCTACTGAACTCCAGTTTGTCTTCATTCTTGACAGTCGTCAAAC	0.902
ASNP2416	>contig34511	TATTTTGCCTATGTACCTATTTTGTTCGCTTAAAGAGATTACATGAAAATATAGATTGCA[C/G]GTCTGCACGCAGATCCTTCTCATGTGCTCCTAAATTACAATCCCTTACAAACTATAGGTT	0.922
ASNP2418	>contig34522	ATGTTTCAGATGCTTCCTTGATTATGTCAACAAGTCCTTGGCGTTTACTTGGATCTTTGC[T/C]AATACCTGCAAGGTCTATGACTGGAATAATATGCCTTGTGTTGCCTAAATTTGAGGCCTT	0.984
ASNP2419	>contig34527	CTTGTGTCGACCAACACCAAGAGCTAGGTGAGGATAAGGACATGGAGGATAGTGGTTCAG[T/C]CGAATAAAGCTAGTTTGATCTTTCATGAAAAACTCTTCAAACCTCTTTGGCTCAAGG	0.936
ASNP2420	>contig34530	AATTTAGATATAGTAATGTCCATATTTTACCAAAAACAAGTCATTTATGGATATTAT[T/C]AGGAAAATCATACAGGTCCGGTTCAATCTCTTTTTCACTCCGAAAAGATCAAGATCAAAT	0.914
ASNP2421	>contig34534	AAGCTATGAAGACAGCATCTGGCCTTTCAGGGGTTGAATCAGTTTCTATTGACATGAAAG[A/T]CAAGAAGATGACCTTATCTGGGGACGTTGATGCAGTGAGTGCAGTGTGCAAGCTAAGAA	0.957
ASNP2423	>contig34587	GCACTTGTAATGGCACGGTATCGCTCCCTGACCCGCTGTGTCCCAGATCTGTGCTTTCAC[A/G]GTTTTTCCCTCTACCTGAAGAGTCCTGGTGGCGAACTCAACTCCGATAGTGGATTTGGAC	0.97
ASNP2424	>contig34600	ATGAAAAAGGAACAGGGGTCACGACTGAAAGTGGGGGTGAGGGAATCCCGGGCAAGTTAC[A/G]ACCTATGCTTATATACACAGGCTTTCTTCTTTCAGTGAGGTCGAGATTGCTGTATCAATC	0.988
ASNP2425	>contig34603	AATTGAAGGCATTGATCGCTGAAGTTCATAGTTATTATCGAGAAGAACATCCAACAGCGA[A/G]GAGAATCAGAATAGCATCCTTTTAATGTGATTTTGTTTTCTTTTTTTCATTTTTTTGAGT	0.995
ASNP2426	>contig34605	TGATTTGCGTTCCAGACTAAGCATTATTCCTCAAGATCCTACAATGTTTGAAGGGACTGT[A/G]AGAACCAACCTGGATCCACTTGAAGAGTACACAGATGAAAAGATTTGGGAGGCTCTAGAT	0.949
ASNP2427	>contig34607	CCAAGCGACAAGGAAACTCTCAGAGTAGCAACACTCGCCATGCCCGTCAATGAACCTACT[C/G]AATTTGAGAGTTTCTTCCTATCTAGCACCGAAAGCCAACAATCCTACTTGCAAGGTTTCA	0.961
ASNP2428	>contig34626	CAGGCCAATGGAGAATGGTAGGCGTGATGGAAAAGGTAGCTTTGTAAGGCTTGAAGTTGT[T/C]ACAGCTTCACTGGGATTTCTGACTAATTTTGAGGATGTGTACAAATTGTGGGCTTTTGTG	0.924
ASNP2429	>contig34629	CCTATATACGAGCCTGGCCTTGATGATGTGGTGAAGCAGTGTAGGGGGAAGAATCTGTTC[T/C]TCAGCACTGATGTGGAGAAGCATGTTGCCGAGGCTGACATAGTC	0.941
ASNP2430	>contig34632	ACAGAACACACCAAAAACGTTAGGGACTGGAAAGAAGTCTTTGATTTTCAAGCCA[A/G]AGACCCCACTTTCATTCCTCTCACTTCTGATGAACATGATGATCGACTCAATCACTGGAA	0.964
ASNP2436	>contig34686	AAACTCCAAAGTAATGATGCCATTTTCTGTTTTACATCTGACATGTGTCAAATTCTCCCT[T/G]GTATCATGAATACTTACAGCATCTTTTCCATCAATCCAGTAAGTGTTTACATGTCCTATA	0.904
ASNP2437	>contig34690	GAACCACCATTTAGAGACAAACACCCAGAAGATGTCATATAGGAAGGCACAACTGAGAAG[A/G]ACAGTTCCAACCTTGAGATTTGGTATGCGAACAATCTGAAGAACTGTAATTATCAATGTG	0.937
ASNP2439	>contig34720	TAGGGACTTGATCCTTCTGGAGAATCAAATCCCTTTCTTTTGTTCTCCACAAACTCTATG[A/G]AGACGTTGTCCCTTGTCAAGACAAGAAGAAAGAGCACACTGCAGGGTTTGTTGATCTTGC	0.977
ASNP2441	>contig34726	AAATGATAGTGACAGACAGGTTATGAGGGACTTGATAAACACAACTGTTCTCTTTCGAGG[T/C]AAATAGCCTCCTTTGGGGGAAGAGTTTAGAATACTGAACCATTGTATCTTCCTTT	0.983
ASNP2443	>contig34743	TCTTATTATAATAAACTAAACTTTGTTGTGAACATAAATGAAAGGAAGAAGCATTGACAT[T/C]TTCAAATACAGCTTACAGGAAGCTAGCTTCAAATTTTGGATCTCAGAGTGGCAAGAGTCC	0.893
ASNP2444	>contig34757	GATTTGAAGAAATATCGTTGCTAGTTGATGTGGGCGGTGGCATTGGCCAAAATTTGAATA[T/C]GATAATCTCCAAGTATCCTTCTATAAATGGTATTAACTTTGATCTACCCCATGCGATACG	0.882
ASNP2445	>contig34790	GGATTACGCCAATATGACCAACGTTGCTTCCATAAGCAAGCTTGGCATTG[A/G]ACTAAGAATGACTGAGAGAATTGAGTAGGGAAATAAAGATCCTTTGAACCAGGAGCAGGC	0.977
ASNP2447	>contig34797	GCAACTAGTCGGTGTCAAGCACCTGCAATGATTGGAGAAGAAAAACATTGTGCAACTTCA[T/C]TAGAATCCATGGTGGATTTCGTCACTTCTAAGCTTGGGAAGAACATCCATGTTGTTTCTA	0.948
ASNP2448	>contig34806	GGTTTCGAAGCAGAATCTTAGGAAGATCAGTATTGGAAACCCCAATAGATCTCAAGAAC[T/C]GAGTTTAGGCAAAAGGGTATTTTCTGCCTTCGCAACAAGCACCAAGGGATGCTTTTCCAC	0.936
ASNP2449	>contig34807	TTTTTTTATGGTTTTGGGCATCATAAATGTACTGGATAATGTTCAGCTTGCTGTTTACCA[A/C]CTAAGCAATATCCTGAATGTGGAAATTACTATGTGATCA	0.891
ASNP245	>contig03757	AAAACCACTTCCCTCATTCTTAGAAACAGCAGAGGCCCCAGATGCCCCCAAAACAGAACC[T/C]CCATTGTTGGATAAACCAAGACCAAAGGGCTTATCATTTTTCAATCCAAAAATTGAACC	0.944
ASNP2451	>contig34820	TCACCGGCACCAAAAGCATAGGAATAACTTGGCTGCAATGGTGGGGGACCTGGTGGCTTC[A/T]TATATGGTGAGTACTGGTTAGGAGACAAAGCATTACCCCATTGATCAAATTGGTTG	0.929
ASNP2452	>contig34824	TTTTGGAAGGGAAATGGAGGTGGAGAAATTTCAATTTCACCCTCTAACATCTTCACCACA[A/G]TACTCATAAGAGGTCTATCATTTGGTGAATACTGAACACAACATAGAGCCACCTTTGACA	0.966
ASNP2457	>contig34926	TTTTAAGGTCCCAATCACCACCTGTTGTATGACCGGCCAGAAGATAAGGACCATAGAGAA[T/C]TGCTTGAACTGATGCATATTCAGGCCTGTCATCTTTTATTGGCTTCTGTTCTTGTGGTAA	0.97
ASNP2459	>contig34979	CCATCTTTATCTTGCCTTCCTTGACTTGCATCTCTAAATAGGAGCAATCTTATTGTGTCG[A/G]CAAATCCCTTATATGCAGCCCAATGAAGAGGACTCCTTCCATCATTATCAGGCACATCA	0.989
ASNP246	>contig03787	GCTCAATGGTTTGACTTTGGAAGACCATGGGTTTTTGCCTTCAGTTTACTTGGTCTTAC[T/C]CCACTTGCCGAACGTGTCAGTTTCTTGACAGAACAACTTACTTATTACACTGGTCCCACA	0.977
ASNP2460	>contig34991	GAAGATTGGATCAACTACTATGTTGACTGCTATTAAAATGGAAGTTATGACTCCCTCCTT[T/G]GAGTCACCAGATGAGGGCTGTCTAGCTATTGATTTCCACATGCCTCCAATTTGTTCTCCA	0.936
ASNP2461	>contig34993	CTTGGCAAGGGCCAAAGGGTCCCACCCCAACTCATCAACACAAAACCGCATCACCTCATT[C/G]ATTTTATCTTTTGACATCAACATAAACAGTGGATTCTTCCTGAACGTA	0.966
ASNP2462	>contig35005	AATTGCAGTTAGAGTTCCCGGAAAATGCTTCTCAACATCGTTAACATCATTCACAAATGA[T/C]GCCTTTGGATCATCTAATGAAATTGCAACTATTTTCCAATCAAGTTCTCCTTCATCAATC	0.942
ASNP2466	>contig35036	AACCTGCATCTTCAACCAAAGACAACAAATTACAGGATATCATTAAACTGGGAGAAGGAC[A/T]TGTGAAGGAACCAGAAGATGTTTCTGTGGATAAAGAAGGGACTCTCTATGCAGTTACTCG	0.94
ASNP2469	>contig35044	CTCATCTAGTGTAATTTTATTGGTGTGTACAGTTATCAAGTGGTGAACCTTTCTCATCAT[A/G]CATATGGAGATTTCTGTCAAGTTTTTAGTCAATGGCTCAATCATGCAGTT	0.95
ASNP247	>contig03799	AGATGAGCCATTTGTTAGTTCCACCACACTTTTTGCATCTGAGCTTTGCTTCTCTTCATT[A/G]CCACCAGCACCTTTTGTTGCCCAGTTACAACGTATTTGTCTACTTCCAAGCCACTTACCA	0.931
ASNP2470	>contig35062	TAAATTTTTCGTTTGCTAGACCCGTATTTAAAAAACCCACTTTCTTACGATTACGGGGTT[T/C]ATTCGAATATGAAATCCAATCTTGGAAACACAGCATACCACTTTTTTTTACTACCCAAGG	0.963
ASNP2471	>contig35066	CAATCAACAGTGCCAGCTTGGGAGAAAAAGTTTTGTTCGTCTATCGGCTCGGTTCCATGG[T/C]GGAAGCTAGTAGAGAGCAAAAGGTATATGCATTTGTTTGAACATATAGTCAACTGGGATG	0.982
ASNP2472	>contig35077	GTCATGATGGATAATTTGTTAAATAGTTTTACCGGTCTACATGGATCTCTTTGGTCCCTT[C/G]AGAAATTATTTATTTGCTTGAGAGGTTTGTTTTGAAGGTGGACTTTATTAATCAAAAATT	0.954
ASNP2473	>contig35087	TGGTCTCGCACCGCATTCTCACGAGCCCATATACTCCCCTGGATACTTCAGCAGAAGAGC[A/T]CCACCTCTTCACAACAGAAACTTCAACGAAAGAGCCTTCACCGTTGGAATTGGTGGA	0.975
ASNP2474	>contig35092	AACCAATGTCCTATCAGTGCGAACCACATCAAGACCTATTTGATGGAGAGTTAACATCCA[T/C]TGGATTACTATCTTGTCTGTCACCTTTTCTAAATTATTTGCAGCATCTGTTCTAG	0.888
ASNP2475	>contig35096	GGTGGGGTGGGGTGGGAGAACAAGAACTCCTCCTGGTACTCCTAGTCCTCCCATGGGATC[T/C]GGACATTTTCCTGACTATAACATTGTTCATGCATGTTACTTTACCTTTGTCTCATATCGA	0.979
ASNP2478	>contig35129	ATTGCAGAAAGAACCAACACGAGCCAGCCGATTTACCCATGAAGGAATAGGCTTTCCAGT[A/T]AGCTCTTGGCAAACTTCATCAGTAAAATGATTGCAATTCTTAGCAATCAGATGGTAAGTG	0.88
ASNP2479	>contig35137	GTGCGTCACAGAGGATTGCCTCATCGGCAACCACATGGAGATGGAGATGGAGTCAGAGTT[C/G]TGGTTTGGTTCGGCACGTGGCCAGGATGCTGTACGACGTGAGTCAATCGGTGAATGGGCA	0.914
ASNP2481	>contig35144	TTACTATCCATTGTCAAGGAACAAAGTGGTATCAATGAGCAACAGACAACCTTTAGACTT[A/G]TCGCCGTATGCTAGACGCTTTAACTTTAGTTTCTAGCATATTCCTTGCATTCAGTCAAAA	0.986
ASNP2482	>contig35145	AAGCCACTTGTCAACAAGCACAAACCCAAACCCACTAAGCTCAGGGCTAGCATTACACC[A/G]GGGACAGTGTTGATTCTTCTTGCTGGTAGATTTAAAGGAAAGAGGGTAGTGTTTTTGAAG	0.923
ASNP2483	>contig35150	CCATAATTTAAATAAAACAGGGAAGGTTAAGTTGGCAACAAAACTTTTAGAGGAGTTGAA[A/T]TCATCATCAATTTGTCTAGCTGGTCCAGAAGATTTCAAGAAAAAAAAGAAGGCAAAGAAA	0.933
ASNP2486	>contig35154	AGCTTTGAATGGTTCAAGAACACTCCAGATTTCTGACACAAGGTCTGGTCGGTTCAACCA[A/T]GTCTTTTCACAACACCTCAATGCTAAATATGCCAGCTGTTCGGTTTGGTAAAGTGGCCAT	0.941
ASNP2487	>contig35160	TGGTCCTATTTCGTGTATCAAATTGAAGACGCTAGAATGACGGTGCAAAGCAGCAACGTG[A/G]ATTATACTTTGACCTAAGGTGTTTAATTCCCAAATCAAATCAGGATAAGTGCTCATCACC	0.896
ASNP2488	>contig35165	TGGAAGTACTAAATCACGGGAGAATCAGGAAGGGACAACTGTGCAAAGCA[A/G]CTTATTTGATTACGAAGGAGTTCCCGTTCTTGTACCTGGCTTAATACTACCAGCAACTGA	0.973
ASNP2489	>contig35167	TGGGGGTAGTCCTTTAGAGAACCATTCAATTCCGTCTATTTATGGTGCTATTAAACCAAC[A/G]GCTGTTTATGTCCCTCTTGAGGAAATTATGAAGGATAGGAATTTTGAGCTTGTGACAAAA	0.952
ASNP249	>contig03840	ATTCTATTTTCTATTATCTAACGTTCTAAGTTCTAACCTTCCTTTCTCTCTCTCCCTC[A/T]CTCAACTCTTAGATCTCTGTTTCCGTTTCAACTTTCGCATAAATCTTTGAGCTTTGAGGA	0.926
ASNP2491	>contig35173	TCTCTCCGTGTCGCTCGGTCCAGTCATAACTTTCATGACATCCCCTGATATGAATGTCAT[T/C]CTGAAAGGTGCAGTAGCATCAACTGTGATATTCTTGAGTGCTTCTACAACTGGCGCCCTT	0.886
ASNP2493	#N/A	CCATGGTCCATGATCAAAAGCTTTGCGTGCAGCTGCAACTGCTCGATCAACATCTTCAGA[T/G]TTACCCTCAGCAACATTAGCAATCACTTCCCCT	0.885
ASNP2494	#N/A	AGGAAGACAACAAGATTAGCATCGGACCTCATAGTGGAGGACAATCAAGCGAAGGTGACA[A/T]GGAAACAGGAGTTGTTTACTATGGCCCGATCTCAAATACCATAAAGAAAGTAAAACTTTT	0.992
ASNP2495	#N/A	TCAGATTGCAGGGCGTCAAGTATACATTGAAGAACGGAGACCAAACAGTAACATCCCTTC[A/T]CGAGGAGGAAGACGGGGTAGAGGCAGAGGTAGCTATCAGTCAGATGCACCAAGAGGGCGT	0.975
ASNP2497	#N/A	GTTCATCACACTGCTAGTGTTGGTGATGTCGAGGGCTTGAAAAATGCACTAGCCTCTGGT[T/G]CTGACAAGGATGAAGAAGATTCAGAGGGGAGAACTGCTTTGCATTTTGCCTGTGGATATG	0.937
ASNP2498	#N/A	CATGGCATATATAAAAATTGCCCATGCTATATCATCTCGCGTTAATGAGTATGAAAGACG[A/G]TTATCTGAAAGAGAGTCACAACAATTATCGGGAGATCATGCTGCCTCTAGTGTGCAATAT	0.948
ASNP250	>contig03852	AAGAATATTTCATACCTTCAATCAAATTCATCTCTTTTTCTTCAC[A/T]GTCATTCTCCAGATTCAGGCCTCTATTGTCACCGTATACAAACATATGTCGATCATCCAT	0.988
ASNP251	>contig03887	TAGCAGTATTACTTTTGTTTTGGAATTTTTCAGAAGCCCAATGTTGATCCAAAATAGCTC[A/G]AGCATTTTCAGGGATCCAATTTCCCTTATCGACACCTAGTCTAACCTTATGCATAGCATT	0.936
ASNP252	>contig03895	TGCATTCTCAAGGTGTACTCTATTATAAACATAGCGAATATATTTGCTTGGGTCTGA[T/G]GTCTTTGGTCCTTCAATTCCCCCAGGAAGTGAAGTATCTGTGTGGACAAATATGTGAACT	0.928
ASNP253	>contig03902	CAAGAGGAATCACCGTCCATAGCTGGGCTCTGATTGTGTATGCTCCGATTGTGATCT[C/G]GATTGGGATTAGGGTTTTGTAGAGGAAGAGAAAGTGAGAGAGAGAGAGTGTGTGTGTGTG	0.95
ASNP255	>contig03926	GAAACCACGATTGGTCAATTCATCAAGCACTTCGGTAAATACGGCGAGATAACGG[A/G]TTCCGTCATCATGAAGGACCGTAAGACCGGCCAGCCTCGCGGTTTCGGCTTCATAACCTA	0.905
ASNP256	>contig03933	ATCCTCCCTTGCGTTGTAATATTGGAAGCTCTTGCAATTGTCTTTCGTTTGCCAACCTTG[A/C]TCGCATTCTTCTTGGAAATTTATTTTGAGTGTAATGGGTGCAGGCTACATAGTATCAACC	0.962
ASNP258	>contig03943	GAAGAACAAATTATACCCAGTGGGACCCATTACACAAAAAGGGTCAAGCAATGAGG[T/C]TGATGAGTCAGATAAGTGTTTGAGATGGTTGGACAAGCAACCACCTTGTTCAGTGTTGTA	0.983
ASNP260	>contig03949	TACCGATTCGGTTTAGAAACCCGAATCATCAGTTCGGTTATTTGATGAAGGCGGTGAA[A/G]GAATCAGAGAAAAAGAGCTACGGATCAGTGTTGAAAAGCTTTCATGAGTTTGAAGGAGAT	0.97
ASNP262	>contig03972	TGAAAGGAGTTTCGAAGATGATGGTTCACGTGGTTCATTTGGTTCATTAGAATCTGGACC[A/C]CTTGATCGTAGCGCCGTTGGTCTTGATCTTGATTTGAACAGGGTTGATGAGACTCCTG	0.976
ASNP263	>contig03975	GCTCTCGACCTCAAACTCGCTCTCTAGCTTTCAACACCTTCCACCTTCAATTTTATCC[C/G]ACTCTTTTCAAATGGCCGCTTGTAATATTACTGTTAACGTTTTGTATATATTGCAATGAT	0.985
ASNP264	>contig03983	ATGCAGCATCACCATGAACAGCACAGCAAGAAGGCTTGCAAAGGCAGGTTTTGCTGTGTA[A/T]GGAATTGATTATGAAGGGCATGGAAAATCAGAAGGGGTTCCTGGCCTTGTTACGAATTTT	0.939
ASNP268	>contig04023	TATGACCAACTGATGCAGGAGTTAGATGTGACAAATGTCCGTGAACTTGAAGATTTTCT[A/T]ATTAATGAATGCATGTATGCGGGAATAGTCCGTGGAAAGCTCGATCAGTTGCGACGATGC	0.937
ASNP269	>contig04038	AAAGCAGAGCAGAAGTGAGAAAAAGAGCCGAAAAGCAATGTTGAAGCTGGGATTGAAACC[A/T]GTTACCGGCGTTAGTAGGGTCACAATCAAGAGAACAAAAAATATTCTTTTCTTCATC	0.881
ASNP270	>contig04040	ACTCTCTTATTGATGATGAAGAGCTCTTTACGTCACGATCGTCTTCGTCATTCTTGCCTT[T/C]GGTGTCTGAATCATTTGCAGCGAAGTTGTTAGCTGCTGCAGAAAAGTATGGTTTGCCAA	0.89
ASNP271	>contig04070	TTATGCAGGATCCGCTCATAGGAGAGCCATAGGTATTCTCAGGGGAATGATACTGG[T/C]CAGCTGGATATGAATGAGAATCTTGCTGTGATATGGGACTACCATTAGGTGAAAAACTAA	0.951
ASNP273	>contig04088	TTGGTATGTGACCAGTGACCTTTCAGTTAAGTGACGAATTTTGATGTTGACAGTCAAGTC[C/G]CAATCTATTTGGCATTGCTGTTTGACCATCCTGCACGGCTGCAACTGTCCTTTGAAAGTC	0.969
ASNP274	>contig04091	CAGCACTTCAAGCCAACTAGGGCTTACTTGAACAGGTGGGAGGGTGGTGAATATGAAGAA[A/C]CAATCATCAACAACTTCATCATCCACAACAACAGCATCCTAAGTTGCAACACCAACAGCA	0.953
ASNP277	>contig04137	CACCACAGTTTGTTGCTCTTTTCCAACCAAATGGTGGTCCTTAAGGGGGGATTGAGCTCT[A/G]GATACAAGAAACTAATAGAGGACAAAGGTGTATCGGATGAGACATACACAGCGGAATCTA	0.9
ASNP28	>contig00758	GATGATAAATCATCCCTTGAAATATGGGTTGAAGGAGGGAA[A/T]AATAGCATGTTGTGGAAGTGGACCATTGAGAGGAGTGTATAGCTGCGGAGGAAAAAGAGG	0.901
ASNP280	>contig04162	TCAACAATCCTCTGTCCAAGGTGGTCCTTCTAACAAAACGTTGACCAAGAGAGACTCTAA[A/G]GATGTTGACAAGGCTTGGAAAATGATGGACAGGGCAAAGAGGACTCAACCAACTCATCA	0.972
ASNP281	>contig04167	GAAAGGTTTCAGCTATGCTTGCTTGCTTCAGTTTACTCATGAGACAAGATGACGAGACTT[C/G]AAGTCCTTAGTGTACTGTCACAAAAAATTCCAGATGGAAGCAACTCTGTAAGATAGGA	0.893
ASNP283	>contig04247	TGAAGAAATTGAAAAGAATATTTCTGATTCTGAGAATGATGATACCTTACGGACTTTG[A/G]TGAAAATGGGATATAAGCAGGAGGAGGCTTTAATTGCCATTGAAAGATTAGGCCAAAACT	0.967
ASNP285	>contig04273	AGCTGGAGGGGGTCGACCATACAGGACATGGAATGGAGACGTACCCAGACTAGAGTGGCG[T/G]GAAGTGTTGTACCAATATTCGGCGAGATGCAAGAACCGATACCAAGTACGGGGTAGGT	0.94
ASNP286	>contig04288	ATTTGATAAGATACATTGCCTTCCGTAGCCAACCACACTTCAACTACTTGACTTCCCTGT[A/G]AGACCCAAAGCAAAAATCATGGAAAAGGTTTAAATCATATGAATCCAAAGGAAAGGTAG	0.984
ASNP29	>contig00818	AAGTCTTAATTTCATTGCTAGTTGAAGATTCTCCAGCAATCTTCATCCTTTCAATCAGAA[A/G]AGCGGGTTCCTTAGGTTGTGGCAAATTGTTTTCACTGCTTAACATGAAAATCACTGATGC	0.982
ASNP291	>contig04351	CTACAGTAAAGAAATGATGCTGTCACAAGAAGAGCTTGTCCCTGGCCCAGTCATTCATA[A/G]GGAAAAGAAAAAGGGTATATTCAGCTCTGTTATTAAAGATTTTACTGGCAGTAAAGAAAA	0.984
ASNP292	>contig04355	TGTGGCAAATCCCCGCTCCTAACCTCAGGACCCTTTGTGTCAAGCATGATTGCAATCACA[T/C]TGTCCTTGCATTGAGCATTATATTGCTTAACCAAGTCAATAACCTTCTGGTGAGAAGCAT	0.985
ASNP293	>contig04368	TAAGTTCATGATAAATATTGAGCACTGATCTTGGAGAATCCTTCCAGTTTGTATTTACCA[A/C]TTCACTGCAGGTCTCCCATGTAGCTGGCTTATGATCTGGATCAACATGAAGAATTGTTTG	0.991
ASNP294	>contig04387	ACAGTGGCTTCTGTCCCTGAGGCTGGTTCCGAGGAACAATCATTGAGGAATGGCAATGTT[T/G]TTGAGGATGAAGAAATGACCACTGCTCTTGTTCCAAAGAAATTTGGCAACTCAAG	0.914
ASNP295	>contig04392	TCCATTCCTCACTTCAATCATGAGGCTTAATCTGTACGGATTTCATCATAATATTGAGG[T/C]CGCAGTGTCCCAAAAATGAGGTAAGGGATTACTACCATGCAAGCCATAAATAGTGTAAAC	0.992
ASNP297	>contig04405	AGCTTTATCATACATGACTTCAAAATGCCTAACATCTCTTGCAGGTTCTTCCCCTTCACG[T/C]TCTTTTACCATGTACGTTACTACAGTCCCATTTGTTTGAGTCTGTGTGATGCTGA	0.923
ASNP30	>contig00820	AGGGAAAAGCCGTAAAAAAATCTGGTGAGGATGACGAAGGTCATGTCTCTGATAAGGG[A/T]GAGGAGGATGAAGATGAGGAATCAGACAGGAAGAATAGACTTGGCCTTAATAAAAGAGCT	0.957
ASNP301	>contig04435	TTCATCAAGTTCTTGTCTTTGTACCCACTCATTTGAGGAAGAAGAAGAGCCACGATAATA[A/T]GGTCTTCCTGCCACTACAGAAGATTCCATTCCAAGGCCATATATTTTTCCTCCTTTGG	0.935
ASNP305	>contig04485	CCTTGTGTTGGGGGACATGAGGGACTGGATTGATCAGAGGGTCGCAACATATGGACAC[T/G]GAATAACTCCTCTTCTCTTTTCCTCATACCAAGTGTTCATCAAAACTTTATATTCAAC	0.992
ASNP307	>contig04492	ATGTCTGAATTGGCCTTCTTCTCCCGTTTGCACCATAAGCACTTGGTTGAA[A/G]TAGTTGGATTCTGTCAAGTGAAAGACGAGAGGCTCTTGGTGTATGAGTACTTGGAGAATG	0.98
ASNP308	>contig04495	TTCAACAGTATCTGGACGAGAACAAGTCCTTGATTCTGAAGATTGTTGAAAGCCAGAAT[A/T]CTGGCAAGCTGAGCGAGTGTGCCGAGAACCAATCAAGGCTGCAGAGAAATCTCATGTACC	0.924
ASNP309	>contig04508	ATTCCCATACTCAACTCCATAGCAATATCCAATGCTCAGAACAAAGAGAGAGTCAAACT[T/C]AAACAACTCTTCCATGAAGCCTACGAGAGATGCCGCACTGCTCCCATGGAGGGAGTTTCC	0.966
ASNP31	>contig00822	TCATGAGTTCCATTGTGTTCACACATTGCTAGGGCGAGCACGACGGTTCCCTTTGATGGC[T/C]CAAGCTAACAAATATCAGAAAGGTCACATTGAGCGAGCTGCTATTAATACTCCCGTGCAG	0.951
ASNP310	>contig04522	TGGCAAAAGAAGGGATTTCACTGACTCGGATTGGTTAGAATCCGGGTTTCTCTTTTACGA[T/C]GAGAATAAGAACCTCGTGCGTGTGAAGGTCAAGGACTGTCTTGACACAACAAAGCTAGG	0.883
ASNP311	>contig04536	TAAACAACAACAGCACGCGCAGGCCAGGTAGTCTCACTCTCTTCCACCCTACTAATTAT[A/G]TCGAGAAGCAATTCCGGCGGCAAATTCGCCCACTTCCCCTGCTCAATAGGCTCAAGCGAA	0.938
ASNP312	>contig04536	GCCAGAACTCAAGGTTATGATACAATTTATAATGTTATAAAAACTATCTATCTCCTCCCC[A/G]CATCTGAATGCATTAAACAATTGGGTAACATGGACGAACTCCAATCCGAGCTCAACTAT	0.897
ASNP314	>contig04546	ATTGGAGATAAAGACGAGTCCTTCAATGGGAGTTTCATGATACAAGTATTAGACGAAGAT[A/G]AGGGTGAGGTCTTACAAAACCAAGAAAATCAAGAAATCCAAATGATTGACAACAAGATA	0.929
ASNP315	>contig04554	GCATATCCTTTGGTTGGAAGGATGTACATCATTTTTGTTGGATTGGTTGATTGAAGGC[T/C]GAGGTGGATTATTGGAAACTAACCCATCAACTTCACCTGAGCACATGTTCATTGCACCAG	0.97
ASNP316	>contig04560	CTCCAGGAATTATAGTGTTTCTTGTGGCAGATTGTGCAGCATGACCATTCTCCTCATCTG[A/G]GACATGAGAAACGTAGATGGCAGTATAAGTTCGATCTGGAGGATTGTTTCCAGAA	0.901
ASNP317	>contig04569	TCAAAAGGGAATATTCCCTACTTTGAAACATCTGCAAAAGAGGATTACAATGTTGATGC[T/G]GCATTCCTGTGTATTGCCAAGGCTGCTCTAGCCAATGAGCGTGAACAAGACATATATTTT	0.99
ASNP318	>contig04577	CTCATTATCTCAGGATGGTTTATGATGAATGTAGGATTTACACACGTTTCTTCCAGAAA[T/G]TGACCCACAAGTTTATCCAACAAACGAGCAGTTGTCTCAGGTGGGGGACATTTGATCTCA	0.924
ASNP319	>contig04598	AAGTTTTTCATCCTCATACAAGAAATCAATCCTGATTTGGAAAGACCGTACCAGAATCC[A/T]GCAATGTAAGAAACAACTTAAATCCATTTTGCATTAAGTAAACTTTCTAGGATTGCTGCT	0.959
ASNP323	>contig04650	TTCAGTATTAATATGGGAAAGCTGAGAATTAACAAGATTGTCAATTGGATTGCTTTGTTG[A/G]GGATTGACCAAATTTGAGTCACCAAGTTGTGAGTGATTGGCCTCTGCAGCAGCATCTGGA	0.917
ASNP324	>contig04661	GGGCGAGGGTGCTAAGCTTGATGTTCTGGAATCAAAGATTGCTTCAGATAGTGCACACAC[T/C]ATAAAAGCAATTTGCATTGTTCACAATGAGACAGCAACTGGGGTCACCAATAATTTGGCC	0.891
ASNP325	>contig04681	ATCACTATTCGAATTCCTTGAATCTATAATACTTTCAATCTCTTTCAATTTTGTACTAAA[T/C]CTTTCAAAGGCTGCCTTTATAGTTGGATTCTCAACCCATGAAGACTCAACAAATTGCCCG	0.904
ASNP326	>contig04712	TTGGATATCGTCATATAGATTGTGCGCAAATCTATGGCAATGAGAAGGAGATTGGTGA[A/T]GCCTTGAAGAAGTTGTTTGCTGATGGTGTAGTTAAGCGTGAAGATATGTTTATCACCTCC	0.923
ASNP33	>contig00883	TTGAGAAGGGTCTGTGTTCGGGTGAAGTTCTCTTCAGTGAATATGGAAAAG[T/C]TGGTGGCAAAGAAAAAGTGACGATGAGATACAAGGTGAAGAAGATGAAGAAGGTAGTGAC	0.999
ASNP330	>contig04730	TGGAAGAGGCAAGTGGGTGGCGATTGATGGTTGAACTGACACAGGTGTGGGGAGGAGTCA[A/C]TGGCACTAAGATTTTGTCCTCATAACTTTTATCTTTGATTTGTTTGAGGTTGATACT	0.963
ASNP331	>contig04740	TAAAAGATCCTGGATCGAAGCGTGCATCCACACTTGCAGTGAAGCAAATGAAGAAAAGCA[A/G]CAAAGCTGCCTTCACCAACACCACCTTCTTCAACTCCATCTCACTCACTTTCTTTTCTAT	0.942
ASNP334	>contig04779	AAAAAAAAGTGAGCATATCAATTGTTATTTTGTGTTATGCATGCTTCTGAAGCCATGTAT[A/C]TATGAGCAAATAATGGCTTATCTTGATATATAAGAAATTTTT	0.992
ASNP336	>contig04820	GATGTTGTAGTTCCTAAAGCAAGGAGGACATCCATGTTTGTTGAACCATTTCTAAGTGCT[A/G]TGCCAGCTGCTATATAGAAGCATTTCCCAGAATAAAATCATTACAAAATAATGAAAACAT	0.918
ASNP337	>contig04824	AGGAATGCGTCTGGCAGTGGCACCTTTGCAGCGGCTTCTTCTTCTTCTTCCATCAAAAT[T/C]GAAAACCTCAAGTCGGGTTCTGGTGGACACACCGATTGGGCCCCCCGT	0.985
ASNP338	>contig04835	TCAATAACAGTTGAATTTGCATTTAAACATATGGAACAAACATGCCTTTTTATTTTGA[T/C]CGGAATCGATTATTGAATTTATTAATAAACCCTAAACCATAAAACTTTAAATCCTAATCC	0.893
ASNP339	>contig04839	GGAATTCCCTATTATTCGACCGAGGATGATATTCGAAGTTATTTTGAAAGCTGTGGCACC[A/G]TAACTGAAATTGATTGCATGACTTTTCCTGAAACTGGCAAGTTCAGAGGGATTGCCATTA	0.948
ASNP340	>contig04849	CGAAATTAATTCCATGGAGAAATCATCATGGACCTGCAGAAAATACCACAGTTCCTTCTC[A/T]AGCTATACAAAATGGATCTGTTAATGAGAAAAATAACAATGTCTCTCCATCATTGCCC	0.917
ASNP341	>contig04859	GTTTTCTTGAAGCCATCCACTGTGATGAACATTCCACAAAAGA[A/G]TATCAAAAGTGCATAGGATACCTTGTCTAAGCTTGCTCCTGCATCTTTGAAATCAAGAAC	0.946
ASNP343	>contig04865	GAATCCAGTAATAGAAATATGCAACCTCTAAAGAGAATCCCCAAGTCTGAATGGGCAAAG[A/G]CTCAACAAGCTACCGTACAAGCTGATAAAAGGTGGCCAAATGCTGGATCTAATCCATCT	0.902
ASNP344	>contig04881	GTAATGACATCTGTTTATTAAGCATGTTGAAGATATGTCTTTTCGATCATTTTCAAAGTC[A/G]AGTTGGATCATATGATTTAGGATTTTGCTTGATTAGTAGTTATATTTAATGATGATCTT	0.879
ASNP346	>contig04896	CTTTTACATCATACGTACATAACTGTCTAAGAAACAAGGATATTCAATACAACCTCATAC[A/C]AGGGCGACGTGACGTCCCAAAACTTAGTACCAAACCAAACCTGCCCTAGTTTTACTATA	0.883
ASNP347	>contig04906	TTCATTTACGTATTCTGGAGTGTGAAACGAAACAAGTTGAGATAAGAGAGCAGGTGTAGC[A/G]TGGTGCCAAGAAACGTAAGGGGCGATAGGACCCCTTTTGAGGATAGAAAGCATGTTCCT	0.993
ASNP349	>contig04935	TGCTTTAGAACCATCTTTAACTGTATCCATTCTACCAAGATGTATAACAGTGGCATTGGC[T/C]CTCAGCATTGTGTCTTTTTTTGAAGGTGCCAATGCATCTGTCACAGCAGCAGCGGTTGTG	0.926
ASNP35	>contig00907	AAACACCAATCATCAATCATTCTTTTCCCCCCACCATAATATCTATCATTCACACCACAA[A/C]CACAAGAACAAAGCCAAGAATGATTTGCCGCTTGGCACATATATTGCCAAGAATGTTTAC	0.92
ASNP352	>contig04956	ATACCAACAGTAATACTAAGAGCCTCAAAGCACTAGAGTGGAAGCATAAGATT[A/G]AAATTTGAACCAAAGCAGTGAAAGCACCAAACTTACAACTGAAGAGCAGTGAGCATAAGG	0.954
ASNP353	>contig04973	CCATGATGTTCCTTCTCATGTTTAGATTCAACATGATCATAATCATTCTCTCTATCACGC[A/G]AGTGTCCCCGGTCAGTTCCCCCAATTTCATAATCCCTATCTCTTTCATGATAACGACCGT	0.956
ASNP354	>contig04976	AGCTAGGCAGTCCTTTTCGATGCTAGTTGGCTTAGAAGAGGACCTGTGTGCTGTATGC[T/C]GGAGATGGATTAGCTATTTGGATTAATGGCTATGGAAGAAACAAGTGCCTATCGTGACCC	0.976
ASNP355	>contig04989	GACTACAGAGATTTTTTGATGACTTTGTTAGGGAAAGGTCCCAATGAAGAGTGACACATT[A/G]TAACCAACTAGCACCTCTCATGGTGTTCTGGGATTGCTTGTAATCTGAATTTGATGGTC	0.925
ASNP357	>contig04994	AAAGAGGGTGAGCGTCCCAAGCTAGATGGAGGCTTCTACTGTGTCTCTTGTGGGAAAGT[A/G]AATGATTTACTCGGATGCTGGAGAAAACAGCTGATGGTAGCAAAGGATACTAGACGTGTT	0.946
ASNP358	>contig05002	GCGTATCTACCGTCGATGTCCCTCCTGCAAAGCCGTTGGATATGTCCTGTGTTCCAACTG[T/C]AAGGTCTTCAAATGCCTCACTTTTCCTGACTTCAACGATTCCACCAATTGATCATCGACT	0.902
ASNP359	>contig05008	TCTCAGCTTGAATATGCTCGTGGTAACCACCGCAAAGCTATAAAGCTATTGATGGCATC[A/G]AATAATCGGACAGACACTGCATTTTCAAGCATTTTCAACAACAATCTTGGGTGCATTTAT	0.935
ASNP36	>contig00913	AGGAGATATAAAGACTCTTGGTAATGGTAACATGAACATCGTCCAGTC[A/G]CCTCATGAGAGGCCCTTTCTTATCAGCAACTGCACCAGTGAGGAACGCTTCCAAAAGCTC	0.936
ASNP360	>contig05018	CATCTGGGGTTATCAAGAGGCAAGTTTACTGATAGCAGTTTGAACGGATCTTCTGCTTGC[A/G]CATAGGAGTTGAAACTCAGGAGTCTTATTTGTTAAAAGTTCTGGAATTTGAGATATGCCT	0.997
ASNP361	>contig05026	AAATGGGAAATGCAAATGCAGTTTTCTCATCTTCGTAAATGTACTGGACGACATAATGGT[A/C]ACCGATTGTTTTGGGGCTCAAATTGCCCAAGGATTGGAAAGTAAATCAAAGTTATAAGGT	0.972
ASNP363	>contig05032	ATGCACAAGATGGGTACGGTTACATGTTTGCATTTGTATTCATTGTAGGTAGAAGGCTTT[A/G]TCTTGTTAGCAAGAGCTATCTACCTGGCCATATTATTCTCTCCAAGCATGCTGATGGCAC	0.878
ASNP364	>contig05034	ATTTCAACAAAAAAAACTTACAAAGAACATTTAACATCCAAGCTATCACTCGGATGGCAT[A/T]CGCATTTTAATAAGTTAATAAAACTGGTTCCACCCTGCTGCTATTAGTAGTAGGAGTA	0.908
ASNP366	>contig05097	AACACTGCTCACGCTGAGCAAGTGCTTGTTCTCTGACAGTTTCATCAATCTCA[T/C]CATTATAAGCATCGCCTGCAGGGTCAAGAGCCTGTGCCTTTTGAAGAG	0.992
ASNP367	>contig05106	GGTCTTGATAGGTTTAAGAAGGCTCAGACCTTGGAACCATTCTCTGTTTCTGTTAACTCG[T/C]CTTCCAGAAATGGTGTCCAACCCTCCAGTAAAGTAGTTGGCCATTCCTCTACTTGG	0.988
ASNP37	>contig00928	TTATTGAGAGCGATTTTAATAGCCGCACTCGAACTAGTGTGGGATTTTT[A/T]AAATCCCCTAGCTAAGGAAAATAGGGTGAAAGAGTTGCAGGAGAGAAAAAACTTGAATAA	0.961
ASNP370	>contig05149	CCAAATAAAAGTCTCCCAAGAACCAATACAGGAAAATTAGGAGCAAATGCTGTT[A/G]AAAGTGCTCCAACAAGATACAGTAATGCAGTAACAATCAGCTCCCTTCTTCTACCTAAG	0.948
ASNP374	>contig05232	GGCCCAAAAACACCACTTCTTACATATGCCTTAACTTCTTCAAACCTTGGGTCTGGTACA[A/C]ACTTTCCCTCAGCTCTTTTTTTCCGTAGACCAGCAATTTCTTGAGCTCGTGCACCAAAAA	0.933
ASNP376	>contig05236	GGCACACCCCCTTCTTCATCTTCTTCTAAGAACACTTCTCCTTGATTGAACAGATGAGGA[A/T]AGCTAGCCATCATATATCTCATACTCACCTACTAAGTACTTTTTTTAATTATTAGTTAAA	0.934
ASNP377	>contig05252	AGAGCTGGTTTAGGCAGTTGTTTGCTTGGAGGCCTGCCAGATTGGCTTGTTGCTTATGC[A/G]GCTCGCCTTGTGAGATTCATCAATTTTGAAAGAACAAAACTTCCTGAAGAAATTCTAAAG	0.913
ASNP378	>contig05304	GAGTGTGACCAAAGTCATAGTCAGCACGCAACTTCTCTGCTAATACGGTAAAGTTATCAA[A/G]TTCCTCCCCAGAAAATTTTGGAAACACTCCAACAATAGCAACTTTATGTTCACCAATAAA	0.99
ASNP380	>contig05325	AACGACGAGCGCAACGGGAAAGTGGAAGTGAAATGGAGAGAGAAAGAGACTTGCAATGAC[A/G]TGCACGCTTCTTTGCTCCAAAGGTTGTCCATCGCTTCCATCCCTCGCTTCACTGGCTTTG	0.967
ASNP381	>contig05327	AAATAGAGCTGCTAAGTCCAACCACTTTGAATGGTTTAATTCAATGCCTAACATGTGTGT[A/G]ATCACGTACTCTCCAGTCACTTTTGGGTCACCAGGTAGCATAGGTTCAAACTCAAGCCCA	0.912
ASNP382	>contig05335	GGGTTTCTAAACTGAGCCACTTGAGGGCAAGCTGGCTCGAGAAAATAATACAGCTAGCAA[A/G]TCAGTAGAAGCAGACCGATTGCATACCATGTTCCTTGCCATGGCAGATGCTAGAGCTGT	0.995
ASNP384	>contig05337	TTGTGGTCCCAGCCCAATACCATAAGCCAAAACGACAAATCCCATAACCCTAAAACAACT[T/C]CGCATCAGATCTAACCTATCTTCTTCTGTGCCACCTAAGCCCTAACACATCTTTATACAA	0.882
ASNP385	>contig05345	TCCAGAGTCAATCATAGACTCATAGTTCAATGTCTGGTCTGAGTCCGGTGTTCGCAGTGT[A/G]GCTTGTTGTAAATGGATATGGGCAAGCAACCCAATATTGTGCTGGTTATCTGTGCTTTGC	0.932
ASNP387	>contig05395	GAAACCAGTTCTGATGGAATGTGAGACCCTATTTGTATTCCTCGAAAAATGTCAACACTT[A/G]AGTCATGATGACCAGGGCCATTAATGTAGACACCGTTTGAGGACTTTGGCATGCTTCCAA	0.936
ASNP388	>contig05411	GGTTTGTGACACTTGGGACATGGTTTTGTATGAACTGTTATCCAATTAACAGTTTCTGAT[T/C]CATCTCGGCACTTCTTAGCCCAAAGCTCCCACATCAAGCACGAACAAGGGGAGTGTGCTT	0.962
ASNP389	>contig05428	GAAGAACAAAATCGACCAGCTGGGAATGAAAAGTGGAAGATTAAAAGTAATTCCCGGAAG[T/C]GGGCTAAGGAAAGGAGGATTTACTGAATTTCTTCCCATTTCAGCCGTAGGCACAGTTTA	0.948
ASNP39	>contig00942	ATTGGTGGAAAATGGAGGACTTCCTGAAGGCACAAACAGCCAATCATTGGTTAAGGAGGC[C/G]ATTCATGTTATAAGCTGTGGCTATGAAGAGAAGACCGAATGGGGCAAAGAGATTGGATGG	0.997
ASNP390	>contig05439	TACAATTTGTATGTTGAATATGTTGTCAAGAATCCACTCTATACACCTGGATCTCCTATT[A/C]GGTGTGAGCTGTTCAATACAACGTTGGACCAGTATGTGAGAGGCATTGCATAGAAGCTGA	0.942
ASNP391	>contig05440	TATGATTGCTGGTGGCACTGGCATCACCCCAATGTTTCAAGTTACAAGGGCTATATT[A/G]GAAAACTCACAGGACAAAACCAACATAAATTTGATATATGCAAATGTCACATATGATGAC	0.955
ASNP392	>contig05458	TTACCACGAGTTCAGGAAGTACATGGACAACAAGGAGTTGGAGCTTTATCGCATTTTTCA[A/G]GCCATTGATGTTGCGCATAATGGTTGCATTTTTGCCCGAGGAGCTCTGGGAGGCACTT	0.904
ASNP396	>contig05483	TGTTGTGGATGAAGCTGGCAATGAAATCATCAGCATCCAGAAAGGGAACTTG[T/C]CAACTGAGAAGACAAAGAGTAATATCAACAAAGAAGTGATTGGCAGGACTGCATCTGGTG	0.926
ASNP397	>contig05512	ATTCTATGAGAAGGGAATGATTTTCACTCCAGAAAAGATTCTAGGTCTAACGAAGGAGAC[A/G]AGGAGGATACTTCCGTCTGTAGTCCTTTCTGTCACTGTTCCTCACACACTAAGCCTCCCT	0.934
ASNP398	>contig05541	TCCGAACTGGAAGAAGTATACTTGCACTGGAAGGTCATGTCAAGCCGGTTCTCGGC[A/G]TCAGTTTTTCACCTAACGGATATCATCTAGCTACGGGTGGTGAAGACAACACTTGT	0.95
ASNP4	>contig00031	AGACACAAGTGTTAAACAACAAAACTCATAGATAGGATCCAGAAGCCAAAAATCCAGTAT[T/C]TATCGGTCCACTTACCCTACACCACCTGCTGTGGCCTAGAACCATACCCATTAATCCCAT	0.896
ASNP40	>contig00948	TGCCCCTTCCATTCCCCTCGCCTCCAGAGATTACGCCAGCGTGCC[A/G]GGGCAAAAGAATGACAAAGTCAAGGTCCCCCTGGCTTTGTTTGGGGTTTCAGGAAACTAT	0.902
ASNP400	>contig05566	CTTAGCATCGTAACAGGTGGCACCACTGCTAAAATCATGGTTGCGGCTAAAGATAATTT[T/C]CTGGGCAAGTATATTTATAAAGACACCCTTGATAGAAATCTCGCCGCTGTTATCTACC	0.955
ASNP402	>contig05586	CTTCCAAAACTACAATTTGATCTTTTATCTGAATTTGTGGCCTTGGAAGAGCCATGGA[A/G]GTCCTTATTTGAAGATGTGGTTTCCTCAGAAGCATAGTTAGGGAACGATATATGACCTGC	0.949
ASNP403	>contig05594	GTAAACACAGCCACCTTCACTAGGAAAGGGACTGGAGTATCATCAGGTGTTAACTTTGC[A/G]ATTCCCATCGACACAGTTATCAGAACTGTACCATACCTTATTGTTTACGGAACACCTTAT	0.941
ASNP404	>contig05607	CTGATAATGCAGCCATTGCAGCCTCCATCTGTGAGACAGCATTTGCCTTAATAGTAGG[A/C]CCAACGTTTGGTGGAACTTCAATTGTACCAACACCCCCTTCATCCTTTGACTTTCGCCCT	0.995
ASNP406	>contig05631	CTTATTGGCCGGTAACTTGTGTCACAGTATTTGCAGTAGGTAGTTTCACAATGGTTGGTG[A/C]TTCGGATGGCCCTCGTTTTACAGATGTAGTTCTGTTTGTTGAGTGTCAAATGTTGTG	0.964
ASNP409	>contig05657	GAAGGCAAGGGAGAGGGCAAGGGAAAGAGCAGCAAAAGACAAGGAGAAAGAAAAGGAGGA[C/G]AAGGAAAAGATTGCAGCATTGGACATCACCAAAACAATGTCCCCATGTCACACACTGCTT	0.946
ASNP41	>contig00953	TAGGATGAGTTTGAAGATAGTCAATTATCTACCTGCAAGTGTTGCCCTAATTGTCCAGGG[A/C]ATTAGCATGTTCATATTTCATGATAATTAATGGAAACACGACACCAAGTTTTTCTACAGC	0.976
ASNP411	>contig05692	AAATATATTGACCAAGAAAATTAAGCACATCAACGGAATGGCACAAATTAAGCAAGCTAA[A/T]TTTGGATCTGTTGACATGGACTTTGTTCTGGGTGTGGGAGGATATGATCTTGAGAGAA	0.887
ASNP412	>contig05693	AGCAATTGAGTTTGAGTCGATCTGGGTCTGGTGGAACGAGTTCTATTAATCATGGGGA[T/C]GTGTTGGAGGCTCTGTCTCGGGCTCTGAGGAAGACTGAGGAGTCTTATCTCGATGTTGCT	0.966
ASNP415	>contig05732	TTTGCTTTGTTTGGTGACCTGTGCAAGCCATTTCCCCCGAAGAACCCTCTTTCAAAGCAT[C/G]ATCTTCTTCTACAAAGAAGTGCGTGCAAGCGGTATGGTGGAACCCTAAATCGTGTTTC	0.966
ASNP418	>contig05754	GGTCCTCGTGGTTCCCGGGAATACTTGGGTCGGGGTCCTCCTCCTGGATCTGGACG[A/G]TGCTTTAACTGTGGCATTGATGGTCATTGGGCACGAGATTGCAAAGCTGGGGATTGGAAG	0.9
ASNP42	>contig00971	TCACCACAAGGGTCACTGGTCCTGATGTTGAGGAGTGTGGAATTAACTGTTAA[C/G]AGAGCAAAGGACAAGTGTGTCGCCATTTGGGTTGTAATTAGTTATTGTTTGTAGCTGTGT	0.995
ASNP421	>contig05791	ACAGGGGGGGTTAACACTGCTGCATCTGCTCAAACAAGAGAGA[A/G]CATCAAAGATTTCTTGACAAGTGTTAAGCAGCATGCCTGGCAAAAGCTGAGGTTTTGAAC	0.968
ASNP422	>contig05808	CATCATGCTACACTTGTCTAAAGTTAAAGAAGTGCAATGGGATGGAACTGCATTGGAGAA[T/G]ATGGAAAACCTTAAAATATTGGTGGTAGAAAATGCTCACTTTTCTAAAGGACCCAGTGCT	0.98
ASNP423	>contig05827	AGCACTAAACAAAAGGAAAGATGCAAGAGCGGCAGAACCAATAGCAAATCCTTTGGTGGT[A/T]GCTTTAGTTGTGTTTCCAACGGCATCAAGGACATCAGTTATCTCTCGGACACTTTCAGGC	0.921
ASNP424	>contig05856	TTGAGGTTTAAAATTAAACAGAGGTGGAAGTGGTCGACCATTAGGAAGGCGAGTGTTTGG[A/G]TCCCTCAATTCATCAAAAAATGGATGAATGCAAGCTTCCACTGCGGTGCATCTCAAATTG	0.935
ASNP426	>contig05881	TACTTTCTGGGAAAACTTAAGTGTTGTGATTAATGCACTAGACAATGTGAATGCAAGACT[T/G]TATGTTGATCAGAGGTGCTTGTATTTCCAGAAGCCACTTCTTGAATCTGGAACCCTTGGA	0.895
ASNP428	>contig05900	GAGAATTGCTGTCCCTCGGGAGGCAGTTAAAATTGAGTTACGCAATCCAAGAAGGCCACG[C/G]GTTGGGATCTTATATTTGAGTAGCGTAGTTCCCTTCCGATCCAACGCCTTGCATATCAAA	0.947
ASNP430	>contig05907	CAAAGTCATGGGTCATCAGTGAATCCTTCCCCAATAACAAATTCATTGCTGACTGACGA[A/G]GAGCTTGCTCTGCTCTTGCATCAAGAACTGAATAGTTCGCCTCGTGTACCTCGTGTACCC	0.904
ASNP432	>contig05937	TTTCGTGCTTACGTGAACAAGTAGAAGAAAAAGAAGTTTTAAGAACTGAATTGGAAGTTA[T/C]GAAGAAATCAATCGAGGAATCTGAGACCCTTTTACATAAAGGAACTGTGGAAAGAAATGA	0.924
ASNP433	>contig05955	TGGAGCCTACAGAATGAGCATGGTTGGAGTGCCCTCCAAGAAGCTGTGTGCACTAGAGAG[A/G]AAGCAATTGCCATGATCATTGCACGGGACACTATCAGCCTCTGGCTTGGGCTAAATGGTG	0.969
ASNP437	>contig05999	TTGGGACACAACTTTGCAAGTCCAAAATCAGTGATTTTTGGGACCATGTCGTCATCTAGT[A/G]AAACATTGTGAGGATTGATGTCAAAGTGAAGTATTCTATGATCACAACCAAGATGGAGAT	0.939
ASNP439	>contig06011	GGCAGCCTTTTCCACATCAACACGCACCTGATCCTTGCTGTCCCTCTCCCGAATAGTCAC[T/C]GATGATGTTGAATCTACAGTGACAGCAAAGGGTACACCAAGTTCATCTGTTCTTGCATAC	0.981
ASNP44	>contig01018	AGACCCGGCACCAGCAGTAGGCGTCTTCCAAGTAGAAGCTTGAATGGAGCTCTAGACAGT[T/C]CTGTGTCGCTGAACAGAAGGCTTTCTATGGGTATGCAACAGCTGGGATCAAACAGCATAA	0.944
ASNP440	>contig06018	CTTGTTGGACACAGGTAATTTTGTGCTTCAACAACTTCACCCTAACGGGTCCACAATGAG[T/G]GTGTTGTGGGAAAGTTTTGATTTTCCCACTGACACATTGCTCCCAGGGATGAAGCTAGGT	0.941
ASNP441	>contig06044	TGGCACTGCCTTCGGTAGTAACTTTGGGTACATTTACTGCATGTGCAGATGCCTTCTCCA[A/C]AGCAGGTGAGTTCCTAGAATGATCAATAAGCTCAATTCCAAATAAACGATAACTTGTAGC	0.957
ASNP445	>contig06100	TAGGCTAGCCATGAAGTGGCATCCTGATAAGAACCCTAACAACAAGAAAGAGGCTGAAGC[T/C]AAATTCAAGCAAATCTCTGAAGCATATGATTGTTTTGAGTGATCCACAGAAGCGAGCAGT	0.903
ASNP446	>contig06114	CTCGCATCCCCAACACTATATTCAAGGCTGCAAAGAAAAGTGCCATTCTTCCAAACCAAC[T/C]GTGATACAAATTCCAAATGTTTCGAATCTTGGAATCCTTGTCTGGCCTCAAGAAGAATGC	0.96
ASNP447	>contig06157	ATTTGATGACTATGACCCAACACCTTATGGTGGTGGGTATGACATTGATCAGACCTATGG[T/C]AAAGCCCTACCACCTTCAGATAAAATTTGCTATCCTCGTTCTGGATCAAG	0.908
ASNP448	>contig06184	TGACAAGATGAATGGTGTGTGTTAGACTTAGCTTTGATTGAAACAAGGGTGTGTTGTGCC[A/T]ATGCTTGCCGTAGTTTCTATATATATGATATTTTGGGCAGTAAGTACTTTTATTTGAGTC	0.996
ASNP449	>contig06184	AAACTACACAATAATAAGACCTGGAGGGTTAAGAAACGATCCTCCTACTGGAAATGTTGT[T/C]ATGGAGCCAGAGGACACCCTTTATGAAGGTTCCATATCCAGAGATCAAGTTGCTGAAGTG	0.957
ASNP45	>contig01026	TAACACAACCTTCTGCTTTTATCTACACACCTACTCCCAAATCTCAGTTTTAAACAGGTT[T/C]ATAGAACATTAGCAAATTTAGACCATGTAATTTTCCCACCTATGTCGGAACTATACACTA	0.905
ASNP450	>contig06193	AGAGGCTTACAATCCCTTTGTCAATGCGATTACAGCTGCTATTCCACAATCTGTACGCAG[A/T]GTTCTTTCCAGGGGAAATCAGTGTTACTTAATAACCACCTCCAGTAATGTTGACATTTTC	0.937
ASNP452	>contig06198	CTAATATAGAAGAAGATGGAAATCCTTGTCCAATAACTTGCATGGGCCCTCACAAATGAT[A/G]TTTCATGTGTAAGCCTAAATCTTGAAGCATCATGAGCGAACTCATAATCATGAGTAGAAG	0.981
ASNP453	>contig06204	GGGCCCATTCATTGGGTGTACAATCTGTGAGAAGAAGAATGAGAAGGTTTTGACAGAATG[T/C]TACACCACATTGCATGTCAATTTGATTGCAACTCCTCATGTTGGAATTTACCTATTATTA	0.965
ASNP455	>contig06225	GTGGTCAATTGATGAAGGGAGTCGGGAAGAACAAGCACGACTATACCATGAGGGAGCATC[T/C]GGGTATAATACGTTCTGTGGTTATCCTCCAGAGATTGTTAAGAAAATGCCAAAAAAGGAA	0.935
ASNP456	>contig06236	TCCTCTGTGTCCCAAAGGAAACTAGCATACGCAGCATGTACATGGCTGTCTTCAGGAGAG[A/G]CTTGCACTGCTCTTTCAAAATAGGTGGAGGCACGTTCTTGGTCATGGTGTAGCTCCCAAA	0.933
ASNP457	>contig06237	GCCCACAAACATTGTAAATGCAACATAGATGTTGCGAACAACAAATCTTAGCACCCCAGC[T/C]TGGCTTGAATCGTAATTTTTTTAACCATTACGGTTTCAATCATGTCAAAAACTGGCATTG	0.981
ASNP458	>contig06244	GCACTTGTTGGGACACTAAGAGCAGCGAAAAAGCGTAAAGTACTGAAATACGACGGTGAG[T/C]TACTGCTGCAAGGAGTCCATGATAATGTTGAAATCATTCTTAGTCCTGCCTCTGCTGCAG	0.969
ASNP460	>contig06291	TCCTGTTGTTGCTCAAGCCTCCTCTATTAAGGACCCAAGCATTGAGAGAAGGAGGGCCAG[T/C]AGAGATTGGGGCTTCTGATACAGTGTGTTCATTGGATTCCTTTGATGAAGGCTCTTGCTG	0.895
ASNP461	>contig06304	ACCTGATTCGCGTTCTGAGGAAATACGATCTTAACCAGTTCTATTACATTGGAAGCTTAT[T/C]GGAGTCCCACTTGCAGAACATTTTCTTTTCTCGTTCCACATAACATCTGTTAGGGTTTTT	0.978
ASNP462	>contig06323	TGATCACCAGCTTGGACTGGATTCTCTAACACCAATTACCTCAATCCAGAATCGCCTTCA[A/C]TGTTGGAAATCTCTCACTGGAAAAAATATTGAGCTCTACATCGGTGACATATGTGATTTT	0.943
ASNP463	>contig06326	GGGTGGTGGTTGCAGAAAAATGGAAGGAAGGAAGGAAATGAGTTCTTCTTTCACTTCTGA[T/G]CTCTTTGGGTCCAACCAGTCCCAGAAATCTTCTGCTTCTGGAATTTTTGAATCTATGTTT	0.985
ASNP465	>contig06350	GTGCTACTCTAGAGATATAATTTGGAATGGATGGTTTTAAATCAATCTGCCATATTAGCT[T/G]TGGAATCTGATGATTATTTTAGCCCACCAGCAGTTAAACAAATTTCCTAGTCGCAGTTAG	0.939
ASNP466	>contig06353	GGCTTCATAAATTCTATGTCCCTTAAATGTGCAATGGATTTGTGCATTCCAGATATCATA[A/C]ACAAGTATGGTCAACCCATGCCACTCTCACAACTCATTGCTTCACTACCTATCCACCCAT	0.982
ASNP467	>contig06363	GAACACAGTCAATCATTCTTCTCAAATTGTTTATGATTCATTAACTACGCCTATGACTGG[T/C]ACCTCAGGTGGTATGTTGATAGTGTGCCAATTCGGGTTTTCCGAAACTACGAAAAAGATG	0.916
ASNP469	>contig06374	GTGACATGGAAGGTGGCGACACTTTTGTGATCAAGCCAAACTCGGCAACTGGAAGAAAAC[A/G]TTCCAAGAAATTGTCACGTTTTTCACGCAGTAAATCTTCCAAAAAGAAAAAATCTGGTCT	0.928
ASNP470	>contig06384	GAAGAACACCACAGTTCCGGAGATGCTTGAGTGCAATAAAAAGTTGTTTTGCATATGCTC[T/G]CACTGCTGTTAGCCTAAGGCCAATATTGCGACCAAACTTCTTTAAAACCTCACGCAGATT	0.998
ASNP474	>contig06432	GGTTGAAAAATATTTGAATGTCCCAAATAATTCCCACATGAAAGCTTCTTCTGCACTACC[T/C]GACTCCCCTGCCCCTGCTTCAGCATGGGCTGCCTCACTTGAATTTAGAGGCACTTCATGA	0.943
ASNP475	>contig06434	CCCATAGAAGAAGAATTGTGAGATGATAATAAAGCTGAGAAGGGCTTACATGATGGTGTC[C/G]TGTTCTTCTTCATATTCATCATCATCTTCGGTAGTGTCGTTTCTTCTTCCTAAGAAAGAG	0.948
ASNP476	>contig06446	TATATCCCAAATCTCTGCATATTTATCATGCGACAAAAGTTCAAATGAAGGACCAAAGTA[A/G]CGTTCTCGAAGATTTTCGATCACCTTACACTGGGGACTGTCAAAAGGAAGATCCAAG	0.964
ASNP477	>contig06462	AATTTTGGGACTGAATGCTTCTTATTATCTCAAAGCCGGAGGTCATTTTGTTATTTCAAT[T/C]AAGGCCAATTGCATAGACTCGACAGTCCCTGCTGAGGCAGTGTTTGAAAGTGAAGTGAA	0.979
ASNP480	>contig06486	ACGGGGGAAAGAAAGGTGCTTGAGCTTCAAGCGTTGTCCTTGTTGTCTTG[T/C]AGAGGTAGAGAAGGAGAACCCAAGAAGCAATCGCTGCAATTCAGCACAGAGCAGAAGAAT	0.927
ASNP481	>contig06487	CAGGTTCTTTCATGGGATATTCGGTCATTGAGTCAACGAAACCGGCCACATGATACT[T/C]TACTTAAGAGAGAAAACGATGAAATATTAGGTAATACTTCTGATGTAGATGAGCACCAAG	0.987
ASNP483	>contig06492	CGAGCAACATCCAAACCTCCACTATATTGAGCATGGCCTGAGTATCCTTGCACCATCAA[T/C]TTTTGGCTAACCACATCAATCGGTACAAACACAGATTGAGCTAAAAGCGATGATGTCATG	0.899
ASNP484	>contig06494	TGTTTTTCTCTAAGATTTTGTTCTCCTCCTGGCCGATCTCAATTTGTCTCTTCA[A/G]GTCAAAGTTCTGATTTCGAACCTCCTCAACTACTTGAGCCCTCTCTAATGCGCTTTGCAA	0.931
ASNP486	>contig06532	GATAGCAGGTGCATTGATAGTGGGGAGCATGATGAGGCTGGCATGTGTGTTTTGGCCATC[A/T]CAGAAACTGGTGTTTGTTATTTATGGTTTGGAAATAGTATTGAAGAACTACGTAATGCAA	0.971
ASNP487	>contig06548	ATACTCCTCTTATTGGCGATGATAAGATTGGAGTGTTATTGTTGAACCTTGGAGGTCC[A/C]GAGACTCTAGAAGATGTGCAGCCTTTTTTGTTTAACCTTTTCGCTGACCCAGATATTATA	0.921
ASNP489	>contig06560	TGGAGGTAAATTTGAGGATATCAGCTTTGAGAATACTTTCCAGTTAGCTGTGGTATCCAT[T/C]GGTTTGTATTTGAATTTCGAAATCAATCAAAGTAGATTCCATGGAAGTTCTAGCAAT	0.913
ASNP490	>contig06603	TGCCCTGGATCCAGTTCTTCCAAATTCTCCATTTTGACTCAGTGGTAAAGTTTGAAAGAA[A/G]CCCCGGCTAGCTCCTTCAGAAATGAAACGACATCGTCCGGTGAATCAAGCGTATACCGA	0.97
ASNP492	>contig06623	TGGGGTGGAAGATGTGACTATAGCCATAAACTCATCTCCAAACAAATTTTTGGGTTCC[A/C]ACTACAATGCATCAATGTTCCCAGCATTTGGAGGTGGTGTCTTGTGTGCCAAGGCATCAA	0.902
ASNP495	>contig06679	GATGAAGGGGACGATGAGGTGGAGGAAGAGCATGATCACGAACCAGAAGAATCTGTGAAA[T/C]CTGAACATGAGGTTAAGAAGGAAGCTGATGTTTCCGTGCCACCCCAAAAGGAGCCAGAAC	0.953
ASNP496	>contig06688	CCAAAGGGGACACTCTCTGTGCTGTGGCCTCTGTTTTCAAAGGAAACCCTTGTTCTTGTT[C/G]TTGCCCTTTTTTTCCTTCCAAGTTCCAACCCATAATTCATTTTGCCTAGTCTTCTTAGT	0.942
ASNP497	>contig06695	AAGGCTACTTAGGATATTTGAGGGCTGGTGTGATAATGCTGTTGATCTGATACTTGCCAC[A/G]GATGAAGAGGCAATTCTGCGTAGAGACATATATGACAGAATACCAACATTGAC	0.939
ASNP498	>contig06701	CTGATAAGGCCTCATATCGGGTTAAGGTGACAAGATCTGCTACAATAGAATCTA[A/C]CAAAAGGAAGGGACACATTTTTTTGGGAAAGTATGATTATGATTCTATTCAGTCACACTT	0.937
ASNP499	>contig06707	AAGCAGCCTTTATGGATATGGATCTTTGTCGATGGGGGAAAGTGGCTATGGATCCTTGTC[A/G]TCGTATACCACCAAGCTGTATGGAGGTTTCCCTCCCCCATCAGCTCTGGATATCTTGATT	0.946
ASNP5	>contig00037	CCGTGCTCCCAAGCTCTGTAATTTTGTAGAATGGCGGGGACATAAAGTTGTTTATAAAAG[A/G]TATGCTAGTCTTTATTTCTGCATGTGTATTGATGAGGATGACAACGAATTAGAAGTCCTT	0.897
ASNP50	>contig01061	AATGCTTTTGGTTTCTCAAATCCAGATCAGCAGCAGCTGACTGGTAGGTTATAT[A/T]CTGCTGCTACCCCAAACACCTTCCATGCAGGAGGGAACCCTTTCGGATGATCTTAAGTTT	0.988
ASNP500	>contig06747	TTTCCTTCCCCATTTACACCTGGCAAGAAAAATCAAAAACTGTTGAGGTGGAAGAGGAGG[A/G]AGAACCCAAAGAAGGTGAAGAACCAAAAGAAGAGGGTGAGAAAAAGAAGGTGAAAAAGA	0.89
ASNP501	>contig06766	ATATTTGGCCCTGTTCTGGCGTTGAAGAAGTTTAAGACCATTGAGGAAGCAATTAAGAGT[A/G]CTAACAATACTAAGTACGGCCTAGCAGCAGGCATAGTGACAAAGAATATTGATACAGCAA	0.894
ASNP502	>contig06769	AGGAGCAAAGAAGCTTGTGGTGAGAGTGCATGTACATCACTAGTTGTGTTCATAGCTCAC[T/C]GGCTTCATTCCAACCATAACATGCCATCAAAGGAACAATTTGATAACCTTATCAAAAGGG	0.986
ASNP503	>contig06770	GGGGGGGTGGAACCAAAGGGGCACGCTTGGCTACTTGTCT[A/G]AGACTGAGACCAAGACTGAGAACATTCCCGGCCAGCTCAAGGCTCTTTCCGGTGTTAAAA	0.979
ASNP506	>contig06796	GATTTTATTACATGTGACATTTTCTTGAAAACTTTAAGAGAAAATGTGAACCCACCTCAA[A/G]GTGGGAGGGAGTTTCTAGATGAGTTAGTAGTCCGGTTAGTTAAGCGACAGAGAACAGTAG	0.878
ASNP507	>contig06813	GGCCTGATGCTGCTCCTAAAGCAGGGGGTGAGAGTGGTGCAGGAACTCCACTTGAGAAC[A/T]TGGTAACAAAAACTGAGATGAAGGGTCCTGAGATGTATATCTCGGAGGAGATTAGTGCCG	0.973
ASNP508	>contig06821	CTCTTGAAAACCCTGAAGTTGGAGTGCCGAAAATTGATCACCATAGCAGTTGTTAGTCGC[C/G]TTTTGTTTGTGCCAGCATTTTATTTTACTGCAAAGTATGGCACACAGGGCTGGATGATAA	0.906
ASNP509	>contig06836	AATCAGAGAATGTGCATGATTAGAACCACGACCGCATCATTTCTTGGATTTTTGAGTGGT[A/T]TGCTTAAGATATCCGGGTTATCTGAAACTGATTTTGAAATAACGGAGAAGGAACACCCAA	0.926
ASNP511	>contig06869	AAAATCATCATAAGACACTGTCTCTGCTCGAATGAAACCCTTCTCAAAGTCAGAGTGAA[T/C]AACTCCAGCAGCTTGTGGTGCAGTCATTCCTGCAATTATAGTCCATGCTTTTGTCTCCTT	0.935
ASNP513	>contig06893	GGATTAGTTAAAGCAGTTGGAGTGAGTAATTATGGACCA[A/G]AGCAGCTTTTAAAGATACATGATTACCTGAAAGACCGTGGAGTCCCCTTATGCTCAGCCC	0.91
ASNP514	>contig06898	GAAGGCGGAAAGGTGATCTTGGTTGGACATGATTTTGGAGGGGCATGTATATCATATGC[A/G]ATGGAGATGTTTCCTGTTAAGATTTCCAAGGCTGTCTTTATTGCTGCAGCAATGCTGACT	0.971
ASNP518	>contig06943	GCAGATGACACAGTTACCATCGCTGCATGGCCTTAAAGAATCGCTTGAGTCCTTGA[A/G]TTGTGACATAGAAACACGTCCTCTATTTTTGGTTTGTGAAAGGATACTATTATTGGTCTT	0.91
ASNP519	>contig06951	AACGGCTTGCTCATTCGCTTCATCAAAGCCTCAAGTGCATACCTAGGACAACCCGA[A/G]GACTCTGTGGTCGTTGATTTCAACTACTATCGTGCCAACGACCCATCAGATCCTAGACTC	0.906
ASNP52	>contig01070	GAATTCCAGTTTTTCAAGTGCTTGATAAGCGGTGATGATGGCTGCAGGAATAGCAGCAGC[A/T]TCAATAAAGGTCAAATTGGAAGGTTTATGAGCCAATAGTTTCTCTTCAGCAACAGTATAC	0.935
ASNP521	>contig06966	TCAATTCCTTTCTGGCAAAACCTACATTTCTGGGGACCAATTGACAAAGGATGATGTCAA[A/T]GTGTATGCAGCTGTTGTGGAAAAGCCAGGTGACTCTTTTCCCAATGCTGCCAAGTGGTAC	0.931
ASNP522	>contig06968	TAGTTTGCATTGTTTTAATATAGGGAACGGTTTTTGTTTCATCCGCTCTGTC[T/C]TCTCTGATGCAATTTGACATTCCATCAGGTTGTTAAACATTTGCGGCTCCAGTGTCAGGG	0.948
ASNP523	>contig06986	CTATATTTGGTGCTCTGTGTAGGTACTGTTTTAATTGCAGGTGCAGCTTTCAACTGG[T/C]CAAGAAAGGGTAAAAGCAAAAGCAAAGGCTCCATAGAGCAACCTCTTGAGTTGCAAAACG	0.943
ASNP524	>contig06997	GGAGATGAGAGTGGATGATGTGTTTGATTCTGACTGTGTTATTGAGCTTTTCACGCC[A/T]AGGCTTCAATCTTTTAGCTACCGTGATTCTCATCTTTATAATTTTTCTGCAAGGGTGAAT	0.943
ASNP528	>contig07049	GCATCACATGAGAACCCATCGCATAGTTGTTAAAATTTGAAGTGCGTTTCTTAACCGAAT[A/G]GTATTGTTGTTTCACGGATTCTCTTTTTAGATTGTGAGTTTCACTGTCTTCCATCCAAGC	0.95
ASNP529	>contig07051	TCCATATTATTGATTTTGGCATCCTACATGGTTTCCAATGGCCAATTCTTAT[T/C]AAGTTTTTATCAAATAGAGAAGGTGGACCTCCCAAGCTTGAGGATCACAGGGATAGAGTT	0.958
ASNP53	>contig01072	CACAAAGATCAGATTATGAGAAACTGCAGGAATTGTTGACTGCATTGTGCTTTAAAATGT[A/G]CAAGAAGAAGGGTGACATTGCTGTATGGCAGAAGTCTTCGAATAACAATTGCTATGAT	0.945
ASNP530	>contig07069	TTACCACAAAGATTTTGTCTTAGATGAAGATAACAATTGGATGCTTCAAGGTTGGAAGGG[A/G]CGCATTTTTAATGCTTCCACTTGTTGGGTGCCAGCATAATATGATGCTAC	0.949
ASNP531	>contig07077	CCCCTTAGTCCTACAACCTAGGGTTCCTCTGTTCTTCTTCTGCTTCTTCATCTTCTTCC[A/G]ACCCAACAACACCTCAGAAAATTCACATTCCCCCAAACACCCTTCTTCCTCGCGATCCCC	0.958
ASNP533	>contig07122	ATCTCTGACTTCGGAACAGCTAAAATTCTAAATCCTGATTCACACAATTTAACCGC[A/G]TTTGCTGGAACCTATGGGTATTCTGCACCAGAGCTTGCTTATACTATGGAAGTGAATGAG	0.93
ASNP535	>contig07127	CCCCATCTTCAGTTATTTTGAATGCAGATGAAAGTGGCAAATTTTCTGAGAAGCTTCATG[C/G]CTCAAACCTTGTTTCAGGAAAGGTTGTTCCTTTTGTCACTCAGGGAAGTGCTGTGGGTAT	0.94
ASNP536	>contig07134	CACATTGATGTAGCCTCAATAGGCATCACTCTATCAGTGGATGGCTCCACTGTTAACAA[A/C]GGCCTACTATCAACAGGGTTTTTACCTGTGTTCATTCCAGTCATTTGAGAACTTCTGGCT	0.979
ASNP541	>contig07196	GTGACGTTGCTTGAATGCGTTCTCTCATTCTCATGAAATTCAAGTTTTTAAAGAATGCA[A/G]AAGATCTCTTCATCAGGCTTTGCCTTCTGAAATTGGACGCCATATTGGGACCTATGTCTG	0.981
ASNP544	>contig07222	GATGCTAGAGAGATTGAGAACGAGGGTTCCTTCATGGAAGGGGTTGTGGGAAATTTGCCT[T/C]GTCTTAAGTCTCTGTACATTATCTCCTTTAGCAAACTGAAGGTACTACCAGAACAACTTG	0.899
ASNP547	>contig07234	GTGGTCTTTACTCATGGTTTAAAGAGGATCTGCCAAGTGTTTCAGAGGAATGAATTTAG[T/C]GTCAAGAATGTACATGAAGTGAAGCCTAGACCTAGTTTTGACCATAATGAGAATGTTAAT	0.908
ASNP549	>contig07248	CTCATTCTCACGTTCCTCCATTTCTGTCAGTTCTTTGTGATATATTGCGAAATTAAGAAC[T/C]TTCAAAGCAGCTTCAACATCAGACTTTGAAACCTGTCTGCTCAACTTCAATTTGGCAT	0.964
ASNP55	>contig01110	GCAACATTGGGGTTTTCCTATCTGTTTTTGTAAATAACAGTACCT[A/C]ACGTCCAGAAGCCCCCAATAAAACTGGTTCCCTTCAATGCAGCATTTAGCCAGCAAAGAC	0.901
ASNP550	>contig07258	TGATGAAGAAACAACTGACAGGTATAAGGGGTGATTCTCCCTTACAATCGGCAATCCGAG[C/G]TGGAAATTTGGATTTGGTTCTGGAAATCATCTCTCAGAGTCCAGAGGAAGAATTGAAGGA	0.904
ASNP551	>contig07280	GGGGGAGCATAACGAGCAATCATAGAGCATATCATAAGCAAGCTAACTGAGCTGGTCTGC[T/C]GGGGTGTCAACGAGTAAAACACCAACATTCCAATTTTGAACAAGGAGTAGTATGT	0.902
ASNP554	>contig07285	ACTCGGAGTGTTCACGTGCCAATCAAGAATCTCGAAGCCCCCAAAATCCATCAACTAATA[A/C]ATATACCCAAAAAACTCACCGCTGTGCTCTGCTCTGTCACCCATCATCCAATCCAATCCA	0.897
ASNP556	>contig07296	AAGCTGAACTTGAATCCAAAAGACAATCATATCACAAAAAGTACACAGTGGACTCTCC[A/T]TTGTTCGTGACTCACCCCAACTTTCATTATGTGTCCTTGTTTCAAAAGCATCATTCATTG	0.998
ASNP557	>contig07300	GGATCTGGGGATTCGACAGCTCGTATTTGGACGATAGCAGAAGGGAGATGTAAGCCTGCT[T/G]CACAGAGTGGTCCTCTGAATGTGTTGGTGTTGAAGCATGTTAGGGGTAAAACAAATGAAA	0.94
ASNP558	>contig07329	AGAAACCCTTTGGAGGAGGTTTCGGCTTCTAGGGGTGGAGGGTCTTCTTCTAGTGGTGG[T/C]GAGGTGACACTGCAGAGGGTGAGGAAGGAGGAGGTTGAGGCAAAGATTGCGGCTTGGCAA	0.958
ASNP56	>contig01123	ATAGTCAGTCATAACTTTTGCTTGGGTATGAACAACCTCATTTGATTTT[C/G]TTGTCACTGTTGCAATAATCTTTTCTGATTCAGATGGGAACACAATAGACCATAAATCCC	0.911
ASNP560	>contig07336	CATGAAAGGTTTCGCTGGTATCTGTCTAATGCAGAGGTGCAAGTGAATTTTGG[A/G]AGGTTACCCATATGGCAAAAGTCTAAGATTTGTTTCTATACAATGAGATCTGCAGCAGCT	0.919
ASNP561	>contig07337	TTCACATTCAGACTCTGACCGTGATAGTGAAACTGGAGGGGAAAATTCCAAAGGTAAGT[A/C]TAGGAAGCAGAAAAGTGGTGTAATTGACTTTGAGGCTCTGAAGCGACACGGTTATAGAGG	0.923
ASNP564	>contig07376	TTCTATTCGTTGATTTTTTGTGTTTCCTAGTGCAATTTTTCTGTGCTTTGCACAATTTTG[T/C]GCAACATTATGTTCTAGTGGAACTATTTTCGATCCTCAACACCCACCATGTCTTCATCGC	0.913
ASNP565	>contig07391	ATTTTACCAAGATTTTAGGCAAAGATTTGCTAAGCTTCTTGCTTCCACTTTCCGTGGCAT[A/G]GAATACAAGCTTGCTTTGAGCATAATAGATCCAAAGATCAATTTCAAGGATCAAGACCC	0.929
ASNP567	>contig07426	AATTAAACGACAGCTTCAGTGCAGTAAGTGCAAGGGACTTGGCCACAATAGGAAGACATG[A/C]AAACTTTCATAGTATCAGAATTCACAACATAGGAATCATTTTTAAACATAATGCATATCT	0.93
ASNP570	>contig07433	GGAGTTGAAGTTGTACAATAAAAAGCTTCTAAAGACGTTGCAGAATGAAGGA[C/G]TTGCAGCTTTAGGGGATGGTGTATCTGAATCTGATTATATTAGAGTGCAGGAGAGGCTAA	0.88
ASNP571	>contig07441	TCCTCGTAGTACCTGAGCATCCAGCGCACTGTCCAGTACTTGAGGCAATAACCGTGC[A/G]GGATGACCGAGTCTCACCAGCTTAACTCTATGTGGAACTAGCCGCTCAACAATGTTATCA	0.936
ASNP572	>contig07443	GATGATTTGTTGGAACATAAACACAGCATAACTCCTCATCTCCAGAATAGTTCTGAAGGA[T/C]AACAGATGAGGTGATGAATCCAAATGCATATTCTCCAACACGTGGAT	0.93
ASNP573	>contig07445	GATCTTAAAAGACACTAGGGAGGTTCAACTGGAGAGTAACTCTATCCAGGAACGCTTGC[A/G]TCGAACATATGCTGTCGCAGATGAAATTGTCTTTAGGGAAGCAAAGAAAGATCCAACTGG	0.919
ASNP574	>contig07454	GCACATGGATGCCATTTGATGAATACGCAGCCCAGCCATTTATGGGAAAATATGAG[T/C]CTTTGAAGTGTATCAATGATATTTACATGGCAAAGTTTGATGGACAATATTCTGGATTTA	0.893
ASNP576	>contig07458	TTTCCGAGATGATGATTGAATTGGAAAAGCATTTCAACAAAGAAGAGAGCTCTTTACAT[T/G]CTCCTCAAAATAGTACTCCAGGAATGGAGTAAGGTTCACTTGACCTTGATGCCACCCATG	0.894
ASNP577	>contig07463	TGAGGTCCTTAAGAGTTGAGGCATAAAATGTGATCAGCCAAATTGTACACTCTGTTAGC[A/G]GTGTTACAAGCATTCAGAGCAAAATATCTATTTTCACATCACATGAAGATATTCAACAAA	0.894
ASNP578	>contig07468	TCGTCATGCATCCGCGTGATCCTGGTTTTGGGGTACGTCACTTTCTGTGACCAACTTCA[A/G]CGTCTCGGATTCGCAGGTACGAGGTAGGTACGAGGTGGTGCTAACCGTAACAAACCCGAG	0.951
ASNP579	>contig07479	GCGAGAACGATGGGAGGGACGACAGGGGCCACGCTGACTCTGTGTTTGTGAATGA[A/G]GGAGAGAAGGGAGTTGATTTCGAACTTAGGCACGAGGAGAATGGTGGCCTTAGCACGCAA	0.929
ASNP584	>contig07536	CTCTCCCTCTGCATGGTTCTTTCAGGTCCTTAGGCATAAAGGCACACTCTTCACTG[T/C]ATCATGGTTTCACCCCAACGATGAGGCCTCCTGGGTGAAAAACAATGCAAGATTTGATCA	0.95
ASNP587	>contig07541	ACCGCCTTCACCTCCTTCGTACCCACAAATTCAACTTGCGTTCTTTCCTCTAAATCACGC[A/G]CCCAAATTTCCTGCACCCTCCCAGGAACAGTTGCTGAGCCAAAATCTACAGCTACTGCTG	0.93
ASNP589	>contig07554	CAATAGAGAATTTGAATGGATCTGAGCTTCTTACACAAACCATTTATGTTGACTGGGC[T/C]TTCAGCAGTGGGCCTATTAATGAGTCAATCAGAAGAAAGAATGCTAGACCACCTCGTGAA	0.933
ASNP59	>contig01149	CATGTCCCGATCCCTCGTCTTCCCGCTCCTACTTTCTCTCTTCCTCTCTTCGGCCCTCGC[T/C]TCAGAGTCAGATCACAAGTATCAACGTGATGAAGCAGTTACCCTTTGGGTGAACAAAGTT	0.926
ASNP590	>contig07556	TCTCCAAAATTTTGAAGGGGTGTCTCTCTGCTAGTGAAATGGAGCTCTCAGAGGACTACA[T/C]TCGCGTCATTTCTCACGGGCCTAACCCTAGAACTACTCACATATTTGATAACTGCATTG	0.937
ASNP591	>contig07558	AAGATACACCTCCAACATTTTTGTAGAACAACTCCGGAGCCATGTAACCCAAAGTTCCTC[T/C]TGCAGCAGTCAAAGTGACAATGCTATTATCTACAGGATATAGCTTTGCAAGTCCAAAATC	0.901
ASNP593	>contig07600	TCCCGGAATGCCTTTGTGAAAGTGCTGGAAAATGTTTGAAAACCTATACTCATC[A/G]CAAAACTTTCCAAGGATGGGCACAGGAATCCTCTTGTGCAAGGAAAGTGAAAGCAGCTCA	0.96
ASNP597	>contig07623	ATGTCAGTAGCCTCTCTTCTTGCATCGTTGATCCGAGCTTCAACAGATCGCTTCAACCA[T/G]ATCTTGCTGATTTTGGTCTCAGCTATCACAGATGACAGGGCCTGTGCTGTTGGATGTTCA	0.903
ASNP599	>contig07642	GTGCTTTTAAGGGGTTTGCTTACGTGGAATTCAGTGATGCTGATGCCACCAGCAAAGCT[T/C]TAGAACTTCATGAAACTGAACTGGGAGGTTATACCTTGTCAGTGGATGAGGCAAAATCCA	0.949
ASNP6	>contig00046	AGTCCTAGAATACTTCTTCCAAGGCCTCCCCAGGAAGGTGCTATGAGAGTCCTTGAGTGT[T/G]GCAAACTCAGATGCAGGCCTAACCCTACAACTCTGGATTGAGATGCCAGTGTTCTTGTGA	0.975
ASNP601	>contig07666	ATCGATACAACATTGCCCTGGGCACTGCAAGAGGCATCACATACTTACATGAGGAGTG[T/C]CGTGACTGCATAGTCCATTGTGACATAAAACCTGAAAACATTCTCTTGGATGAGAACTAT	0.958
ASNP602	>contig07671	CGTCTTAGGATTTTGCCGTTGGATTTGACTGTTGAAAGTTCAATTGAGGCATCTGCATT[T/G]TCAATAAAAGAGACATATGGCCGTCTAAACCTTCTGATTAATGCATCTGGCATTCTTTCA	0.91
ASNP603	>contig07683	CAAGGAGAACTTGGAAACCTAATGTCCAGGAAAAGCGGCTCTTCAGTTATATCCTAGAT[T/C]GCCATGTTCGTGTTAAAGTCACCACCCATGCCCTGCGATGCATAGACAAGGCAGGTGGGA	0.976
ASNP605	>contig07713	TTTACTAAAATGAAAGTAAATCCGGAACAATGAAATTGCAGCTTAACATATAACAAT[T/C]ACATTTGGCACTTTATTGTCTCAACACTGTACTACCAGAATTCTAGACGATACAAAACAC	0.921
ASNP606	>contig07722	AACTTTTGAACCCTTATCAAACACCGTTTGGCTCTCTTCCTTCATCTTGGAGAATCC[A/G]CCCTCGCATGCCATTCCAACTGTGGCCAATGCTGTTGCTGCAGCCTCCATGATAACCTGC	0.897
ASNP607	>contig07724	CTGACTATAACATCTGGTGTTGATTCCCCGAGAACATCACCTTCATAACCATCTCCCAG[A/T]ATATCCTTGTTTTCTAGGGAATTTCTCAAAACCCCTGCAGCAAGAAATACAGGTCGCTCT	0.971
ASNP608	>contig07734	CGCAACCGACGGATGTGCCTCAAATCACCATATCTGTTGAAATAATCACGGGAATAGCG[T/G]CCACCAAGTGCAATCTTGCGAGGCATCATCCCAAGAAGCTCCATCATCAATGCCAGATGA	0.932
ASNP609	>contig07745	AGTAACGCTTCGTTGTCTTGTTGGAGGGTGTCGAAGCTAAGTTTAAGCGTTTCATA[T/G]TTGGCTTTGAGAACTCCATAGTCTCTTTCCAATTGCTTTGTTTTCCACCTGGCACGACGG	0.931
ASNP61	>contig01172	AACCGCAGATTCCAGGCGTCAACTGGCCGCGTCCCTAATTTTG[T/G]GACATGCTTTTACTCAGTTCAGTTGTAATTTACACTCACCCCCCCGT	0.958
ASNP610	>contig07761	GGGTTGATCTCCATGGTCTTCTTGCTAGACATGTAGCTACTCATGCTGCTATCCCTCAA[A/C]GCCTGAGCCTTCATGATCCTCTCCATATTCGCAGTCCAACCATACTCCCCAGTCACCAAA	0.891
ASNP614	>contig07819	TACGACCTTGAACCTGCAAGGATGGCTCTTCATCGTTGGGGTAACACTTCTGCTGGGGG[T/C]CTTTGGTATGTTTTGGGGTACATGGAGGCCAAGAAGAGGCTCAAGAAGGGTGATAGGATC	0.934
ASNP617	>contig07848	AGACAACATGATTGAGAGGTCCACAAACCTTGACTGGTACAAGGGTCCTACCCTTCTTG[A/G]GGCACTTGACCAGATCAACGAGCCCAAGAGACCATCTGGCAAGCCCCTCAGGGGCTGCCC	0.954
ASNP618	>contig07865	ATCTCTAATGGACAATTCCATTGGTGGTGGAGCTACAGAGTACAGAAGCAAATTCAACG[T/C]GATCTAAGCACCGAGTGAAACGTAAACAACTAAGAAAAACTTTCACTTGTTTTTTTGAAG	0.949
ASNP619	>contig07870	AGTTGCTTAACTGTTCATGTTCAAGGAAGAGACTTGACATCTGGA[A/G]CTATTCTACGTGGATGCATGCATTTGGTTGACTTGGCAGGAAGTGAGAGGGTAGATAAAT	0.919
ASNP62	>contig01173	TTCTTGAAGTTTATCAACATTCTTCTCGATGATCTTCGGGCACTTGATTCATACTTATTT[A/G]GCAAAAGGACCGTAGTCAGTTCACTCATCTCACAGGCTATGGACCAGTTGAAG	0.96
ASNP620	>contig07878	CATCGTGCTAAATGCATATCGGGGGAGATGCTGAAACTGAAACGCGTTTGCTATCGGC[A/G]TGAGTTAGAGTGAGAGCAAAGTTGAAGGAATCCGCAGCAACGGCGTCGTTTGAAGACAAC	0.98
ASNP621	>contig07896	ATTGCAACAATAACCCTAGCAGCAAGATGAAGCTTCTCCCATGTCTTACCAAGGTTAAT[A/G]ATGTAAATCCCGTCATTGCGGCGCTTGAAGATGTAACGCTCCATCTGAAAATCGCAGTTT	0.942
ASNP622	>contig07904	AAAGCCCAAGAACTTCTGCAAATTTGTTCTGATGCTAATGGAACACAAGAAGTATAGGA[A/G]TGCCATGGAACAATCAGTGGGGTCATTACCCTGCAACCCTCTATGGCTCATTTTCATGAT	0.955
ASNP623	>contig07927	ACCATCATGAATGCATGGAGTTCAGCTGGGCTTATGGAAAATTGTGAGGAGATATTCAAT[A/T]ATATGGTGAAGGCTGGGGGATAGAACCTGACATCCACGCATACAGCATCC	0.993
ASNP625	>contig07934	GGCCTCCACGAAGGAGGAAAACCCTAAGGTGAAGGATTGGCAGGAAATGCTTGACACGA[A/T]GATTTTGAATGATAGGAAGAGTAAGAAGGTGGGGGAGGCTTGTGTGGAGCATTGAGAAGA	0.955
ASNP626	>contig07938	TCTTCTTCTATTTCATGAATAACTTCCAACTCAAAATTTTTGACGTCTTGCTGGAACAA[A/T]GGAATTTGTTGTAGAAGAACCGGTGATGTTAAAAGGAGCAGGGGGTACAACTAACTTGTC	0.946
ASNP627	>contig07942	TAAAAACCCTATGTTACATCAATTCCTCACAAAGCATGTGAATGAAGGGTGGCCAAGTAT[A/T]CGACTAAACTTTGTTGGAAGGTCTGAAGCAACTCCCACAACTAGTCTAACAGGGATAA	0.986
ASNP629	>contig07984	ACCTCCTTCTTCCTCTTCTTTCAAATCACTCCTTAAGAAGACCGCTGCAAACTTTCCC[A/G]TCGTCCAAAAGCTGATTAATAGCAGTCTTAAGCCTATGATAATCATCAACAGTATTATAA	0.94
ASNP63	>contig01182	ATTATATATACTTCTCTTTTTTCCTTTTCAATTTATTTCTTGTTCTGAAGAAGGTAGTTC[T/C]GGCAAATGCCATAAAAATGTGGTCTAGGGTGATTACGATAGAGCCGGAGGCATCTCAAT	0.987
ASNP633	>contig08014	AAGAATGCATTGTGCTTTTGACTTGGTACCAACTCGCTCAGCAATTTCATTCCAATTCTC[A/G]TGGTAAATCTCCATTGCTTCAAGCAGTAGTAAAGTTTCTTGATCAGTCCAACTATCCCCA	0.928
ASNP636	>contig08048	TCGGAACAATTCTGTCAACTTCCCATTTGGCAGCGGAATTCATTGGTGGATCAAAACGG[A/C]TGCACCATTCTTCAAACCATCTATCTAACATGACTGATGCTGCGTACAGCGCAAAGGATA	0.89
ASNP637	>contig08063	TTATTGTGCTGTATCCTTTGGGAGTGGGTCCTGGTGAAATATGGATTATGTACCAGGCGC[T/C]TCCAATTATAAAGAAGAAAAATCTCTATGCAGATTCCTTTTCAGGCCTCCCATTTAGTT	0.904
ASNP638	>contig08076	CTGCTGGCTGATAAAACCGTTTGACTCCATTTGTCCATTAGCATCATGGTGGTCGCACA[A/G]TTTTTTGATAGGTCCCACTGACCAGTCCACATTTCACAGGTGGAAAGTAGATTTGTCCAA	0.941
ASNP639	>contig08086	GAAACGAGTGCCTAACTTGCCAAAATTAGGTCCAAAACCAGACAAACTTAATATTGAT[A/G]CCACGCCAACTACTGTGAGCATTGTTTTGGCAGCAGAAGTTATAAAAAATCCCAATCCTT	0.971
ASNP64	>contig01186	AATCACCTACGTTCACATGCAGATCATCATTTTCATCTTTTTTGGTGGAACCAGTCAC[A/T]CCATTTCTAGTTTCTGGTGGGTTTTCATTCAAGAGTGTGGGCGATTCCACTTGTTTGGAA	0.94
ASNP640	>contig08092	TGTGCCTCTAACGCCGCGGACGGAGGGTGAGATCTTGAAGTTCTCAAACATGAAGAGCT[T/C]CACCTTCGGTGAGCTAAAAATTGCAACAAGGAACTTTCGTCCGGATAGTGTGGTGGGTGA	0.977
ASNP641	>contig08100	TTTCAAGCACTTGTTCGTGGAGGAAGAGTTAGACAGACTAATGTTGGATCTGAAATCCGT[A/G]AGAAGCGCAATATATTGTGCCCTTTGGATGGCAAACTTGTGAAGTCAATTGCTATATCC	0.914
ASNP642	>contig08103	GGATAATATTAATATAGATAGGTGTAGCTGCTATTTGCTATCATAACTGAGGAGATAACC[T/C]CTCTGCAGCCAAAGAGAATGAAGAAGAGAAGAGTATAGTAGCAACCAACCAACCCATTCT	0.97
ASNP643	>contig08108	CTTGAAACCAGTGAAACCTACTGGTTTTGGCATAGCATTTGGCATATTACAATATACAC[A/T]TCTTCCTTCTTCTTCCTTTGTTCAAAAGCAAATATTGAGGATAGTGAGAATCAACTTCCG	0.919
ASNP644	>contig08109	GATTTGGAAAAGGAATTTACAGGTCTAAAGCTGAAAAAGGAAAAGAAAAAGGGAAAGGG[A/G]AGGTCATCAAAAAATATTCTCCATGGCAGTGTGCAGTAGTTGGATAAGAAAGAAAAAGG	0.965
ASNP646	>contig08119	GTGCGTTATCTCCCTCAGTAACATGATTTCACGGATGGCGGTGGGAGAGACACCGTCGC[T/C]GTCTTTGGATTGCTTGAATTTTTTGATAGCGATGGATTTTCCGCGATTGGTAGAAGACTT	0.917
ASNP648	>contig08128	TAATCCTCCTCCTCTGCATGCAAATGATTCCAGTGGGAAATCCTTCATTGACCTGCTACT[A/T]AAGTCATCTGAAGAAGATATCAAGTGCTGGCCACATAGTTTTGAATTCCGTCTCCGGGT	0.926
ASNP649	>contig08129	GCAGCGAAAATTTTCATTGTAAAGTGGAGGTTGATGATGATGACGATGATGTTTAC[T/C]ATCTCTTCCGCGATGTCTTTTATATTCCTTTTAGATGGTCAATTTTCTTAATATTTCTTT	0.886
ASNP65	>contig01226	ATGATGAGTTTGAATTAACTATGGCACTAAGTGGTTGCCGTTCACTCAAGGAGATAACT[A/C]GTGACCATGTTGTCACAGAATGGGATCGCCCAAGAATTGCCAAGTTATGAGATTGCAGGA	0.939
ASNP650	>contig08135	GGTTGCTCGTTCTGGAACTGTTTGTGGCAGGATGTTTTATGTTTTTTCTGAAACGGATA[A/C]GCTTGCGGCATATGACATAGAACGGGGTTTTTGGGTTGCAATTCAAACCACTCCAATCCC	0.966
ASNP652	>contig08159	AGATGTGAGTGCTCACCCATGAAACGTACCATATAGGATAGAGATTGTAGTCCAGCTGA[A/G]CGTAGCCGCAGAGCTCGCTCATCTTCCCCCACTTCCCCCGTACTCCT	0.933
ASNP653	>contig08169	TCCCGTGCAACCAGTTGCTGAAAGTAGTTTTGTGGATAGTCATAGCAATTTTAGAATGG[A/T]ATTTGGAAATGTTTTCCATCAAGATTTCTCAAGTAAACTCAGACTGGAATTGTCACCAGC	0.879
ASNP656	>contig08198	AGACTAGCAGCTTTGCGAGAAAGCACAAAACTCAACTGGGTTACGTAGTTGTCAATAAG[A/G]CTTCCTGGCTGGTCCACTTCTGCCAGTAGTTTCATTTCTTCGCGAACAATCTCCATTGTG	0.996
ASNP657	>contig08213	TAATGAAGTTGAGGATAATGTTGATTCACCTTTCTTTAGGGAACAAAGAGAAGGTGTT[A/G]GTCACTTGCTCTAGGCGCATCAATTACAGGTACCGGCATTTGATGTTGAACTTGGTGTCA	0.973
ASNP659	>contig08283	TATGGCTATGTCGATATGGTTAGGGAGATGATTCAGTATTATGATCTTGCTGATGCTGG[A/G]ATTAAAAGCAAGGAATGGTTTTGATGCACTCCACATTGCTGCCAAACAAGGGGATTTTGA	0.912
ASNP660	>contig08323	TGTTCTGTAAGTTCTTTGATGTATGCACTTGTGGGCAGTAAAGGACCGGAAATATGAAG[T/C]CGCTGTAGGGGATGATGCAATGGTCGGAACATGTTCAACCAGACAGCATAACCAGAATAA	0.972
ASNP661	>contig08345	ACCCTAAAAAGGAGGCCACAGTTGGTTCTTTGTCTTTCACTGTAACTAACACAGGTTCG[A/T]GTCAGCCAAGTGAATCCACTGAGAAATTAGTAGTATCACCAAGTGGGGTCAACAATTTGC	0.983
ASNP663	>contig08380	GTTGATTGATCATCCAAATTTTTTGTCAAATCAAGTTTACATTGGTGGCGATTCATACTC[T/G]GGTATTCCTATTCCAGTGATTGTTCAAGAAATTTCACAAGGAAATGAAAAAGGGGTCCAA	0.952
ASNP664	>contig08391	AGTTGCTAATGTTCGCACAGTTGATCCCCCTCAAAGATGAATGCTAACTTGGGGTATTC[T/C]GAGGCAATAATTAGTCCCTCTGCCAAGGTTTCAATGGGATAAGAATGGGTGTTGTCTTTG	0.956
ASNP665	>contig08418	AGTCTGCTGTGTTCTTTTTTGTACATTAGGCCTCTGAACAGAACTTCATCTATGAGCAG[A/G]TGTATGAGGCATGGGGTATGGCACAGGACCCAAATTCATCGGTGCCCCAGGAACAACTGT	0.99
ASNP666	>contig08420	CTCGGAGACTAATCAATTTTCTTAATCTTTTGGGCAATGATTCTAGCT[T/C]CATGCATGTATTAAGCTTCAACACTTGCAAATTTTGAAGCTTACAAATAGAATCAGGGAG	0.939
ASNP668	>contig08461	AAGGAGAATGCTTGACCCTTGAGTTTGTGTTTTAGTAGAAGCTTCCGAACATTTCCATC[A/C]GGTAAAGGTATGTATATTCTTTTCACCAGTCTCCTAAGAACTGCATCATCCAATTCTTGT	0.882
ASNP669	>contig08464	TGGCTTGACAACCAACCTTCTGGGTCGGTACTATACATCTCACAGGGAAGCTTTCTTTC[A/G]GTTTCTAGTGCACAAATTGATGAAATTGCAGCTGGTTTGCGCGAAAGTGCTGTTCGGTTC	0.949
ASNP670	>contig08480	CAAGAAAATAAACATGAAACTATAATGAACAACATAAATCGGGAATTGCACTTACGAAT[A/G]GCCTGATTTAACCGACAATTGCCTGGGACTTGTTTAGGATCACACCTTCGTATTTAACTT	0.897
ASNP674	>contig08511	ATTCATGTCATTAAAAACATCTTGAAAGAGGTTGTAGTAGTGAACATCAATCACAGATC[T/C]CGTAAAGCCATTTGCAAGAGGGAAGAGTTCCCTAGGATTTGAGGGTCCTAGCCTATTTGA	0.954
ASNP677	>contig08546	GGCTTCTTTTCCACGGTATAAGACAGTTCTTGAGTCCCCACAATTTGCAACTATTATGT[A/G]GGTTTGACTTAAAATGGTTACCACTGCAGTGGAGCCAGCAGTCTCGGGAGCAACAGGTTC	0.939
ASNP678	>contig08550	GGAAGAATTGTGAGCAGCAAAATTCATTTAGATTCTTTGTGGGATGTCAAGACTCAAGA[A/C]GACCTCAAATACTTGAATCTTCTGAGTATAAGATTACTAGTTATTTGAGGTACTGCAATG	0.965
ASNP679	>contig08583	GGGTTATGGAAACAATGCCAAAACAGAAAAGTGGTGAGGAGTGTGAAGGAGGTAGTTGA[A/G]GTTTTTGTATGAGGTGTGCTTCCCCCGTA	0.931
ASNP68	>contig01250	TTTGCCACAACCAGGAGGACCATATAAAAGGACATTTGACCGCAACCTCAAAGGTGCTTG[A/G]GCAAAAGTTTTCGGGAACTTTGATGGTAACTCTATCATCTCCTTAATAGCAT	0.894
ASNP680	>contig08598	GTTGGATGCTGAACACCCTGATTCTCATCGTTGCTTGATTAAATTCTTCAATAAAGTGG[A/G]ATCCATGAATGCTCCTGTGACTGACAGTGAGAAACTCATTTGGAGTGTCTTAGAAGCTGA	0.925
ASNP681	>contig08609	AAGTAAATGAATCCAAGTTGAATCAAAACAGGCAAATAATCCTTACTAAAACTTTTAT[T/C]AGGTATGTTTTCCTCGAATCCGCCATTAATGAGAAGATATATTGTATATTTTTTTTCGTT	0.907
ASNP682	>contig08617	AAGTCCAAAACAAAGTTGAGCATGTTCCTTATTGTGTCAACATGATTTGAATCACCCCA[A/G]AAGAAGATCCATCTGTTCTCAAGCAATTCCAAGCAGACTCGGCTGAATACAACTTGAATG	0.983
ASNP684	>contig08637	CTAAGGCAAAGTTTCATGTGAACTACAAGGATAAATCCCTCATAAAGCCTCTCCAGCTG[A/G]TTCTTGTTAACAGCTTGCGATATTTCTTGAGGCGACCTTCGACTGAGGAAAGCAGTTTTT	0.973
ASNP686	>contig08662	CAGTGCTCAGTGGAGTAAGGGAGAGCAATCAACTGCTTTAGCAACTGCTACTGGTTCTA[C/G]CTTACAGGAACTATTTGAATGGAATGCTCGGTACAGGGAAAAGTTTGGGTTTGTATTTCT	0.922
ASNP687	>contig08697	TATGAAGAATTTTGGGGTTCCACCTATTTTGATGGAAAAGGGGAATTTTCTTATTGTAC[A/T]GGGAAATTTCTTGGTTTATTGTATCAGAGGATTGCAATTTTTACTATATCAATAAATTAT	0.881
ASNP689	>contig08713	GCACCTGGTTCTCAACTACAGATGCAATCTGAGAATGTGTCACAATCAGTGAACATTCA[A/G]AGCAATCAGGCATTACAAAGTACCTTACTGTTGAATGGTTCAAACTTTGAATTTCTTAAT	0.913
ASNP69	>contig01259	ACAGATCCAGCAAAGTCCTTCAATTTATTCCATACATCATTTTCATCTT[A/C]TGGTTTTTCGGTTTTTTCTTCAACGGTTGCTGTTGGAGTTTCGTAATTTTGAGATGCAGG	0.952
ASNP693	>contig08797	GTGTAAGCAGGTTCTGTGCAGCCGTTTTGTGAACAAGCACATGCTCCACCACTTTCACC[A/T]CACTAACGCAAATCATAGCGTTGCCCTCAGTTTTAGTGATCTCTCCGTCTGGTGTTTCTC	0.951
ASNP694	>contig08818	GGGATGATTAAGGGTTATAGTGGGGTTTTCCGCTTGGGAGAGGCTACTTCAACATGGGA[T/C]GCTGATTCACCGGTCATTCAACGTGAGTCATGGGAGCACATCAAAGATGAGGATATAAAG	0.897
ASNP695	>contig08821	GTAGTCCAGTCTCTAAATCCAGCTTCAACTATTGCTCACATATCTGGTATTGGTATCAA[A/G]GCTATCCCTGCTATTTCACACTTATCCAATCTCCGCGCTGTCAACTTGTCAAACAATTTC	0.899
ASNP696	>contig08831	CCACATTCTAGAAAGATGCTATGCATCAATTTTGACATTTTTGGTAGTTTTTTTATTGA[T/C]TGTACTCTTTCAATTCCTTTTTGGGTGCTACAGCACATGACAACCATACATTTTTAAGCT	0.892
ASNP697	>contig08838	GCAAGTATTCATCAGTGAAGGGGGTCTCAGAAGTTGTGAGACAATGGCATTGCAAGTTCT[A/C]CTAAGTGGGGTTTTTGGTTCTCATCAATGTACCTGTGTACCAAGGCCTCTACCTAAGAA	0.902
ASNP698	>contig08856	CTTAGTGCAGGGACCAAAGGGAAGAGATACAGCTTGCCAAATTCAAGGATAATGATTCA[T/C]CAACCGCTTGGTGGTGCTCAAGGAGG	0.949
ASNP699	>contig08866	GCCTCCCCATTTCACCACCCTCCACGTATATGAGCTATTGCATATATAAAACCCCGATC[A/T]AACAATGAGAGCCTTCCTGATTTGAAACTGGGATCTATGCATACCTCATACGATCCATAT	0.964
ASNP70	>contig01267	TTTAAAGGAGAGGTTTGCAAGGGTAAGCTTGGAGGTCTCTCCGCCTCTTGTTTCATACAA[A/G]GAGAGCATTGAGGGAGACGTATCCAATGTGCTGGAAATTGAAAGTTCTTAGCAGGAGAT	0.901
ASNP700	>contig08896	ACAGCCATATTTGGAGGCTGCAGACAAAAATAAGTCAGGCGCCTTAACTATTGAAGA[A/C]TTCCAGGAGGTGATGGATGACATTGTCTTAAGATATCCACAAGTTGAACACTATCTAAAG	0.91
ASNP701	>contig08911	CATATGACAAGGTTTTAAGAGTGATTTCTTTCAATTCAAATCACAAAGTGGCTATTC[A/G]GTAATGGTGTTAGACGTTACAGAACAATATCAGACAAAAAGAAGCTCAAAATCTCCACCC	0.891
ASNP702	>contig08929	GGTCTACTGATGCCGGTGCTGATTTTGGTTTTGGAGTTTATAATGATCACCATTATCAT[T/C]TGGGGTACTTTCTTTATGGGATCGCAGTGCTTGCTAAGATTGATCCGGTGTGGGGTAGGA	0.94
ASNP704	>contig08943	TGTCCATCAACTCATAAGCAATGTAAACATCATTGAATATCTCCCTTTGAGGTGGTGGC[A/G]CTATATCCCTGATTGCAACAACGTTTTCATGATCCATGTGACGAAGCAGCTTGATTTCGC	0.957
ASNP706	>contig08976	ACGGGGGAGTCATCAACGCCGGCAGTTTCTAGTGTTACTACTTCT[A/G]CATTTGGGGTGAGCACGTCATCCTCTACTGCTCCAGCAATTTTGAGTTCCAGTACTGGTG	0.946
ASNP707	>contig08984	GCTTCACAGCAGTCTCAAGACGGTCAGCAAATGAAGGAAACTGAAGATGCCTCAACATC[A/G]TGGCCGATGAGAGTAGCAGAGCCACTGGATTAGCCTTTTTCTGCTCCACCATATTCTCAT	0.944
ASNP708	>contig08997	GGATGTCGCTCTCCCTCAAGTGCTACAGCCATTTGCTCTTCCAGCTGGAGGGAATGACA[T/C]AGAAAACAGGACTACTCTTGGATTCTGGGCTGGTCATCGTAACTCTAAAATTAGAGTTAT	0.994
ASNP71	>contig01272	CTTGTGTGGAGTTCATCACAAGGTATAGACAGAATCAATTGGTTGATGATGAGAGGAGTA[A/G]GTCAAACCTACCTATGATTGCATCGCATGCCCAGGTTGGATATGCTTG	0.918
ASNP714	>contig09103	GAAGCCCACAGTGATCATGGGCCAAGAAAACCTCTTTCTGATATTGGAAATACACTGGC[A/C]AAATCAAATGCTCAGAAGGCTAATCCAAGAAAGAAATGGGGGAAGGTGAAGCCCCCAGTA	0.942
ASNP716	>contig09115	TGATGTGATGGAGTTTGATTTTTCAAAACAAATATGCCAATGTCAAGGAAAATCCCAGG[A/T]TCAATTCACCAAGAGTGGGGTGTGTCATGGGTTTGTGCTATGGATTGACTGGGTAATGGA	0.905
ASNP717	>contig09121	ATCCATCAAAAAGAAACTCAAGAAAAGAATGCTCAATCACACTTCTTCACGAAGCTCTA[T/C]CACATCCACCGTTGATTCTGCTACAGCAGACAGAAAACTGCATAAGATTCTCCACATGTT	0.934
ASNP718	>contig09134	GCCTCTGAAATTCTGGTCCGCAACTTATGTGCCACTATCTTGTGTCACAAAATACTGGC[T/C]ATGACGAATGCCCGTAAACATTAAGGGCTCGGGTTCGTATGCCAGTAGAAAAAAGGATGA	0.973
ASNP719	>contig09144	GCCACGTTTTCACAACACTCAGAGGCACCAGAGGCTATCTTGCCCCGGAGTGGATAACG[A/G]ACTATGCTATATCAGAGAAAAGTGATGTCTACAGCTATGGGATGGTGCTGCTTGAGATCA	0.889
ASNP720	>contig09146	AAGAGAGTGAAACGAGGAAAGGGAGGGATTCTCGGAATGGAGTTGATTATTCTAAGCTA[A/T]TTCAAGGTTATGACCGTATGTCATCTGCAGAAAGAGTTAAAGCCAAGATGAAGCTTCAGC	0.908
ASNP721	>contig09167	TTTGTCCTGCAAAGAAAGCCAATATTGTTCGGTTCCTTGTGGGGTAGCCACCAATAAGA[T/C]CTGTTGTGTCTCCTGTTACAAGGTTGATTTCAGGAAATGATGCATCCTTCTTGGGATTGA	0.947
ASNP724	>contig09231	GATCCAGTGATTCTATCTCAGATTCTCAATATTGGAGATATGATGTTTCTCAAAAGCGA[T/C]AAAAACATGAAGCGGGACATGGTGATAAGATGTGTTTCAAATTTGTTTCTTCTGGTTCTT	0.98
ASNP725	>contig09239	CCCTACAAAAGACCTTTCCTCCTGATTGGACCTCGCATAATGTTCTTGATGCAATAGTG[A/G]AACTGAAACTGCAGATCTTGAAATTGACGACGTTGATAATGAAGATGATTATGATGTCAT	0.923
ASNP726	>contig09246	CCAATGCTTTTGTGTTTCTCCCTACTTTGGTGTTAGTAATGAGCATTTTAAGTGTCATA[T/C]CTGACTTCATATGCGTCAAGTTACCTGACTTGAAGCTGATAATGTTACCATATGCGCTTA	0.889
ASNP728	>contig09265	GAATCGCATAGGGAATGGAATCTAAACGATAATTGGTTTGGTCGGTTCCGGAATCAGTA[A/C]CCTGGAGATTACAAAAGGCATTTGCGGGAAGGTTCTGAAAGTTTAGGGTTCCACTGCTGC	0.959
ASNP729	>contig09270	ATAGCTGGAGTTAGTCACCACAGTTTACTCTTTTCCAAGACAGCGCCAGTTCGAGCTGA[T/C]CCTGAGGATAGGAATCATGGAACTAAATATATTGGAACTTCAAGATCATCTTCAAATGAG	0.919
ASNP73	>contig01275	ACCAAAGGTGGTCATTTCGGATCCAAAGCAAATCAAAGAAG[T/C]CTTTAACAACATATATGACTTTCAGAAAACAAAGTTAAGTGGCATTGCCAAGTTCTTGAC	0.906
ASNP730	>contig09293	TCAATTGCTAAAGTATTAATTCCAAACTGCCACTTTAGACCAAACAATTCAGTGGCCTA[T/C]CTCATTTTGAGATCATATGGAGCATTTTATTCAACCATATAAGAAAAAAAAATCAACAAC	0.933
ASNP731	>contig09297	TTCTTGAATATATAGAGGAGACATGGAAAGGGAACCCCATCTTGCCTCAAGAACCTTAT[T/C]CAAGAGCCTTGGCTCGTTTCTGGACCAAGTTCATTGATGAAAAGTGCATGTCTACTATAT	0.939
ASNP734	>contig09352	TGGCTGAACTGAACATCTTGGGCTCAATCATGGGTAGTTTAGTTGATCATGTTACAGAG[T/C]CAATTTGTGTACATTGGAGTTCCGGAGGGGTCTATTTGTGTTATAATTTATTAGATTAGC	0.907
ASNP735	>contig09393	CTCTACAGATATCAATAAGCAGTTCAACTAGTGTAGGGTAGGCATGGGTAGAGGCCATT[A/C]GTAATGAAATATATTACACGGGCCATTCAATATTCTTGACTGGCTTGTTTATTTTATTTT	0.975
ASNP740	>contig09439	ATCCTGTACTTGTGCTTTTCCTTGATTATTTTTCCACTTGCCACCATATGCTTCAGTTT[T/G]GTTGACAGTAATTTACTGAGATTTGGTGGAGACCGATACTTTTCCTCTATGTAAGAAATA	0.939
ASNP741	>contig09441	CAGATCCATTCCATAGGGTGTTGTCGTACCCGATCAGACCTCCAATCTTCACAAGGTCA[A/G]TCACCCTCTTGTGATAATTCAAGTAATTATCTTTGTCGGCGTCCACAAAAATGAAATCGA	0.961
ASNP744	>contig09491	GAGGGCAAGCGTTAGAAAGGTGCACATAAGGTAAATTGCATTGTTTTTGATAAGACGGG[T/C]ACTCTCACTGTTGGGAAACCTATGATAGTGAGAACAAATCTATTGACAAAAATGGTGCTC	0.951
ASNP745	>contig09492	CCCCCAAGCGAAAGCTCTTCCACAAGATCAGCATAACCCAACTTCTCAGCACGAAAATG[T/C]TCAATGTTGGCAATGGGCAAACAATTCAGGGTCTTGGTAATGAACTCAATCTCATCCCTC	0.896
ASNP746	>contig09495	CTGTTGCCACCAAACTGTTAATCCTCACCTTAAATTCTTCATAATCCCTCTTCATTGCT[C/G]TCCTTTCCCTGACAAATGCTGGATGTACTTTATTTTTCAAATAGTCCATCTTCTGACCAA	0.947
ASNP747	>contig09501	CTTGAAAAATACCATACTTTTTCAGGCTTCAAGTAGGTGTTATGGACCTCAAAGTGAAA[T/C]ATATGAAGAAGGGTTTGCCCAAGTGTTGCCCTTGAGACAAGAAAACATGGAGACTTCAAG	0.951
ASNP749	>contig09507	GCATTCCTTAGAGGCGAGCCTCTACCCTTTACTGCTGGTAAGCTTGAAGGGATTGCAGC[T/C]GTTGTAAATGAGAATGTTAGAACAGTGAGGAAACTCAGCAGCATTAGTCTTCGGTATTGG	0.949
ASNP75	>contig01307	CCAAAACTTCTTGTGTCATTTTGGAAGAATCATACCAAGCACGCCGATTAACCACTTGGG[A/T]AATTTCTGTTCTTAGTAAAGGGCGAACCAAATGCTTCTTTCCAAGTGAGGTATGCAGCAG	0.936
ASNP750	>contig09512	TTGGCTACAGTTTTCGGCGAGATCTAAAACTTATTAGCGAAGTTCAAGCACCATTCCGT[A/G]GGGTTAGGAGATTCTTTATGTAGGCACTGACAGACAAGCTGCAGGAATATCATTGTTTTT	0.984
ASNP751	>contig09535	AGGGGAACAATAATAGATAGTGGTACAACCTTGGCTTATCTTCCAGCCTCGATTCATGA[A/C]CAGCTAATGGATAAGATTTTGGGTCAGCAGAAGGATCTGAAATTATATCTTGTTGAGGAG	0.969
ASNP752	>contig09584	ATACTAAGCTGTGTAAGCAAAAGTCCAGAAAGTGAATGTTCTCATCTTCAAATTGAATA[T/C]AGGGACAATGAAAACAGCAAAAATGTGTAAAAGACAACTCACTACTTTTTGTTCATGGTC	0.964
ASNP753	>contig09589	TACATTTGATGTGAGTAGTGGCATTGCTGGCCGGTGTGTCAATCCTGCTTTTGTCATGC[A/G]ATAGCAGTTCCGGAAGTTGACATGCTAGATAAATTAGACAAAATATGTGCTGTTGCAAGG	0.886
ASNP754	>contig09620	CTTCAGCTATACTTCCTTCTTGGAATTGTGTATGCTGTGGTGACTCCAATCCTTCTTCC[A/G]TTCATACTAATCTTCTTTGCCTTCGCATATTTGGTTTACCGTCATCAGATAATCAACGTC	0.975
ASNP756	>contig09637	TTATAACGGAGGGTAATGGAGCTTGTATTTGATGTGCAGTTCATGTTGAGGGGTGCAAT[A/G]AATTTCTATGGATACTCATATGAGGTAAGAACTGAAGCAAGGAAGGTTCATGATCTCTTT	0.952
ASNP760	>contig09694	CAGTATAGGAATTGGTTTGGTGGAGGTTGTTTATGAGCTCCTGATGCATTGTAAATCAT[A/G]TTGTCAACTGGTAGAGACGTAGAGTATATAATGTAATAAGTAACATTTTCTTCCATTTCA	0.945
ASNP761	>contig09700	AGAATATAGTTTCTCCCAGGGTTCCAGAAGTGACAGGAAGGTTGCCACCACTTGATGGT[A/G]ATTTGGTGATAGAGTTATCAGGAAAGTTGCTCAATCTTCCCGTTGAGCCATGTTTCGTTG	1
ASNP762	>contig09720	CTTTATTTTGAGAAAAGAAACAGTGGAACAACATGCAGAAAGAGGTGTGTCGTAAGTAA[A/T]GGTAGCAAAACATACCAAAGTAATTCGATCTCTCGAGAAATATCCTGGAAATATTTATGT	0.91
ASNP763	>contig09728	CAGGTTGCACGAATCTAATGATTCTAATCCTTGCCCTGTAAATGCACCAAATCAGGTTA[A/C]GTCATTGCTAGATGCTAGGAGAACATGTTCTCTTACATCAACCTCGGGAAAAGTCACTTT	0.932
ASNP764	>contig09743	AACGACTTGCATTACTGAATTCTAGTGTTCTAGTTTCAAAATAGGCTTCACGAGGGTTG[A/C]ATGTCGTTTAATGCCTGTTGTTTCCAATTTCATGCCCTGTTTTGAACAATCAACATCTTG	0.901
ASNP765	>contig09753	CTTGCAGACAAGGCCTCGGCTATAAAGACCTGCAACCATGTTTGTCAATGGATAAAAGA[T/C]GTGGAAAATGAAATATTTTTGCTAGGAGCTAGCCCTTTTTCATGGTGATTTCCTTGCAAA	0.913
ASNP766	>contig09765	TTTGAGAAGTACAATGTGGAGAAAGATGTTGCTGAGCAGATAAAAAAGGAGTTCGATAA[A/G]AGGCATGGCCCCACTTGGCATTGCATCGTTGGTCGTAATTTTGGCTCTATGGGTGACTCA	0.91
ASNP767	>contig09778	TCACCGACGTGGACTTCAAGCGTGTGAGCAAAGACAATATCGACTACTTGGCCAAAGTC[T/G]CTGTTCGTAACCCTTATTCAACTCCAATACCCATCTGCGAGATCAACTACTCTTTCAAAA	0.923
ASNP768	>contig09802	AGGATATAGTTCGTAATCTGCTCCATCTTATAAGTAACACTGGTCCAGCAATAGAGTGC[A/G]AACTTCTCCAAGTTCTTGTTGGACTTACTATTTCCCAAACTACAGTTCACAGTGTTGTGG	0.942
ASNP769	>contig09806	CCCAGAGCACTGGGTATTGATGGGGAGCCACTGCACTAGTTTGTGGGTTTGTTGGGTAC[A/T]TAGTGTATGATGCTGTTATGGCCACTGCATCTGAGTTGCTACAACGTTTGCTGGTGATTT	0.902
ASNP77	>contig01332	CACAGCAGCTCCTAGAGCCAGGGAATGCTCAAGAATCTTCTGGAATGTTCCTCTC[T/C]GAACGACTCGGAGTTCGAGGGCCCCAATCCAGTTGACTTTGCGGGAACTAGTGTAGCCAG	0.974
ASNP773	>contig09886	GTGTTCTAGTGTGAAAGTAGCTATGTAACGAAATGTTGGTGGTGCCTAAGGCACGTGGT[A/T]TATAGTTTTATTTGGAGGGGTTAACGGGGCTTGTGTAAATTTTTCATAGTTAGGTAGGTG	0.975
ASNP774	>contig09889	TCATTTGGTGCAGTTTTTGTTCAGGCAAAGGGGAAACAATTGCTGTCTCGGATGCCAGA[T/C]TTACAATTGCAGATAACACTTGTGG	0.993
ASNP775	>contig09968	CCGCCGTGGAACCGGTGAAGGGAACGGTGGCCAGAAGGGGTTGCGGTGACCGCTTCGTA[C/G]GAATCATCAATGTCGGTGATAACGTTGTTGTTGGTGTCCCGTATTCGAGGAACTACCCCA	0.95
ASNP777	>contig09973	CCTTCCAGTAATAACGTAAATGATGAAATATCTGCTTGCATAGAATCTAGCTCATCTTG[A/G]AGTTTATCTACTTTCTTGTTGGATGTCATTGCTTCCCATTGTATCTTTTCAAGAGCAGCT	0.887
ASNP778	>contig10043	TTGGTCTGCACGTCTCGCTTCTGGTTTAATTATCGGCATATGGCCAATACCCTGTCACT[C/G]TATAGGACAGTTAAGCGGCTAGGAATACCTGATGAAAGGATTATACTCATGCTAGCAGAT	0.947
ASNP78	>contig01339	ATTTTCAGATCAAAAGCTTCTCAATAGCATCCTTTAGTTGCTGAATTTGGGATTT[T/C]AGTTGACTTCCTTCATTAGTTGTTACAGAACATGCAATCACTGGCCGTGTGACTCCACAT	0.929
ASNP781	>contig10073	ACGGGGGATCCACTCTACGATAATTCCAAATTCCCAAATC[A/G]AAACCCTAATTCGAATTGAGTGTTAGGATGGCACCAACAAAGGCAGAGAAGAAGCCAGCG	0.899
ASNP782	>contig10090	GTGCAGTTCAGAAGTGGAGTCTCCCCTGGATGATCTGTTCACCAGACCCTGGACTTGCT[A/G]CACTATGTTGCTTTGAATTTCATGGTAATGGTGCATTGCTTTCCACATGTACATGAATCC	0.997
ASNP788	>contig10138	TCTCTTATCTCAAAGCCAAAGAGGAGATCGGGTATGTTCCCATGGTGAGCCCGAGAGAG[A/G]GGATGGCTTCGACCATATCTTACTGGCAGGAGAGGAAAAGGAAAACTCTGGATGGTCCAA	0.935
ASNP789	>contig10156	TTGAGTTACTAAACAGTAATGTTAAATTTGTGTGGAAAGAGACCCAGCTGATGGA[T/G]AAACTAAAAATTCTCAATCTTAGTCATTCTCATTATTTAAGACAGACTCCAGACTTTTCA	0.902
ASNP790	>contig10164	AGGTGCTCGCTTTGTACCCTGGAAATTTTGTCTGAGAAACACTGGTATAACGGGTGGAA[A/T]TTATAGTCTAAAATCGTTCCAATAAGCTTAAGAAGCTAGATGACAGATTCTCAGGGAAAA	0.905
ASNP791	>contig10187	TATTTCGAAAGAGAAAAAAAGAAGGAAAAAAAAGTGTAGGCATTGAGACTTTCTTTTTG[C/G]CCCGAGTTTAGCCATAGAATCATAGATCATTGTAAACTAGATACCCCTTTATAATGACAA	0.923
ASNP792	>contig10197	TTTCTTGTATTGATCATCTCGGTCCTCTAAATTACGCACCAATTCAACCTGCTTTTGGA[A/G]CATATGGAATTCGTCAGAGCTGAGGGAACCATCACTGTTTGAGTCAAGAAGCTGCATCAT	0.942
ASNP794	>contig10204	GAAAGAGGTTGTAGCATTGATCCAATTCACATAGATGATCCGCTTTTTCCATCTAATAA[T/C]GTGGGAAGGAATTGCTTCCGGATACATCAATGTATTAAGGCATTTTCAGAAGCTTATTCT	0.944
ASNP797	>contig10219	GTAACTTATTTTCAGAGAAATCACAGCCGAGAGGTTTTGGATCTTATGGTTCGCATGCT[A/G]GGATTCTCTGATGAGGAAAAGCAAAGGATAGGTGTTGCACAACAAGGTGCTGCAGGTAAA	0.957
ASNP8	>contig00102	AGCGGAGGGACTTCCAAAGGGGGACATCCTTCCAGGCCTTGCATCT[T/C]TATCAAGGCATGAAGTAACAGAAGATCTCCAAACGTTTGGAGGGCTTATGAGAGCAACAG	0.976
ASNP80	>contig01365	CTGAAGATGTCAATGACGGACTTTAGTTATCTGATGTTGGCTTATATGGCTTT[A/G]ACTGGTTTCTAATCAGTGCTCCCTTTCTTCCACAATGTCATTTATGTTTTTGTACCTGCT	0.887
ASNP800	>contig10245	CAACTCCTAAGCGTCCTGCATTTTTTGTCCACAGTGGAACTGATACAAACATGCCAAAG[A/G]TGCTGCAATTTGATCAATCCACAACAAAGTCAATACCAATGTCTGTCAACGAGATGTCGA	0.953
ASNP801	>contig10253	TAATGCACTTATTTCCGAGCTGGCATTGGAGAAAGAAGAATTGATTAAAGCCTTGGCTT[A/C]TGAATCATCCGAGTCTTCCAGGATGAAGGAAATAAATAAGGAGTTGTCCCGAAAACTAGA	0.93
ASNP802	>contig10263	TATGGTTACATTGCTCCAGAGTATGGTTATACAATGAAAGTGACTGAGAAGAGCGATGTG[T/C]ATAGTTTCGGGGTGGTGCTGATGGAACTGATCACTGGAAAGAGGCCTAATGACTCTGCA	0.944
ASNP806	>contig10317	CAAACATGCCGTTGGGAGTAGAGAAAACAAACATGGTTCGTGATTCTTCAGAATCTAT[T/G]ACTCGCCCGTCGAAGCTCATGAAATTGGATGAGGGAAGGAGCACCTCTCTTTCAGCAGGA	0.938
ASNP808	>contig10329	ACACTGATGATTCTCACACTAAGAAGAAGCTTAAGAAAAAGAAGAACAAGAAAATACCC[A/G]CAGTTACCATGGCCGTGCCTGCTTCCATCATCGACAACGTTCAAACTCTCGAACTCGCTA	0.967
ASNP809	>contig10329	GTCTTTTCTCTTCCTGGGCAGAGTTTGAGCTTTCAGAAGATGAAAAGGCTTTACGCTCA[A/G]CAGAAGATATATTCTTCAATGCATCAATGAGAGACACATCTAGTCCTTTCCTGGGAGGAT	0.935
ASNP814	>contig10418	TAATAAGAAAACAAAACCTATAATACAATTCAGAATTCCTACATCAGTTCACTATCTCC[T/C]AAATCCTAAGCATACTCCCAATTGGATCCCTTGCAACATTTTGTTTTTAATGAACTCATT	0.912
ASNP816	>contig10434	AAGATGTTGGAAAGATAGAATCTTTTATGCGTGAGAGGAACTTGTCTTGAACTCTCAGA[T/C]ACAGCAATGAAACCATATGCAAATCCATCGTAAAGCACATTACATCACAGATAGAAAGGG	0.946
ASNP82	>contig01405	TTTCATATAAGTAGACATGTTTCTCAAGATCATGATGGTTTGAATTAGAATTTGCAAA[T/C]AAAGATGCAGGGATAATATGCATGATCCTTCCTGGAGGATAAAGAGGATGTGTACCTGAG	0.916
ASNP820	>contig10473	TCTCTTCCGCAAATTTCTAAATCTATTTCTAGAGCCTAGTCATCAACTTTTCCCCTGAA[A/G]GATGGGAGGTGGAAAGGACAAACATAATGCGAAGACAAAGGAATTTTCTCACATCTCGCT	0.913
ASNP821	>contig10482	GGGGAATGTATCTGCTGAACTTTTATCTTCACTGCTGGATTCCACATCTTTAGGTTGGT[C/G]ACTTCTTCTTCTTTCTCTTTGGTTCGAACTAGCTTCAGGTTCAGGTTCAGGCTCGGACTT	0.966
ASNP823	>contig10497	TGCATATGGCGACGAGGAGAGAGGTGGGAACAGAGAAAACTTGAATAATTTTTTTAAGA[T/C]GGTTGCTGGGGGACACTTTACTGGGGAAACTCCACATATGATTAGTGCAGCAGCCAAAGG	0.891
ASNP824	>contig10498	CTTAACTATGTCCTGATTACAAAATATCTTCAGCCTTTGGAGCTAGCATGCTTGTTCCG[T/G]TATTCTTCTTTCCCTTTCGAGGACAGTTGAAATAGAAAACAACAGAGCAGACGCCTGATC	0.907
ASNP825	>contig10534	TTTCTGTTGACAAAATGAGAGGTGTTTTATCAGAACTCTTGGAGCGCCGAGTTCTGTTC[A/G]AAAATGTTTAGGCAATTCCTTAGGTGCAAGTTTATTTTAGAGGGTACCAAAACCTTTGAC	0.95
ASNP828	>contig10545	AACCATGTCCAGCTGTCATCGTTTTCTACATCAACAACACCAAAAGCAAGTGGAAACAA[T/C]CCACCATCAGCATCAAAAGAAGTTGCTGAAAGCAACGTGCTAAGGTATTTGCTTTTCAGC	0.884
ASNP83	>contig01417	CTTATATGAGCTCAAAAAATGCTTGACACGGACCATGCTTTTCAGCAAAACAAGGTTTCG[T/G]GCCTTTTTATCTGTTGCTGGATTTACCAAGGAAGATGTCCTCCTAAGGAAGAGAAGAGC	0.952
ASNP830	>contig10598	TGCCCTTCATGTTTGTTTTCCTATTACTTCAAAAACTCCACGTGTCCCTCACCGCCTCC[A/G]GTTTACCTGTTGAAGGTTTGGTGTGTTGATCAAAAAGGATTGCTTCATGATATTAATGAA	0.894
ASNP831	>contig10607	AGCTATGCAGCAGGGATTCAAAGCAGATTTTTAATAAAACTAATTCACTTCTGTGGGAA[A/G]CTTCAGCGTTTATGGATAATGGATTGCATTGGGGATACAGGACTAGGTGTTGTAGCTTCC	0.93
ASNP832	>contig10612	GGGTGAAGAAGTGATATGATATGATATGATATGCAGCGATTAAGGGGTTCAGTGTTGTC[C/G]GCTCCCAACCTTAGGAAGAAGTATCTCAATTCATGGGCTGCCATCCAAGATACCTATTTT	0.974
ASNP834	>contig10639	CTTGAGAATAGGTTCCACGTTTCATTGTTTTAAAAGAACAATTTGGGATTCCAGAATGC[T/C]TGGATTTTTCTTTTCAGGATGATAGTAAGTGGAACCTGACAGTTTGGCCTTTGTAGCTGT	0.984
ASNP836	>contig10667	TAAGCAGGCAGAAAAAGATGCTAAGAGAAAAGCTAGAGCAAAACAATTAAAGAAATTGC[T/G]TAAAGCAAAAGAAAAGAAGGCTCAGGTTGAAGCTGCCTTGCCTAAGAATGATTCCAAAAC	0.941
ASNP84	>contig01430	TATGCTTCCAACGACACTTTAACACAATGCATGTGCTCCAACATAATCCACA[T/C]GGGCTTCGTAGTTCGCCCAATACATCATGTCATGCGTGTGAAACTTTACATCCGTGAAAT	0.924
ASNP840	>contig10718	TCAATGCCAATAACCTCAAATATGGAGTTCAACAGTTCAAGCCTGTTCCTGCTGGTAG[T/C]CCTACAGGGTTTGGAAATTTTGCTAATCCCACTGGATATGCCATGATAACTCCTGGTGTG	0.954
ASNP841	>contig10721	GTCAGATACGCACCACCCCCATTACAAATCTCTGCATTTGAGGGTTGAAATTGAAACTG[C/G]TATTTGCGATACCACTAACCCTACACACCATGGCTTCCATCCCCAAATTTTGGGTCTTCG	0.907
ASNP842	>contig10733	ATTCTGCCAGTAATGATATTCTTCTGTGCATTTTTCCCTTCTCCAGGCATCCAAATCAA[A/G]GAAATTCATTCCATAAGCCCATGCACAAGCCTTTGGACTAAATTTTGCTTTAATCAAGGG	0.927
ASNP844	>contig10767	ACAGCCACCATTAAGCTTGAGCTACTTCCATTGACAGATGGCATAATTAAACTAGACTC[T/C]TTGCAAATTAATGTCATGGAAAAAGGAGTTACCTACATCCCTGAACGCTCGCTAAAGATA	0.91
ASNP846	>contig10776	CCAAAATCAATAGTCAAAGCAGCTTCTTCAACTGGAAGTTCAGCACCTTCTTCCACCCA[T/C]GTCTTCAGCTTCTCATCATAATAGAACTTGTTTTTCCACCCAATTTGGCCTACATACAAA	0.988
ASNP848	>contig10789	CACCACACTTCTGACTGGTGCATCTTATAATAGCTCCTTGGGTACGGACTATTCTTGAC[A/T]GCTTTCTGTCCATATTTTCTCCATCTGTATCCATCTTCAAGATGATCGATCTCACTTTTA	0.959
ASNP85	>contig01432	GAAGCTGAATACATGGCAGCTACGCAAGCATGCAAGGAAGCAATTTGGATTCAAAGGTTA[T/C]TGGAAGAACTCGGGCACAAGCAGGAGAAAATTACTGTGTATTGTGACAGT	0.903
ASNP850	>contig10792	TCCAAAGGTGGCAATGCTTTCAGCACCTCTAGGCTTAAACTAGGGTCACTCTGCACACC[A/T]GCAACAAATGCATCTAAATCTTCGGCCGGTACATCAAAAACGGCACCATTTTTATCTGCA	0.921
ASNP852	>contig10806	GAACTTGGGGAACCACCTCCGCCATATGCCTTTGCAACTTCAGAGGTATCAGTGGCACC[A/G]TCAGTGCTACGCAAGCACATTTTTGAGATTATTCCGCTGCATGAATATCACAGCACCTAT	0.927
ASNP855	>contig10810	ACATGAACTCCACATTGGAGATGTCAAACATTCCGTTTCTGTCCAAACTCTGCAACAAA[T/C]CAAGCACTGAAACATGGATTCATAAGGTGTCAAGCAAATTTGACACATTCAACTACTTTT	0.903
ASNP856	>contig10813	ACAATAACACCTACATTCGTGGAAAAGAAGAATTTCATGCATGAATCCATTGTAAACCT[A/G]TTGAATAGAATTGAGTTAATTTTTGGCCCACTAATAGCAAACCAGGATGTTGACGTGCTG	0.937
ASNP857	>contig10819	GAACTGCAACCAATTCTCTTGAGATAACTCCAAAAGGGATTGGTGGCTCCTTTGCATCA[T/C]CCATCATGTCAACGAAGAGAAAGAGGACCTTTGATGCACGCGGCGACATTGTGGACACGG	0.954
ASNP858	>contig10820	GATGGCAGCAGTGTGAAGAAAATAATATCATCATGTGATGTTGAGGCTTTGAAGAAGTG[T/C]TTGGAAGAGAATAAGGGAGACTATGTCAAATGTCATTCACAGATTGAGGCTTTTAAAGCA	0.965
ASNP859	>contig10861	GTGTTTACACTGTTTTGATTAAGGTATCAACAAGTCAGCACTCTTAAGTTGCCAATGTT[A/G]TTTCTGGCATAAGACATATACATCAAAATAATATCGTGGCTCTGAAAAAGACACCATTGT	0.949
ASNP86	>contig01481	GGGGGGAGGTCGTGAGAAAAGAGTGCGTTTAGGTGAAGAAGAAGAAGAAGAAGAACTCCA[A/G]TCGAAGGAATAAAGATGGCGATGGCAAATTTGGCTCGACGGAAGGGTTACGCTGTCG	0.992
ASNP862	>contig10904	AGGTTGTGAACAATAGTAAGCACCCAAAAAGTTCAGTAATGTACACCAGGATCAATCAT[T/C]CAAAATGGATTTCAAAGTATGCATGATGGCACATTGGCACTCACATTGTCATTGCTGAGC	0.925
ASNP863	>contig10917	ATCAGGGATTGGTATGTTCTGCTACAGTGGATTGACACCGGAACAGGTTGATCGTTGAC[A/G]AGCGAGTTTCATATTTACATGACCCGTAATGGTCGTATCAGTATGGCTGGTCTTAATACG	0.96
ASNP864	>contig10933	TGAAACCGCGGAAGGCAGGGTGTTTGAACAACTGAATTGTTGGTAAAATGGTTTCCTTT[A/G]AGATGAATGATCGAAAGAAGATTGGATTAGGATTAACTGGCTTTGGTATATTTTTCTCAT	0.899
ASNP865	>contig10965	AATAGTTCTCCACCAGAACAATAATCAGTTATCAAACAAACATGTGTCTTGGTCTGAAA[A/G]GAAGCATATAATGCAGGAAGAAAAGGATGGTCTAACATGTCGAGGATCTCTCTTTCTGTG	0.919
ASNP869	>contig11053	CGACCAATGCTTGTAACTCCAAAGAACTTGATTTAGGGATTCCCGAACTTTACTAGCTTC[A/G]GCACTAGGTACAGGATCAGTTTGCTCTTCCATTTTGCTGGCTCCACTTCCTCAGGATCA	0.929
ASNP87	>contig01494	TCTGTGTGGCAGCACATAATTTGGATTTGACCATATATATATGTGCACAGG[A/T]ATGGACCATTCTGGATTTGCACTACCTTAATATTTGTAGCAGCATCCATTGGCACATTTG	0.975
ASNP871	>contig11064	CATCGGAATTATTTGAAATGGATGATTCTGATCTATCTAAAACTGCTTTCCCAAGAG[A/C]TCCAGCAGCAGTAAGCGTTGCTGTAGTATCTACCGAGCTGGTAGTTCCAGATAATGATCT	0.968
ASNP872	>contig11068	AAGGAACTCATCAACCGTGGAGGTGAAAAGATATCACCAATAGAAGTGGATGCTGTCCT[T/C]CTTTCACATCCAGACATTGCTCAAGCGGTTGCTTTCGGAGTGCCTGATCCCAAGTATGGG	0.917
ASNP873	>contig11093	TTTCATAATATTGAAACGCAATGAAGTTCAAAACAAGTTGCCTCATAAGTGAGGGTCAT[A/C]TAACTGCGTGAGAACACAAGTTGCTGGCAGGTAACAAGCTGTTTTCCTCTAGGAGAATGA	0.887
ASNP874	>contig11100	ATTTGTCTCTCAGTAGCTCATCTTCAGAATTCGTACTTGTAAATTGTTTGATTTATTGA[A/T]GAAGCATGGTTAACTCTTTGCGCGGATTGTAATTTTTGTTTACATTACATGTAATGGCAA	0.891
ASNP878	>contig11201	CACTAGAAGCAGTTGCTATTCCCCGAGCAATTGGATCACGGAAACTGAGTCTATCGAG[T/C]GTCGCTTGCACAAAATTTGCTCCAACCAGACCAGTTAATACAACCACAGCTGCTGTGAGA	0.911
ASNP879	>contig11214	CATAAGTAATCCCACAAAATTGAATAAATGACCTTAGATCAAAGTCAGCTGGCTCCATA[A/T]TGTGTACAACCAACAAAATTCCTCAGATATATTCCTTATGGAAGCATGTGAGAGCGAAAT	0.967
ASNP88	>contig01507	TTGTGCACACCCTTCTTCTTTTCTGCACCATGTTTCACATGTGGTTCTACCACTTCCTCA[A/G]ACAGCGAATCAGGTTTTGTTAATCTGTTATCTGCATCATGATTCCATTTCTCAACCACCT	0.907
ASNP880	>contig11224	TTGATTTTGATATTAGTGTTGGTTGATGTACGAGTTTTTGCAGATTTCTCTTGTAGCTT[T/C]GTACCTTACATTTCTGTACTGGGCACGTATTTTTACAGGATTTTATTCCTAGACGCACTT	0.905
ASNP882	>contig11235	CACAATCTTTAAAATATGGATAGAATCTAGAATCTTCAAATATTTCTGAAGGAACACCA[A/G]GGCCAGGAGGCTGAAAGAAATCTAGTGAAATTGACATTATAGCATTCAAAACATTGTTAA	0.985
ASNP883	>contig11236	GATATGTTTAGTAGTGGGACCAGCGTGGGCCAGGTTTCGGATTTTAACAAGAGTAGTAG[T/C]GTGGTGAGTGTGACTACGAGCAGCGAAGATCATAGCTATGATCCCAAAGATAGTCAAAAG	0.965
ASNP888	>contig11266	TATGGTGAGTGAAGATATGACGGTGAAGGTAACGAGGGATGATATAGTTGAGGGAATCA[A/C]AAGGTTGATGGGTGATAAAGAGATGAAGAGGAATGCTGAGATTCTTGGTGAAAAGTTTCT	0.904
ASNP889	>contig11281	GCTTTAAAGAATTGGAGGAGCGGTATTGGCACGAGTTCAACAATTTCCAGTTTCAATTA[A/T]TTTCTCATCAGGAGGAGAGAGATGCAATTTTGGCCAAGATTGATGTTTCACAAGCACATT	0.956
ASNP890	>contig11287	CCTCCTCAGCTCTAGAATGTGTGCTAAAAATTGAGTCTAAATCTTCAAGTTCTTTGCTC[T/C]TTGAAAGTTGTGTATCTACCCACTGCTCTAGCCAGTATCTCCATCTTCCATTTACCTTTA	0.916
ASNP892	>contig11297	CTTTGTCATGGAGCACAAACCATCTGTTTGGAACATTGGTTGGGACATGAACCTTCTTG[T/C]CGCAGCCTATGCTGGAATAATATCATCAGGTATTACCTATTATGTTCAAGGGATTGTCAT	0.96
ASNP894	>contig11309	AAGGTAATCAGGGAAGCGTTTCATGTGTGTTTAAAATTGGGAGGGATTTTATCCGGTTG[T/C]TACAGGATTTGCTTCATGTTCCTGAAATTAGGGCTGTATTGAACGACATTGTGTTTAATC	0.907
ASNP895	>contig11330	TTAATAGCTTCACTATCTTTTGGGAGTTTCTGATTCCCGTCTGTATTTAAGATGGAGGA[T/G]TGGAGACTTTTCTTCATCATTAGTCTGCAGGTTCATTGCAGTCAGTTTCAGGGTTCCTGT	0.962
ASNP896	>contig11337	TAGGCCTAGGAGAGGGTCAATACTCCACACTCATGATGAGTATAGCTCTAGGCATGGTG[A/T]CTCCTCCATCTTCATCCATTCTCCTAGCCATGGACCTAGTAATGGGCCCCACATGAAGTT	0.984
ASNP897	>contig11338	GTTTCTACCGAAGAGAAAATCACCGGCAAGAAGAATCAGATTACGATAACCAATAACAA[A/G]GAGAGACTGTCAGCCGGAGAAATTAATAGAATGATTCTAGAAGCTGAAATTTACCAGGCT	0.972
ASNP899	>contig11408	AGGAATTCATATAGCTCATTTATTGACATAAAAAAGAACACGTGGTTAGAAAAATGTTGT[T/C]CATATGGACATGGCCTTTTTATTGTATTAGCACACTGCTTCTGGTTTGGATGGTACCCA	0.911
ASNP9	>contig00125	GTACCTTTCAGCTGTGCAGGAGGAGCAGAAGAAGTTGATGGAGAAGCATGGGGACA[A/G]AGTTGATCATGATGTTTTGGCTGAAATGGATGTGCTGTATAGGTGCATCAAAGAAGCTTT	0.916
ASNP90	>contig01683	TCAACATCAGGCATTCTAAAGTACTCATACAAAGAAATTCAAAAGGCCACACATGA[T/C]TTCACAAATACATTGGGACAAGGATCATTTGGCACAGTTTATAAAGCCACAATGCCTACA	0.943
ASNP900	>contig11437	GTGGAATATGATGAGCCTTCAAAGCTAATGGAGACCAACTCTTCATTCTCTAAGCTGGT[A/T]GCTGAATATTGGTCCAGCTGCGGGAAGAATTCCTCCTCAAATATTAGCAGGCTGCAACAT	0.971
ASNP903	>contig11467	CAACTTCGTGCAAGATTGTGCGACCTTTGTCTGTGATTTGAGGAAACAAGGATTCAAGT[A/G]CACCTTTTTTTCTAATGATTCGAATAACCTTTTTCTGACGATATTGGATAG	0.932
ASNP904	>contig11517	AATGAGACATTATTCGTCTAGGAAGTGTTCTCTAGTCAATTTGGATAATCCTTTTGA[A/C]CCACATTCTTCTGTTTCTCTTGGGGGTCTTCTTCATTTCATTTTGAGCCTCCTCATT	0.971
ASNP906	>contig11549	CCGGCGATTTGGAGGAGGTTTTGGATGGTTGTGCGCTCCCTTGTAGATGATCTCGGTTA[T/C]GTGGCCCTCATGAGATCGCTCAACTTTCTTCTTAACCTGACAGTTTGGATGTGTACACTT	0.894
ASNP91	>contig01686	CAGTTTACATTGGCAAGATTGCACCAACTGTGGAAAATGAGTTCATGCTGTCTCTCCTTC[A/G]ATTATGTGGAACTATCAAGACCTGGAAACGGGTCCTCAGGATTTATCAACTGGGACTCCT	0.936
ASNP915	>contig11694	CGCCAAGAAGGAAGCGTTGGATTCGGGTCTGTTTGGGAAAGGAAGGTACAAATTCTGGG[T/C]ACTAGCGGCGATCTTGCTTCTCGCGTTTTAGTCCATGTTCACCGGCACTGTCTCTCTCCG	0.974
ASNP917	>contig11731	TGCCTCTGGACTAACTACCAGGACCATCCCTACGCCCATATTAAAAGTCCGTCTCATCTC[A/C]GAGTCTTCTATCTTCCCAGCCTCCTGAAGCCACTTGAACACTGGAAGCACTTCCCAT	0.953
ASNP918	>contig11735	CTTTTGGTACTTTCCAATTCTTTCAACACATCAAGAGTTTCCCTTTCTTTCAGGATCAG[T/C]TCTTTTTCCAATACCACAGCCTGCTTCTCCAGTTTTTCTGCGTCAAGCTCTTCTGTTTGG	0.879
ASNP919	>contig11786	ATGCTTTGGTAATTATGAAGTCAAGGTCTGTCAAGATTTGCACGACTTCCAGCAGAATT[T/C]CAGGTTTGTTAACACTATCAACCTTGATCAGTGTACAATTATGGCATGTAGTGTTGTCCA	0.991
ASNP92	>contig01700	GGGGGATATAATTATGAGAATTTTGAGTATCAGGATGTTCCATCAGATAACTATGTTGAT[T/G]GTAATCCCATGTGCAATAGCATGGATTTATCCAAAGATGATAACAT	0.979
ASNP920	>contig11802	TGGTTTCACCCCCTACGCATGTTAGAGCCCAGTCATATCTTACAAAACGTTCGATCTCT[T/C]AAACCATGCTTTGATTCTGAGGAGTCGTTGGAATTTAACCTTCAAATGCAAGCCATGGCA	0.966
ASNP921	>contig11825	GAGTGCCTTTTATCACTATGCCTCAATCTTCTATTTCTGTTTTCATCCAATCTCTCCAG[T/C]GAATCACGCTTATCTTCCACAGATTTTGACCTTGACCACCTTTTGTGCCTGGATCTACTT	0.898
ASNP922	>contig11837	CATAATTTCAAATGGCTTTCCAGCTTATCAGACAAGTTGAAGAGCAGTGTGGTCTTGAC[A/G]TGAATATTGATGATTGGAATTGGAATCAATGAGATTTACTGCAGCAGGGAAGAAATTTCT	0.948
ASNP924	>contig11875	GAAACAGGATCATCTTCTGGCAACAAAAATCTAGTTTTCTTCATGTAGTTGGATTCTGG[T/C]CAATGAACTGGCAATGTGCTTTGCCTGGGGTTATTGATTTTGAGATGGACCTTAAGAACA	0.997
ASNP925	>contig11877	TACATATACCCTTGCCAAATTGAAGTTCAAATTCAGCAGTTTTAAATGGGGGGGCAAGC[T/C]TGTTCTTCACAACCTTGACAAGAATCTGGCTTCCTAAAACCTCTTCACCCTTCTTGACAA	0.966
ASNP926	>contig11880	AGTACCAGATATGTATTGCCAACCAAGAGCATCACTCTCAAGATCTGCATCCAAAAGGG[T/C]ATCCCAAAAATACTTCATCCCCATCTCCAAGGAAGCTGCAGAACCTTCACAAAGAAACTA	0.904
ASNP927	>contig11893	ATCCACCAGAATTGCATTACCAGTTGAGCTTGCAGAAGATGGGCCCATTTATGTCAATGC[A/G]AAACAATACCATGGTATACTGAGAAGGCGACAGTCACGAGCAAAGCTTGAGGCTCAAAAC	0.984
ASNP928	>contig11896	GCTACTGTAGGAAGGTGGAGAGACGCAGAGAAGGTTAGAGGTATGGTAAATGAGGTGGG[A/G]TAAGAAAACTACCTGCTCATAGTCTAGTTGAGGTCAGAGATACGTGAATTTAACATGTTC	0.908
ASNP93	>contig01735	TTTGAGTCTTTCCAACTGCTGAGTCCCCTATGACCACCACCTTGAACACATAATCG[A/G]TTTTCTCCTGAACATCATAATCTATTTTCTCAGCATCAACCCCATTCATTTCCTGGTTCA	0.961
ASNP930	>contig11958	GAGATGATTATGTCCTTCAATCTGTCCTTAACTTCTATGTAACCATCAGAGTGTTTCAC[T/G]GCTAGATCCCCAGTATGAAACCACCCCTCTTTGAAAGCTTCTTCTGTTGCTTTTAAGTCT	0.967
ASNP931	>contig11990	TTCGGGTCAGGTAACCGGGGCTCCGGATGTTGGGTGGGTTTCAGAGCTCGTGAAGTGAT[T/G]GGGCTTTTATTGTTTGGAGTTGTGACGGTGTAGTGTAAATATTTGATTTTCATGGTATGG	0.954
ASNP932	>contig11999	AAGTCCATCCAGGTTAGAAGCACGCACAGGAACACCAATAACAGGCAAAGGAGTAAGAG[T/C]AGCAACCATACCAGGCAAGTGAGCTGCACCACCGGCACCAGCAATAATGACTTGTATTCC	0.981
ASNP933	>contig12015	GGAGGAGGAAGTCAAGCTCAAAACTCAAAACTCAAGTGTGAGAGAGAGAGGGAAGAAGAG[T/C]AAAATGCGATCGTCGTGTATTCGCAGCTTCACCGTCTTCGCGGTGTTCCTCATTGC	0.92
ASNP934	>contig12020	GCCAGGATGATCATTATGCATGATTACCCCCTTCACATGGTTGAGCATCCGGGATTTGT[T/G]GCATTTGTACAAAATCTGCAGCCTCAGTTCAAAATGGTGACCTTTAACTTCTATCCAAGG	0.951
ASNP935	>contig12034	CCTTTTTCTCTTGGTTTACTTCATTTTTAGATGACAATGAAGGAGGGCAAGCATTAACG[A/G]AATCATTTATTGTTTGAACTGTTGACATAATCAGGTTTTCTTTCGAACAATTATGTTCAC	0.993
ASNP936	>contig12045	GCAAACTGTGTATCAAGTGATTATTTCCAATGGCAGTGTTCATGCTGACCTTACATCAC[T/C]CTTTGTTGATGACACTTACAGAAAATTTTCCCTATACTTCTATGACATAGATAAGCCGGG	0.942
ASNP94	>contig01743	TGAATTGAAGGATAATGCTTGGCTAAAAGAAATGTACGAGAAGCGTCCATCTTGG[C/G]TTCCATTATATTTAAAGAGCACATTTTGTGCTGGCATTCCCATGAATGAAAGCCTTGATT	0.967
ASNP940	>contig12119	CTCAATGTCTGAATTAATTTCAATTTGATCATCATCATCAAGATAATTTCCATTTACAT[T/C]CGCACAAGTCCTAGAATCAACAGCTTTGATAATTTCAGGCAAGCTCTCAATCTTGGAGAT	0.982
ASNP943	>contig12160	TTGGGAGTTGATATCCTCGAAGGCATCTTGAAGATTGGGACTCCAATATGTATTCCTTC[T/C]AGAGAGTTCATTGATATTGGTCGCATTGCGTCCATTGAAAATAACCATAAACCCGTTGAT	0.945
ASNP944	>contig12187	CTCAGGATGAATCCATGGAACTCAATGCTGGTGAAGACATGAAAGATGAAGGAGATTTC[A/G]ATGATGAGTGGTTGGCAAGGGTTCTTAGTTGGGGTCAAGTCCTCGACACTAGTGACTGGT	0.995
ASNP945	>contig12196	CAGAATGGTAAGCACAATTTGCATCTGTTTACATTGCCTTTGAATGGGGAGGGACTTTC[T/G]TTAGGGCAAAGTGGAATTTCTCTTGGAGCAAATTAATTTGTCAGAGAAGATTTCTTGGCA	0.901
ASNP947	>contig12218	ACCTCGGTGTAGAGTAGTAAAGGAGCTTGCACTACTCAATCCAGTAAGTGAGCTAACAG[T/G]TGACATTTGGGGACTTTGCTGACCTCCATTTCCTAGCTGCTCCTGCTCCTGCTCCCTCAT	0.99
ASNP948	>contig12221	CTCAACGGAGTGACTGGAAATTAGTTCACCATACCCATCAATTTCTTAGGAAGTGGCTGA[T/G]TGATCACCCAGAATTTATTTCAAATGAATTTTACATGGGAGCTGATTCATATTCTGGCA	0.937
ASNP949	>contig12247	TTTCGCTTTCTCTCTCAGTGTTTCTCAGGAGTTTGTGATCTAAGCATAAAGATGGAGCT[C/G]AGTAGCATCAAAGATGCATTTGATCGAGTAGCCAAGAAGCAAAAATTATCCTCTTCCAAG	0.932
ASNP95	>contig01761	GTGCAGAATGGATTATGAGCATGGAGGCCTGCAATGCTCATGGACTT[A/T]GTGTTCCTTTATATGATACCTTGGGTGCTGGGGCTGTAGAGTTTATTATATGCCATGCAG	0.991
ASNP950	>contig12252	ATCATTAGCAGAAGTGATAGGAACATCTTTTACATGGGAATCCTGGCTTGGACTCAATT[A/G]GTTTCTACTTTATTTTTCAGGCATTGATTCAAAGTCATCATAAATGTTGCATCACTTCGA	0.993
ASNP952	>contig12269	GTTGCTCAAATATAGGCTCTGTCACAGTTTAGTACATGTTTGGTAGCACACCAATTACA[T/G]TCGGACATGAACAAGAAGAAGTAACTCAAGCTTGTTTCTTTGTCAATTTCCTCTTATTGA	0.925
ASNP953	>contig12279	CATAATGGGTTCAATATCCTTCAGAATATCCTGCTCCTCAGGTGAGTATGTCCAATCTC[T/C]GTCCAGGTGCTCTAGGCGGGCGATTCCTATTTTTCCAGTCACCGGCATTTGAACCCCGAC	0.956
ASNP954	>contig12508	GACCACCCTTTGTGTGGGACCCCTATCCTTGTGACTAGTCCAGTTGGTGAAACAGTAGC[T/C]GAAATGGTACGCACAGGCCAATTTGGTTCAGATGAAGCTATCAGATGTTGCCATGATTGC	0.997
ASNP955	>contig12521	GTCCACTATTTAGTACCTGTTACATGCCGATAATGTTGAGGAGAAAATACGCATTATGGA[T/C]ATTCTCCTATCGCAGTATCTCCACAGAAATGACAGTATACAGACCCAGACCAGCATTTAT	0.909
ASNP957	>contig12570	AGGCAGTTCAACGACCCTGGGAAGAAGATCCATTTACCATGAGTGAGGAAGTTATGAAG[T/C]ATAGCATTAGAAGTTGTGCGTGAAAGGTTATTGGACTATGTACATCAGGAAATTCCATA	0.895
ASNP960	>contig12635	AGGTTTTCCAAGTTTGCACAGGTAATAACATTCTAATCTCCACAAAACCCCGCAGACTG[T/C]TCATTCATTGTAATATGGGTGACTACATTTCTTCAAACAACAATGACCAGTCATGTATCC	0.975
ASNP962	>contig12654	CATCTTTCTTGTGCAAATCTTTATACCCATACCGTGCGACACATCGAAAGATGTGGTAA[T/C]TCTTAGGTCCAATCCTCTTGACAAGGAATCGCTCTTCTTCTGGGACTGTGTAGACAGGAA	0.947
ASNP963	>contig12679	AACAACACCTGTCACCAAACCAAACCCTGTGAATTCCAACACATGCACCCTAGATTCTG[A/G]AAATTGTAAGCCATATTTGATTTGCAGAGACCCCCTAGGGATGCAACAAATAGAAAGAAA	0.986
ASNP964	>contig12692	GAACTGAATCTTGTTCCAGGATGCACAGATCCTAGTTCGCACCTGTACAACCCACTAGC[T/C]AATGTAGATGATGGAACATGTCCAATTGATTTGGATTCTGAGTCTGAGGAATAGAATTAT	0.981
ASNP967	>contig12771	TGCTGCACTGTCAGGGGTGACCTTGTCCGAATGATTTCCGAATTAGTCGCCAAGAAGAA[A/T]GGAAAGTTTGACCATATTGTTATTGAGACTACAGGTTTGGCAAATCCGGCACCAATAATT	0.981
ASNP968	>contig12778	AGAGCCATCAATTTCTCAGCCTCATCAAATCTTCCACTGCGACATAGCATATCAACCAT[T/G]GATGCGTAATGCTCTCTTATGGCTGCAAGCACATAAAATGCTAAGGAAGCTAATGGAATT	0.915
ASNP971	>contig12915	AGCTCGAATGTCCTGAAATCTGGGTCTTCTTCTGCACCACCACCCCATATGCTAAACTT[T/C]GGTGCACCTACGACCCCAACTAGTCCTACCTCTCAAGGCCTCCAACTGAGTCCTCTGAAG	0.911
ASNP972	>contig12927	CAGATTATCAGAAGTATAACCAAAAGCTACGACAATTAGTATTTAATCTCAAGAGCAAT[A/G]CAATCCTTGCACGCCGGTTATTAAATGGAGAGTTGGAACCTTCTACAATATTGAATATGA	0.92
ASNP973	>contig12940	TCGGCATCGTGCTCAACTGTGGTCCCCTCTTTTGCAGAACAAGAAAATTGAGGAGTAGA[A/G]TTCTGAGGCAATGATAATAATGGAACCAAATATTTTAATATCCTTGTTATTACTTTCAAC	0.906
ASNP974	>contig12989	ATTGAGTGGGGCATTGCTGAGCTAGTGAACCACCCAGAGATTCAAGAGAAAGTAAGGGA[A/G]GAGATAGAGAGAGTGGTAGGAGCAGGGCAGGAAGTGACAGAGGCAGACCTGCAGAAGCTG	0.915
ASNP975	>contig13005	GGGGGGAGAAGTATGGAAGAGGAAGGGTATAAGGAAGGGGATGTTACTTGGTTTCTATA[T/C]CAATTTGCCTGATGGGGAAAAGTATCGCCCCCAAAGCTCCCCATATGGTGTGGTATAAGG	0.986
ASNP976	>contig13010	TTAAGACTTTGTAAAATGTTACTCACAAAATTATTAAAACCCTCGTCTTGTTGGTAACA[A/T]ATTATTTGCCAAATGACTTGAAAAGCTTGACTCTGTAAAAAGTTATTTACTAAATGATCA	0.934
ASNP978	>contig13057	ATTTATCAAATAGTACAGGAATTGAGGAGTACCCCCGAAAGTTTGTTGTTTGATACAAT[T/C]CAAACAGTTTTTGGTTCACCAATTAATCAGAAAGCGTTTCGCAATTGGAAAGAATCATTT	0.906
ASNP979	>contig13084	AGAAGGTAGATATGTTAGATCCTTGCGGCATCCATCAGGCAGTCCAATAACAAAGCTAG[T/C]TGTCTCTCAGCGGGGTCAGATTGTGATTTATGCTGATGATGATCTTAGTTTGAACAACCT	0.94
ASNP98	>contig01797	ATCAGTTAAGTTATTCAGCTTTTGCATGCTCCCTGTGTTGTACTTGGGATAAACTTTTCA[A/T]GCCATAGCACCCCATCTCTCTATTTCCTTCTCTGCCTCTCTCTCTGCACACTAGCACTGG	0.972
ASNP980	>contig13098	TGAAAATAGTAGCAATGGCTCTTGTTCGTTTCTTCAGGTTTAAACTGG[T/C]AAATGGAACACAACATGTGACTTATAGGGTCATGTTTACCCTTCACATGGACAAGGGTCT	0.924
ASNP981	>contig13099	CATTGGCATGAGCATCTTGGCTGGGCTGTTTCTGATTGGGATTCACCCAAGTGTTGGAG[C/G]CTTTAAGGTTTGAAGAAGGGGTGACCTGCACAGGCTGCGTGTGGTAGGATCATACAGAAC	0.947
ASNP986	>contig13136	TTATTGCTCCTGGCCCAGAATACGAACTATTTCCATGGAACAAGGAACCATGCCTAGGC[A/G]GCGACATCATTCTGAAATTGGGTGAACTAATTTCAGTGGTATTTCCTGAGAGGCCAACAC	0.903
ASNP987	>contig13153	GACAGTTGTACATGCTAACAAGGTGTACCTTAGGGTCACCAGGGATGTAACCAGGTGTA[A/C]CTTAGGGTCACCAGTGATGATGAATTGTGAACTTCCTTATGGCGCCACATGCATGCATTT	0.903
ASNP989	>contig13228	AGAGAAAGAGAGGGAAGCTTGAGGGGTCTCTTGGAAGGAGTCTTAAGGGTTCTGTAATC[A/G]AGCATCACCCGTCCAACCGTTCCCATCATCCGCCGCTCGAGTCTTCACCTCTTTGTAGAA	0.949
ASNP99	>contig01799	AATTCATGCTGGGAAACCCAAGGGTGACGTACAAGATGAATTAAAAGCTGTCGGTA[A/G]CGTTAGGCGCTTAAGCTTGAGTGAACAAGCCCTTGAAAAGGTTTCTGAATCTTATGGAGC	0.969
ASNP990	>contig13246	TTTGAGCATCTAAACAATTTTGGGAACTGCGAGTTCCGCGTTATGCAACTGGGAACTGG[T/C]GGAGAATACAGCCTAGCTGTTCATCACACAGAGGAAGAAATGCTACAATGGGGTCTCTCT	0.984
ASNP991	>contig13247	CTCCTCTGCGCCGTTGCCACCGCCACCGACCACATTGTGGGAGCCAATCGTGGGTGGAA[T/C]CCTGGCATTAACTACACTCTTTGGGCCAACAACCACACTTTCTATGTCGGCGACCTTATC	0.937
ASNP992	>contig13248	GAGGGTGTTAGAACAAAGATTAATTGAGACCGAAGAATCTCCAGTAGCTAATTCATCGC[T/C]AGTTGAAATGCAGCAGACAGTTACAAGGTTAATGGCTCAATGTAATGAAAAGGCATTTGA	0.93
ASNP995	>contig13260	AGGAAGTGCAACTCCACGGCTTTTCCTCATCTCAAGTGTGGACCCTCCTCTTCGCACTG[T/C]ATTGCTCCAAGAAAAGGAAATTGAGGTTGAAGAGAGTGATTAGAGTGCCAGCGATTAGT	0.9
ASNP996	>contig13268	ATTAGTGTCTCTAGTGCTCTCTCAAATGACAGCTGGGAGGCTCGAAGTTTTGGGGAAAT[T/C]AAAACTCCAAAAACTGACAAGGACTTGGATCGCTCCTTTTGAAACAGAAGATTTCACACT	0.956
ASNP997	>contig13270	CTTGCAATTTGTTCATTTCTTTCAGCAAAGGAGACATCAAGAGGTCCTCCACCAGTAAG[A/G]ACTAGAATAACTGGATTTTTACAGCATCAGCAACAGAGGATACAAGGTCCATCTG	0.944
ASNP998	>contig13301	AGCCTACTACTCTGTGGATTCACAATCCTCATCTTCCCAGTGACAGGATCCCTCTCCTT[T/C]CATCTGAACAGCTTGAGCATAAACCGGGTCAAGCCCTTCCGTCCTCCACTTCATGAGCTC	0.975
ASNP999	>contig13328	CAGGATTCACCAGATACTGTGAGACTTCTGTCAGTTGCTGTTTCAATATTTGGACCACG[A/G]ATGATTGTTGAAGAAGTCTTTATTAAGAGCAAAAGTCACATTTCTAGTCAGCTTTCTTAT	0.946
