# Supplementary material for: Molecular mapping of QTLs for plant type and earliness traits in pigeonpea (Cajanus cajan L. Millsp.)
Source: BMC Genet. 2012 Oct 8;13:84. doi: 10.1186/1471-2156-13-84 (PMC3504571; doi:10.1186/1471-2156-13-84)
Supplement: Additional file 3 — Table showing SNP positions [in bracket] and flanking sequences (about 50 bases each side of the SNPs) in the 768-plex Illumina Goldengate assay, with the SNP Id, TSA (transcript shotgun assembly) contig Id of the sequence from variety 'Asha' (NCBI GenBank Ac. no. EZ647865-EZ683068) and SNP quality scores based on Illumina SNP assay design tool. [file 1471-2156-13-84-S3.xls]

## Sheet: 768 SNPs
Additional file 3: Details of the SNPs [in brackets] and flnaking sequences for the 768-plex Illumina Goldengate assay. TSA (trasncript shitgun assembly) contig Ids are for the variety 'Asha' sequence submitted to the NCBI GenBank (Ac. No. EZ647865- EZ683068). SNP quality scores are based on Illumina SNP assay design tool.
Pigeonpea SNP_Id.	TSA Contig Id. (cv 'Asha')	SNP [in bracket] and flanking sequence	SNP Quality Score
ASNP10	>contig00008	CCAAGGGCGTAAATTTTTTGGGTGGAATA[A/T]TGTTTTCAATGTACTTCTATATATGTTATCCTCTTAACCATTTTTTTTAATGCAAATACG	0.878
ASNP1006	>contig00008	CTCCAGCAGGTGCCCCTCCACAGGACTCTGGTGCTGCATCTCTTGTTGGGTTTTCCGCC[A/G]CCCTGCTTTCACTTGCCGTGGCATTTTTCTATTAGAGACATGATTTGTAGTTAGGATATT	0.878
ASNP101	>contig00008	TAGTTATTTGGAGACAAAATTGACAAAACATAATATAGTAAGATTCAGCGTTATCTGTAG[T/C]TGCTTGACCAAATATTGCATATCTATTAATAGACCATCTTTGCTAGAAAGTTTTCATCTT	0.878
ASNP1012	>contig00008	AAACGTCAACAAAGGCAAAATGAAGAAATGGCTAAACGTCAGAAAATGCAGCACCCTCG[T/C]CTTCCTCCCATTCAACAGCCTGGGCAACATGCCCAAATGCGATCCGGACCAAATCAAACA	0.877
ASNP1017	>contig00008	TTTTCCAAACGAAATTACTGGCAAAGCGTGGGACCACAGTGTAATGCAAAAAAATTATC[A/G]AGTTCTATTGGTGAGTCAATTTACGTTGTATGGATTCTTGAAGGGTAACAAGCCAGATTT	0.877
ASNP102	>contig00008	GAGTATACATCCGAAGAATATTCAAAGTTGATGACAACTAACTTGGACTCTGGATACCAT[T/C]TGTGTCAACTTGCATATTCTCTTCTTAAAGCATCTGGAAATGGAAGTATTGTGTTCATAT	0.877
ASNP1025	>contig00008	TACATTAGTGTTTAATAGGTTAGGTATAAGTATAATGAATTTGTTTCATGGCATAAAAT[A/G]GTTTTTTTCAAGGACAAGAGTGTATATAGATAGGCAGGGATGCATAAATGTTAAAAGTTG	0.877
ASNP1027	>contig00008	CCCCGAAGGCCTCCGATCCATGCCTCGCCCCGATCTCTGCAACCGCCTCATCTCCTTCC[A/G]GAATTGCATGAGACTCCCCAATCAGGACAGGGAAGCCACCCAGCTTGATCTTCCTCACGC	0.877
ASNP103	>contig00008	TTATCTGCTGTAGACTGTAGTGGCCTTCTTTGTAGAATGAATGACCTTCCCCGTATGTAA[A/G]TAAGGTTTGATGAATAAAAGAAGGGAAGAGTAGTTAAGTTGTATCATGTTCATATTAT	0.877
ASNP1032	>contig00008	ATGGCAATTGCTCCCTCCCGACTCGGTGCCCAGTCGGGGCCAAAGTCAATTCCTGGT[T/C]CTCCAGAGGCTCTTACCTTGGCAAGATGGATCTGCAGAAGCTACAGGCTCCACACCTGCA	0.877
ASNP1036	>contig00008	GGTGGGAAGCTGTGAGTCCATGTGGTGGACGATGAGGCATTCCTCTACGGAACCATCGC[A/G]ATGAGCAGTGGTGCCATTGGACTTGGACACAGCTGCAATGCTGATATGTGCGTGGAGACA	0.877
ASNP1037	>contig00008	ACCTCGTATAAGAATAGAGTAAAACCAAATGTGATATTCTTGTAGAAAAAATGCATATC[A/G]TAGAAGAGATCCTCCTGTAACACCAATGTCCATGCACCAGAAGTAATCGTTCCAAATACC	0.877
ASNP1038	>contig00008	GAGGTGTCATTATCAGGGTTGTGGCTGATAACAATGGCGTAGTCACCAGAAGCCCTGGC[A/G]AAAACACCACGGTCACCAACATGGTGCTCGACGTTGCAGATGACAGCACCTTCAGGGATG	0.876
ASNP104	>contig00008	CATGGTTCAAGAACCGTTACTCCAGTGCTTATCGACCCTTCACCAGGCAAGGAGGGGTCA[T/C]TTTCGCCGGCGATGAGTATGGAGACAAAGTCTGGTGGAAAGTCGACAAAGGGGCCGTCGG	0.876
ASNP1040	>contig00008	GATCACGGCCACGGCAACGGACACGGAGATTTCAGGAACAAGGTATGGAGCATGACCGG[T/C]GGCCCTCATTGTCGTCCCAAGCACTGGAAGCGCAACACTGCCATTGCCATGTTCGGCGTT	0.876
ASNP1043	>contig00008	ATAAGGAGGCTCTTCAGTTGGAGCCGCAACTGAATGTGGCTCAGGAAGCGCTCAGTAGG[T/C]TGGGTTCGTCGTAGGCATAGCGATTTCGCTATCGAATTTCATGTGAGGATTTGATTTGAG	0.876
ASNP1044	>contig00008	GATGGGTATGGGTATGGGCATGGGTCCTGGTGCTGGTATGGGTATGCAAGGCTACAGAG[C/G]GATGAATGCACCTTTGGGAATGGGGGTGAACATGGGTATGGGGCAGATGCAACCACCACC	0.876
ASNP1046	>contig00008	TGTTCCAACCACAGTGAAAAGAAAAGCTGCATCATTTCTGACACTAGGAATTGCAAGGT[T/C]CTCTGCGTTTTTGATTCCTAGACTTGTGAGCTCTCGGAGTGATGTCTGGTACACAAATTT	0.876
ASNP1047	>contig00008	CTCAGAGCAAATAGGTCTACCAAGGGGCTCCAAGACTCTATGTCATGTGCCAATTCTGA[T/C]AAGAGAAATGGTCTACTATTAACTTTGCAGTGTGCTAGTAGAGAAGCGGGGGAAAATGGC	0.875
ASNP1049	>contig00008	AATAATCCTGATTTGACAAAACATTCGATACTTCACTCTCTGGTATCTCCCCGCAACAC[C/G]AGAGTTTTTCTGGTTCCCCCTATTAACTCAATAGCATTTGCTGCAAACCTCTCAACTGTT	0.875
ASNP1050	>contig00008	TCTGATAAGTTCCTTGACTACATTTACAGAAGCTTCGCATTAAAATCGCCCCCCAACCC[A/C]GTTGATTGAGGGGCCTGTTGCTTAGAAAAGCCATGTCTAACCTTTTAGGGAAAATCTCAG	0.875
ASNP1055	>contig00008	CTTCGGAGCTCCCTGTTTGCGGCAGCGTTACGCAGCGCCTCCTGTCGACTCGTTGCGCAC[A/G]TTATATATTCTTGCAAGGGTGGAAGATGTGCTTCTTCTCCATCCTTGGGAACTTGTCCT	0.875
ASNP1057	>contig00008	ATTTGGCCATGGATTCTTGACAAAGGATGGCATGAAGATGGGCAAGTCACTAGGGAATAC[A/G]CTTGAACCAAACGATTTGGTTAATAAATTTGGGACAGATGCAGTTAG	0.875
ASNP106	>contig00008	GAGCTGTTTCCTGGGCTTATGGATTGGGATAGGTTCTGTAAAGGGTTACCTAAACCAGAT[A/T]ACAGTGCTACTTGAACTCCATACAACTTAACTGCTAATGCAGCACGATGTTCCT	0.874
ASNP1060	>contig00008	GTGGTGTGTGTTAACTGTCTTACTCATCCCACACCATGCTAGGGTCA[T/C]GCCCTCCCTGTAGCACCACTTACCCAGGGGCCGTGCCATCCCCTAGTCACTGATGTGAGG	0.874
ASNP1070	>contig00008	CAAAAATCTACTATGCCCCGTATGCTTCCCTTGTAAAGATGTAAAGATC[T/C]TTACTACAATTGTATCACAAGTGCAATTTTGTTTTCCAAACCAAGAAATAGTGTTTGATT	0.874
ASNP1071	>contig00008	TAATGGAGATGAAAATTCTGGAGGACCAATTAATCAGGTAGTAAAAGTTGCAATCATTAT[A/G]GGATTTGGACTACTTGTTCTCGTATTCAGACAAAGAAAAG	0.874
ASNP1074	>contig00008	AGGAAGGGTTCTTCTCGGTTTCTTGATGTCAATGGGGTGAATCTGTTGAATGAT[C/G]AAGCCAAGCCTGTTCTGAAGCCAACACTGTCTATAGGGCAAATATTGAGCAG	0.874
ASNP1081	>contig00008	TCCACGCAATGGTGGTAAGGATTTCGATTAGGTCTTGTCTTGTTTTGAGCTGCGG[T/C]CACCAGGGTTCGTCTTTCTTGT	0.874
ASNP1082	>contig00008	ATGTATGAGAAATGAAAATACTATGGGCCAAATCCCATTCTT[A/T]TGTGATTCATTCACCGCAGGGACGAATTGCTATTTAACTTCTGACTTGTAAATTTAAGGT	0.874
ASNP1083	>contig00008	TCTAAGTAATAAGTAATTCGCCCTTTATATTATTATTATATGATTGCTCCGGCTATT[C/G]TTCAGCTCCAATAAAGAGGATATTCTAGGAAGGCAT	0.874
ASNP1084	>contig00008	ATTTGGTATATGGCTTGGAGAAGTTT[A/G]TATGAAATGACTCCACCTCTTCAATCTTCTTGCCAACAACTTTTCAGCTTGGTTGAACTC	0.873
ASNP1090	>contig00008	GCTTCCAAGTCATCCATTCTATGTAGGTGCACAATTCCACCCAGAATTCAAATCACGGCC[A/G]GCGAGACCCTCTGCTTTGTTTTTAGGTCTCATATTGGCCGCAACAGGGAAGTTGGA	0.873
ASNP1092	>contig00008	ATAATTGATACAAGGAGGAATTGTAGCAGAGGAATTACTAGTTGTAGTTCAACATGTTGC[C/G]ATGTCTGCAGCACATCTAGAGTAAAAGATAAGCAGCAT	0.873
ASNP1097	>contig00008	CCAACTTGTGCGCCATCCACGCCAAGAGGGTCACCATCATGCCCAAGGACATT[T/C]AACTTGCACGCCGCATCCGTGGAGAACGTGCTTAGGCTTATAGCATAGTTGTTACCTTTC	0.873
ASNP1099	>contig00008	TTTGGGGTTGACCATTGCTCTTTGTCTAACTGCAAGGATGGCTT[A/G]ATCGACGCCATCCATGGCTCCACTGCCATCACCATCTCCAACAATTACATGACTCACCAT	0.873
ASNP1109	>contig00008	CGAGCTCCTCCATCATGCGTTTGAGCTCGTCGTTCGTCGTTTTGGAGCCGAGC[A/G]TGACGAGCATGTCCTTGAGCTCGGCGATGGAGATCTTGCCGTCGCCGTTCTTGTCGAACT	0.873
ASNP111	>contig00008	CCAGGGCAAACGCTATTGATGCAAAATGAGGGATATTTCTTAGCAAGGATTCTAGTATAG[C/G]CATTCATAGCAGCTTTAGAGACAATGTAGGCACTCGGGTACCTAGGCCAACCTTTACTTT	0.873
ASNP1114	>contig00008	CCACCCATAGGAGGTGTTGTTGGGGGAGCA[T/C]ACCCTCCTCCACCCATACCTGGCATTGGTGGTGCAGGC	0.873
ASNP1120	>contig00008	AAGGATGCAACGGTGGGTTAATGGAATATGCGTTCGATTTTATCAAGCAAAATGGTAT[A/G]ACAACGGAAAACAATTACCCTTATGAAGCAAAAGATGGTATTTGTGATTTATCAAAGGAG	0.873
ASNP1123	>contig00008	ATGGAGCCAGTCCTGCAAATATACACGGAAAGAGCAAGATTACATGTTCCTGATAACAGT[A/G]AACTCACTGTGATTGAAGATAAACTTGCTTGGATTGTTCATATCATTGCTGCAATTCT	0.872
ASNP1125	>contig00008	GATTAGGTTTTGTGTGTGTTAGGTTTGTTGATGTTCCCTCGTGTGGTTGGTGAATAAAGA[A/T]AGGGAACGGTGGTGTTAATGAGTGATAGTGTGTTGGTGTGCATTTTGTTTTAGATTTTTG	0.872
ASNP1130	>contig00008	TCATTGTCAGAGTTGCGGCCTGAACTTTCCTCAGGACCCAGCAAGGA[T/G]TCTGTTCCATCCAGAATGCTTTCATCAACGGGCATGTTGACTGGTGGACCTGTTTCTCAA	0.872
ASNP1131	>contig00008	TTTATTCTGATCAGAATGACCACTTAGGTGGGGAATCGAACTCGAGCAATGGGGAATA[C/G]TGCTGTTGCACATGTTGGCTCCAATTCGGATTCTGTCGTTGCATGGGTGGATGTAGTTTG	0.872
ASNP1134	>contig00008	TTGAAGAGGAAGAAAAATACCTTAATGTATCTGTCAAAGCA[T/C]GAAGAGCTGCTTTGGAAGAAGTATAAGTGCCTGACCAAGGTCCAGAGGCCAAGGCAGCAA	0.872
ASNP1136	>contig00008	ATGTTTACTGAATCTGAAAATGTCAATGACATTCAGGAAGACATGCTTAATGATATTT[A/G]TGATAAAGCTACTCAAGAACCTTCTGATCGATGGACAATGTGGTTGGCACTAGTATGGCT	0.872
ASNP1141	>contig00008	AGGCTGAAAACGATGATGAAGAATGCGGTGTATGGAGATGCGATTCAGGTTTCGA[A/G]GATGGTTCCATGCCATGGCCGCTCAAATTCTTCTCCTTTTTCCTTCACTCTTCAGCTGTG	0.871
ASNP1143	>contig00008	CACATCGCCCAAAATCTCCTGCATGGGCCAGATCAAGCACAAGAAGAAGCGCGTCACGAA[A/G]GGAAGCGCCAACACCGTGTTGATTCCCCCACGCGCCCGAGACTCCACTCCCACAGA	0.871
ASNP1144	>contig00008	TACCTCAATCTATTGGGAAACTCACCAATCTGGAATATCTAAATCTTAGCAGTAATTTC[A/G]GTGATATGACAGAGCTGCCTGAAACACTTGGTGATCTGGTTAACCTAAGAGAGCTTGACC	0.871
ASNP1145	>contig00008	CTTTCACCAAAGTCGTCGGAAACTTCAACACCCTCGACTATCTCCGATTCGTCACCATC[A/G]CCGGCGTTTCCGTCACCGTCGGCTACCTCTCCGGGATTAAGCCCGGAATTAGGGGGTCCT	0.871
ASNP115	>contig00008	CCCTTCAGCTAGGTTCCTTACACGGCCACTGACCAAGAGAGCTGCTGCTGCATTGAGAAT[T/C]AAAGCATCTGCAATAGGCCCTCTCTCTCCACCTAGAACACGCTTCAGAACCTCTGCATTG	0.87
ASNP1151	>contig00008	TGGAGCGGGAATAGCGCAAGTCGCCGCCGTGCACGGCGTCGACGTCTGGCTTCACGACGT[T/G]GACCCTCTCGCTCTCTCCAGAGCCTCCTCTTCC	0.87
ASNP1152	>contig00008	CAGATATGTGGAAGTGTTCAGGTGTAAGAAGCAGGATTATTATAATGCTGTTGCTTCTGA[A/G]ATTAATTATGAAGGAATATATGATACCGATTACCATGGTAGTAGCCCTCCACCGTCCCGG	0.87
ASNP1156	>contig00008	CGATCCCTTTCTCGCTGTTCTTCTTGAAGTCGATCCCGCACTGGCGCAACAACTCGAT[C/G]GAGTCGCTCGCGAAGATGTCCTCGCTGATGTTGAACTCGCGGAAGTTGAATTGCCAGATG	0.87
ASNP1158	>contig00008	AACCGTGTGCATGTTTTGCTCCATCATCTTGTTCTTCGTGGGAACAAGGATCTA[T/C]GTGCATGTGAAGCCTGAGGGAAGCATTTTCTCTAGCATTGGGCAAGTTCTAGTGGCTGCT	0.87
ASNP1159	>contig00008	GTCCTATGTTTTAGACTTTAATCATGTCAAGGTGTGTGTTAGTGTCTGCCGTGTAACAGT[A/G]TGTCCAGGTGTGCACGATAGTATTTAGTCATGTGTCAGATGCCAGAGTTGGTGTTTG	0.87
ASNP1162	>contig00008	TGAGGCAAGACGTTGAGCATCACTTGGTAGTGACTTTCTTGGTTGGGACTTTGTGAAGGT[T/G]ACAAGTATGCGTTGTTTGCGTATGGAAGGAAGTGCATGCCTCGCAAAATCAGTGGAT	0.87
ASNP1163	>contig00008	GCACATCGCGCAATCAACAACGTCGCAGTCCAACTTGATCAGCTTGCAGACCAGGT[A/C]TGCAATGCAACCTTTTCAAGGAACAAATCTCATATACACTCATTATATGAATTAGATAAT	0.869
ASNP1165	>contig00008	GGAGGAGGCGCTTGAGGCGTGCAAGAAGCAGAACAGGGATTCCGACGTGAGGGAC[T/G]TCAAGCTATTGATTGCGCAGATTAAGGTGATGGAAGGGAATTTTTCTGAGGCGCTTAAGG	0.869
ASNP1173	>contig00008	TTCTGTTTTCTTTGTCTCCATTTTGGTTTGACGGGTCCATCCGTGGTTATTTG[A/G]GGCAACTATAGTTCTATCTTTTTCCATTTTCTTGTAATATATAGTATTTGATGAGTTGTG	0.869
ASNP1177	>contig00008	GTGCAAGTATCACCATATCCATGACAGAAACACACAGAGGCCTTGATGGGA[A/G]TACCAGGCTTTGGCATCCAGCTTTTGCAGAAAATTTCCAATCCCCTTGAATTCCTCTCGT	0.868
ASNP1179	>contig00008	CAAAAGTTGGCCATGGCCAAGCGCTGTTCTCATGAGGGCGTGATGGCAGGAGCTAAGGC[A/T]GCAGCTGTTGCTAGCATTGCCACTGCCATTCCAACTCTGGCTAGTGTAAGGATGCTTCCT	0.868
ASNP1183	>contig00008	AGCTCCGACTTCTCCAGCGTGAACGGCACGTTCATCAACGACCTCACGGACTTCTCCA[T/C]CGGGCACCGGTAAAACCCGTTGCTCCCGTCGATGGCGCTGTAGAGAATCTCAGCCTTCTT	0.868
ASNP1184	>contig00008	GAAGAGGATTACGCTGGGAGTTTGTGGGATTATAGTGATCCTTTCTTATTTGATTTTTAG[A/C]GAGATTTTAGTTGCAATTGGTTGATTTGATTTGATGTGTTTGTTCAAGTT	0.868
ASNP1187	>contig00008	ATCAGAGGCAATAATGTTAGCAGGTCTAGCTTTCAAAAGGAAATGGCAGA[C/G]AAAGAGAAAAGCAGAAGGAAAACCATATGATAAGCCCAACATAGTTACCGGGGCTAATGT	0.868
ASNP1188	>contig00008	CTTCTTCATAGCAGCATGCTTTTGTCCTACAAGATGAAAATTATAAACGAT[A/C]TCACTATTACACACCACATTACATATAGTACATATCCTAAGTGCTTCAGCTGCTGCCCCA	0.868
ASNP1191	>contig00008	TCTTATCAGATGACTCAGAACCATCACCAACACTATATTCACCCTGTTCCCTGAAAG[A/G]ATCATATGGTACCCGAAAAGCAGAAGGAGGTGATCCACTAGACTTAATAATCTCTAGG	0.868
ASNP1199	>contig00008	AGAATTCCACTTGCCCTGTTTGTCGTATATCATTGCGCGAATTTTCTGAGAGAA[A/G]GCGGTTAATGCAGCCCTTGTTCAGCTCTGCTTTGCAACCTCATTATGATATACAATC	0.868
ASNP120	>contig00008	CAGACTGAACATCTCTCATACTTCAAGTTTGTGGGCCGAGTGGTGGGGAAGGCTTTGTTT[C/G]ATGGGCAGCTGCTGGATGTTTACTTTACCCGATCTTTCTATAAGCATATACTTGGTGTTA	0.867
ASNP1209	>contig00008	CTACTAGTATATTGGATTCAAGGGAAGATGGCCATACATATATAAATGAATTGAATTGAT[A/G]TGAGATGAGAAGCTCACACACAGGCACGGTCCCCACAGGTTGTCTCTGCCTTCGCTTTAA	0.867
ASNP121	>contig00008	ACAGAAGCATTGTGCAAGACCCGCTATTGTCATCATGATCCAGGTGTTTGGTTTTCTCCA[A/T]GTAGCTGTTCAAACCGAGCCACAATGTGTTTTCCGTAAGTGTACTTCTTTAAAGCATGAG	0.867
ASNP1212	>contig00008	TTGTCATGCGTGGTTCTGGTGTGCATGGTCGTGGTGGGTGCACACACTGCGGAAGCAAT[T/C]ACGTGTGGTCAGGTGCAGAGTAGTCTAGCACCGTGCCTTGGATATCTTCAGAACGGTGGC	0.867
ASNP1213	>contig00008	CAGTGAAGGAGAACGTCCCCATCGGAATGAGCCTCGCAGCCTCTGTCGTGGGGTATG[T/C]TGATTCCGCCGATGATTAGGGGGTAACCGGGTTCCAATCGGTGGAGGTCAAAGCCGTGGC	0.867
ASNP1219	>contig00008	TAGAATTGTTCAGGAACAAGATACCAGTAGCATGAAGATGCAAGTGAAGGT[T/C]GTGGCTGAGACATCAATCAAAGAAGATGATCCTTTGTTACTTTGCTATGG	0.866
ASNP1224	>contig00008	TGCGCCTTCCATCCCAGTCATCGACTTCTCTCTCCTCACTTCACACCACCACCACG[T/C]CAAAGCCTTGCACCAACTTGGCATGGCATGTGCAAACTGGGGTTTCTTCATGCTCACAAA	0.866
ASNP1226	>contig00008	GTACTACTACCATATTTATTGTATTATGTAAACAGTCAATTTTTGTGG[A/T]TCTGACACTTTTCGATTTTGGTATTTATATCTGTCCCGAATAATAATTTTCATTGTCAGA	0.866
ASNP123	>contig00008	TCCTATCCTCTGCTTCGCTCTCTGCTCATTGAAGGTGTCGCTCAGAACACTA[A/C]TGGCAGTGTTTATGCACCTGAGGATGCTAATGATGTCAAGGGAGGTTTCTGGATCGCCTA	0.865
ASNP1231	>contig00008	CACGTACGTTCTTGGTTTACTACATTTGTTGCTAGTCATGTATCTACGCCTA[T/C]TTGTACTAGTTCCATTCTCCTTATATTTTCGTCTCCCTTTCTGAGTTCTAAGCCTATTAC	0.865
ASNP1232	>contig00008	GGCATTAGCACGGTGTGGAAGCATTAGTGGGGTTGGTGGGTGAAGCCTCAGTGCC[T/C]CCTTCGCCACGCATTGAAGGTAAGGTAGGTTTGAAAAGTCGGCTTCCGTCATCACCCTCT	0.865
ASNP1235	>contig00008	TTGTAGTTTGTGGACTTAGCTTCCAAATTGCTGTCTAACACCTGTATTATCCTGGCTAC[T/C]TGGTCTGAAAATGAAGATATACCCTTTCTAATTGAGAAATTCTCATTGTCAGTGAAAACA	0.865
ASNP1237	>contig00008	TGTATCTCAGCCTAACAATTTTGTATGTATATTATTG[C/G]CAATGAGATTATGCTAGTGGAAAATTAGTCAACTTGGACTACGGTCCTCTCCCATGTTTT	0.865
ASNP124	>contig00008	AAATGATACAGTGAAGTTGGATTTATATATATTGCATCATCCCT[T/C]AAAAATAGTACTTGTAAGACCGGCAATGAAATTGTTCAGAAACAGTATAAAAATCGTCAA	0.865
ASNP1244	>contig00008	TATCAGATATGAAGTGTATCCGTTTTACAATAGCACCGAAACATTGGCCCCACCGGTTGC[A/C]AACTCTCGTCCTTCAGAAAGGAGTCGTGTTGAAGTGATTCTTACATTTGTTATACCTATT	0.864
ASNP1246	>contig17482	ATGGATCTCGAAGCTGGCCGAAAGAGATCAGGTCGAGAGGATTTATATATTAGTTATCAT[A/G]CTGAGGATGATGTACAGGCAACCTATGCTGGTGCACTTTTTCACAACGGTCGAAACTATC	0.864
ASNP125	>contig17535	GAAACTTGAACAACCTGCTTTAATATCTGATTGAGGTAGGTTGGTTTATGTATAA[A/G]TGGAGTATCCTGCTACTGTTATCAATTTGTTGTACTGGTAGGGTGTGTTTATAT	0.864
ASNP1253	>contig17644	GGAGAATTCAAGTGCTATGAGAGGAGGCCAAAGCAACGGGAGTGTTAGGGGAATTGCATC[A/G]CCGGACAGGGGTGCGCACGATAAGAGAGGGACCCATAACAACCACCTTAATGACAATAAT	0.864
ASNP1256	>contig17720	GCTACCACCTCTTGCTCCTCACCTCCAGCACCAACTCCTATTGTGCCAAAAACCTGCCAA[A/T]GTAATGCCAACCCAATCAACAGCATTCATCACTTCCTTGAGATAAAAATGAGAAAATATT	0.864
ASNP1260	>contig17848	GGGTGTCAGATTTTGTCTAAGCACGTATACCATGAAATCAACAAATGTGAATGAATTACT[A/G]GGAAATCCTCAATTTCCTAAAAGTACACCGAAGGGATCCAGATTGAGTGAGGCTAGTGAC	0.863
ASNP1261	>contig17859	TTTTTGATCATTTAGTTGGTTCGGCCAAGAAGAATCTGAGTTGGCCGATTCGTCAGAAGA[T/C]TGCTCTAGGCACTGCTAGGGGGTTAGCTTATTTGCATTA	0.863
ASNP1263	>contig17865	TGGAGAAAGACGCGGCGAGAGCAGAGGAATATTACGGAAGAGCGATTCTGGCGGACCCTG[A/G]CGACGGCGAATTGCTTTCGCTGTACGGAACGTTGATTTGGGGAAACGCAGAGAGACGAAA	0.863
ASNP1270	>contig18065	GGCCTCAACAATCCGCTGTTGCGACTCCAGAATCATCTCAGTGCGCTTCATTTCC[A/G]TTTCCATCCGCATGGTTTCAATCTCCCTGGCCATCTCCATCTTCATCTGTTCCATCCTCA	0.863
ASNP1272	>contig18182	CAAATCACATATTCCTTGGGATTGGCGAGATCATCCACCCCAGAATCAAACTCCTCGGAA[T/C]CCCAACAGCGTTGATTGGAGCCACGCGGCACCACCTCTGTTTTCCCCACTATCACGCGAC	0.863
ASNP1275	>contig18350	TTAGATAATTGATTATGTCATGAATTCTGTGCAAAATAATTTAGACTAACAATGCGTATC[A/G]TTAAGCTCAAGTAGATGAATGATTCAATTGATTTGTTGGACTTCTTATTACATTCCGTAT	0.863
ASNP1282	>contig18524	TTTAACTAGCTCAGTCCTTATTTTAATGATTTTAGTAATTAATTGGAATGCGATTACCAT[T/C]AATTGTACAAGAAATGACACATGGAAGTGAAGTAAGAAGAATTATTGAAGGCCATGTCGA	0.862
ASNP129	>contig18727	GGTGCGGGCTCTGCAGAACGAAACTGGTGCTTCTATCCAAATTGTTGAGGCTGGACCGGA[A/T]TCAGACGAGCGGGTGGTTGTCATATCTGCACGAGAGAATTCAGAGCAAAAGCATTCTCCT	0.862
ASNP1291	>contig18759	TTCAATGTGACATTTCCCATTTGTTGTAATTAGTGATGCATAATGCTCCTCCTTTGGCTC[T/C]AACGTGGCGTTTGGAGGAACCAGGTTTTTTTTAGTGCTATAGCTTGCTTTATGATCAGTG	0.862
ASNP1292	>contig18771	TGCTAATTGCTGTCGGTATCTTGCCATGGTTTTGTATCATGCTGGAGATATGGCTGGAGC[T/C]ATTATGCAACAACACAAGGAACTAACTTATAAATGAAGTTGTCTTGGTCTAGAT	0.862
ASNP1297	>contig18961	AGGTGAGTGACCCAAGATTGTCCAAGTGCGAGTTGGCGCACAAGGGGTTCCCGAGTGAGG[T/C]TTACGACGTTGAGTGGGATGTGATAATGGTGGATGCACCCACTGGATACTTTGAAGGGGC	0.862
ASNP1298	>contig19004	AAGGTTACATTAAAAATTTGGCAATGACAAATATGGCATGCGAGGA[A/G]GGCGTTCCACAGGGTACCCTGGAAGAACGTACCGATTCTACAATGGGCCAGTGGTGTATC	0.862
ASNP1301	>contig19110	TGCTTCCTTCTCTTACAACCCTTTTCAATATTCAGTCCATCGATTCGGTGGGTGCGGGT[A/G]CAGCGTAACCGAGCTAGTCCCCGATCGGCGTCGGCACTCTGCCGGAGAACAACATGATTG	0.862
ASNP1306	>contig19211	CCATCGGCCCCTCTCACTCCGTCGACACTCTCCGAACGGGTCTCGCCATGGGAGCCGAC[A/G]GAGGCATCCCGTCGACTACTCTGCTTCCCTCTACCCTCTCTCTGTCGCAAAGATTCTCAC	0.862
ASNP131	>contig19300	CTGCTACCTGTATTCAAAGTCTCTGAAAGGACTGCAAATTGTCTTTGATGGGGCACGTGC[A/C]AGGGAGCGGGAAAGAGAACTGCTTTATCCTGATGCCTGTGGTGGGGGAG	0.861
ASNP1310	>contig19339	AGATTCTCATTCACCACGAGGCAAACAAAAGATGTAGAGGTTCTTAGGGATTGTTCGAT[T/G]CGCATTCCTTGCGGGGAATTTTGGATGCTTCTCGGACCCAATGGGTGTGGAAAATCTACC	0.861
ASNP1311	>contig19351	TTTTCCAGTTTCACTTTTAGTTTTACTTTACAGCAGTGATATTGTTACTGTTGGTCTCC[T/C]TGTTGGATACTTGATGATATGAATGTTCTGTTCGGTAATGTTACTATACCATAATACAAT	0.86
ASNP1312	>contig19410	ACGGGGGGTCGAGTTCCGGCAGCCACCTTGCACGAGTTCCGGCAGC[T/C]GTTTCGCACAAATATGGGTGATGGTGAAAGTGAGACATTCGGGGAATTCAGGCTGAGAGC	0.86
ASNP1313	>contig19448	GCTTACATACATAAACAATTCATCGCAAGAGACTAGTATAAACTTCTGCCTTTCTCATG[T/G]TATCAACTCAAATTAAATCTTCGCACCAAACCAAATTTAGGCAGCTACATAACAAGAAAA	0.859
ASNP1314	>contig19518	AAATCTATCATGCAGTATTTAGCTGCAACAAGTTCCACGTGTTATGGAATATAGAGTTT[A/G]TAAACGAATAAGAATGTCTTTGTGTGATTTTGTAAACAAATAAGAATGTCTTTGTGTGAT	0.859
ASNP1315	>contig19527	TGCTAAAGGAAATCAATCCAGAATTGAATGACCAAGCTTTGGATAATATAATGGAGAATG[C/G]TATAAGCAATGACAATAGTGTAGCACCTCCTTCTTCTGCCTCAACCCATAGTCCTGGTCA	0.859
ASNP1318	>contig19580	AACAACGACCTCATTATACTTCTCAGTGCAGTAAGCGGCCTTAGGCAAAACGGCGTTGG[T/C]CACGTGAGGGAAGATCGGAAGCTGGTTAAGCCTCCGCCACGCAGACACGGCGCATTGCTC	0.859
ASNP1319	>contig19617	ATAATTCAATGTCCCCACGAAAGGTCGATCTTCTCAGGAATTCATGCACCCTTTTTCCC[A/G]ATTCAAGCGACCTTGTATGGTCACATAAATTCAAGAGCGCGAGATAAACGCGATAATCCG	0.859
ASNP1322	>contig19735	GGTGGAGCATAAGCTATACTGGAAGCGGCTCCATTCTAAATACTATTCATCGTAGGGCC[T/C]CAACTTGTCAAATACTAGCATTTAATCCTTACATTCATATTGTTATTGTTGTTGTTGGTA	0.859
ASNP1323	>contig19763	CCCATATATATCTATATTTATCATCGCCACAATTTATGTGTTCATGTTTCTTTTCTTCA[T/C]ACAATTGATTCATTCCTTACACTATGTTAGCAAAATAACTGTCTGATTATCATAGTTACA	0.859
ASNP1328	>contig19861	CAGAAAATACAGTATCGCTGGTAAGGACCTCTGAAAATGCGAGTCTGTCAGCAACATCA[T/C]TTGTCCACTCAAAAACCGAGTCAACTGACGAGTGAGTCTCAAAATGGAGACTGGAACTGT	0.859
ASNP133	>contig19877	TTGCTGAAATACCATATGTGTTTTTCCAAACTGTATACTACTCACTACTAGTGTA[T/C]GCTATGGTGAGCTTTGAATGGAAAGTGGAAAAGTTCTTTTGGTTCTTCTTTGTCAGCTTC	0.858
ASNP1333	>contig20098	TTCGAAAGAGTACAAGTAGTTCCTCAGCTGAAGATGAAGAACTGGAGGGATGTCATCAC[A/G]CCACCGCAAGAGATTAATCGTGTGTGCGCTGGGAATCTCATCAACATCAGACATTATCAA	0.858
ASNP1335	>contig20210	AGAAATTGGGATCAGAGCTAAGCCCAAGTGTTCCAAGGAAATGTCCACTGATAATGTAG[T/C]TATTTACATGGTACAGTTTCTTGTCAGTAACACCTTCAAATTTTGCAAGCAGATAAACCC	0.858
ASNP1338	>contig20306	CGTGGTTGAGAGAGGCTATAGTTATTGAAATAGCAAAATTTGGTGTTGGTGGATTCACA[A/C]CGTGGACACTTGAGAGCTGCTTCTGGAGGTGGTATCTTAGCTAACCT	0.858
ASNP134	>contig20338	AGAAGGAGCAGGGCATGAAGAAATAAACAAATCCGGGTCTGAATGGGAGAAGAAACT[T/G]GATTCATTTTGGCAGGCAAGGTTGAATGGTCAGGATCCATTGGAAGTGATGGCTGCC	0.858
ASNP1341	>contig20409	ACGGGACCTTTAGGTTGCGTGCCTGCAGAGTTAGCACAGCATAGCAGAAACGGGGAGTG[T/C]GCAGCGGATCTGCAACGGGCTTCTGACTTGTTCAATCCTCAACTTGTCCAATTGGTTAAT	0.858
ASNP1343	>contig20496	GGCTAGAGGGATCCCATATAAGAAGAAGAAAAGAAGAGGAACCCAATTAAGGGGACTCAA[A/G]GTGCAAAAGATATCGAGCACCAAGTTTCTTGAGATGAGAGATATATAGGAACGAGCCA	0.858
ASNP1344	>contig20543	CTATCCATCCTCAACACAAAATCTAATGGGAACGAATAGTCAGGGAAGAAGGAACTGCA[A/G]TGAGTCTCTGCCACTTCCCAACAGTCCTCTAACCTGGCCTCCCGGACAATGATTTCAGGA	0.857
ASNP1349	>contig20746	ACCCAAATGCCCTGTCACTGGAAAGAGGATCCAAGGGATCCCACACTTGAGACCTGCTGA[A/G]TACAAGAGGTCCAGATTGCCTAGGAACCGCAGGACAGTAAACCGGGCCTATGGAGGTG	0.856
ASNP1352	>contig20796	CCAAACAGCATCAACAGCCAACCTTATGTTTTGACTGTATCTGGTCTTATTGGCTATGC[A/C]GCTGTTAGAGGATATATTTCTGAACCATTGTTCTGGACCCTTCTTCTTGGGGTGTATGCT	0.856
ASNP1354	>contig20883	CTCCGGCATCGTTTTGAACGACAACATCCATTGGGTAAC[T/G]TTCCACAGCGGCTACGATTTCGGCTACTTGCTCAAGCTTTTGACTTGTCAGAATTTGCCT	0.856
ASNP1357	>contig20944	TTATTCACTTAGCAAAAACCACTTATAGATCTGGATCTAACTCTTCTTC[T/C]TCCAAGTTTTCTCCTTCTAAGTTTCCTTCTTCCAAGTTTTCTTCTTCCATGTTTTCTCCT	0.856
ASNP136	>contig20981	TAGCTCGAGAAACTTAGCTTTTGTTCAATTATAAATAACTATCCTGTTTAATGGAGATTT[A/G]TAGCATCATTCAAGTAAATACAGATTGAGATCGTAAGAAACATAAGCTTGTGATA	0.856
ASNP1363	>contig21133	AAAATTTTGATTCAAAATTTGCCACGGGAGAACACAACGCAGGCTTAGAAATGCCCACG[C/G]AGTGTGAGGGAAAGGCCCCGTGGCTCGCCCCAGACCAGCCAAGGTGCGCTGGGTTTCTGC	0.856
ASNP1367	>contig21167	CCTTCGAAGCCTCGGTTCCCTCTTTCACCTTGAACAGCACAATGTGCTCCACCGTTTTC[A/G]TTGACGTCATCTTCACGGAGGACCGTACCTGAACCTTGCTGCGGATGTGCTTCGAGGCTG	0.856
ASNP1370	>contig21174	TTGGCAGGTGTGACAGAATGCCTGGACACCAGCCTTTACCTATGAACGCCATTTGTCAC[T/G]TGACTCGCATCAACAGTGACATGGCTTCTTAACAAAACCCCTCGTGTTGATGAAACTTGA	0.856
ASNP1371	>contig21237	GAAGAAGAATCCTCCAAGAAGGATCCGACCGTCTGGCTTTCATCACGGGTCGTATCCAAA[C/G]ACTCCCCGATCCAAACACCACTTCTGTCCACCACCCCCAACCACCCCCTCAGCCCGAGAT	0.856
ASNP138	>contig21576	GAGGTGGAGGACATCTCAGGCAAGGGTGGTATTTACATCCAATCTGATGGGGAGCA[T/G]TTGGGGTTCCTTCCAAAAAAGATTAGTGTTCTGCCTGCTGC	0.856
ASNP1380	>contig21586	AACACACGTGTGGATTGGAGGGAGACACCGAGAGCGCACGTGTGGCAGGTGGTGCTTCCG[A/G]GGTTCAGCAATGAGGAGGTGCTGCTGGAGCTCCAGGACGAGAGGATGCTTCAAGTGAGCG	0.856
ASNP1381	>contig21643	ACGCAAAAGTGAAATATATATAACATAATGAAAAAACCAAAATAAAAACAAAGAAGTGGA[A/G]TTGGAAAAAAGAGAAAAAAAATTGTGTAATTTACGTAGTTTGACAAGGTGGAA	0.856
ASNP1383	>contig21665	GAATTGTGAACTCATTTATCAGGACTCACAATGGGTCAAACTGAAAGCGCAGAAGCT[T/G]TGGCGGAGACCCAGAGCACAACCAATGACTCCTCCAACCCCAGTTCCCTGGAATCCGCTA	0.855
ASNP1389	>contig22134	TCTCCGGTTCTTCACTTTCACTGATTTAGCACCTTCCTCAGAGGCATTTGATCGAACAGG[T/G]GGAGCGTCCTGTCCAGCTTGGGTGGGCCTGAGAGGCAACAGCGGCCCAATAAGTTTTCCG	0.855
ASNP1390	>contig22142	CAAGCTACACCTACCCCTCATGTTACTTCCACTTCTCAACCACATTTAGTTCCTCAAACT[A/G]ACCAGTCTATACCTACCCCTCATGTTTCTTTGACACAATCCCCAAATATGAC	0.855
ASNP1391	>contig22156	GCAGAGGACGCTACACAAGAGAACTCGGAAACAGATAGGAAAGCCAAAATGTTTAACAAA[T/C]GATCTATAGGCTGGCAACAAGATTTCAGCAACTGCAAGCCTGAGAC	0.855
ASNP1392	>contig22189	ATGACCCTGATACCGACAAATGGACGCCGATAGAGAGCCTTCGTCGCC[T/C]GAGATGGGGTTGCTTTGCCTGTGGATTTGAGGGGAAGCTGTATGTGATGGGGGAAGGTCA	0.855
ASNP1394	>contig22271	GTTCCTTCAACCAAAATCCCCATTAGAAGTGCCTCGGTTCCCGTGTTTGGATACTTGAGC[T/C]TCCTCGCTTCCAATTCCCCCATTGCAAACGACTTTATCGGCCCCCCCCGTA	0.855
ASNP1395	>contig22376	AATTCAGGACTGCTGACAATTTCTTTGCACATTTCTCTCCAGGACTTGCACACAGC[C/G]GCACACGCAATCACATGCTTGCGACCAGGCCAAGTACTCTCACTTGCTTCCAATCTCTTA	0.854
ASNP1397	>contig22442	TCTTGTGTTTCATGCGAAGACAAAGCACATCCAATTGAGAGACCATTTCATTAGAGGG[T/C]TAATCAGTGATAGTACTTTGTTCTTGAAGAAGATCCTTGGGTCAAAGAATCTTGCAGATA	0.854
ASNP1399	>contig22541	CCGATCTCCTCCTCCAATCGGAGTTACCCTACGCACCGCTTCGTGCTCTCTGGACTGCCT[T/C]TCATCCATCCACCAGACCCCGATTTGACCCGACTCTTCTCGGGCACCCGTTTCAT	0.854
ASNP140	>contig22541	GAGAAAATAAACAAATTGTATGTGGATTGGATAAAGTTACACAACAATATATATCACTAT[A/T]CATGTATCATCACCCATTTCAAAGGCTGTGCCAGGCTAAAATTATGGATTATGTATTAAA	0.854
ASNP1400	>contig22651	AAATTATGCATACAGGCTGAGTCATCATCTCGTAGGCATCATCATGATATGAATGCCTTA[T/C]TAAGGTCAGAAATAAGGTTCTATGAGCTAAGTTTTCCAAAGAAACACAAGCAAAAGATCT	0.854
ASNP1402	>contig22694	AGTGAAGACTCTGAATAAAAAAAGTGAAGAGTGGGAAGGGGGTGGTTGTGGGGATTTGCA[A/G]CGAAGCGAGGAAGATGCACAGTCAACAAACAGAGAAAGAAGAAGACGACGAAGGCCCACC	0.854
ASNP1403	>contig22756	TGTTTGCTTTTCTGCTTTGTTTCTTCAATTATATGATGATCATGATGTGTTCTAATGTTC[T/C]TCATTATCAAGTTGTTAATATATGCATTTATTGTACATAAATAAATGTGTGTATAGGAT	0.854
ASNP1408	>contig22983	ACGGGGGAACCAAACGACAGCGTCAACGTCAAACGACACCCTGACGATGACGGAGCA[A/C]CAGGTAGCGAAACTGATGGAGGAGGACATGGGTTCCGCCATG	0.853
ASNP1412	>contig23125	TACCGATCCTTGAGTCTGTGGACATCTACAATAGAATCCAACGGTTTCGGTTGAAGAGG[C/G]TTGAACCCGGTGGCAAACCTCGATGTC	0.853
ASNP1413	>contig23130	CTTTTCTAGTAAAATATACGATGTAAATGACCTTGCTTAAAAATTAATGTCAGAT[A/G]TGGCTTTTACAACATCAAGACTTAAGTAAACCAAACATTGTTATAAATTTGAATACTATG	0.853
ASNP1416	>contig23165	TCGCGGTGACTCTGCTGCTCACTTGCGCGTTAGGTTTCCAATCGGACGAGCTTCTCCTCG[A/G]CGACGACGAGTTTGGCATCGAAGGTGGACGCTCCTTCGATTCCGATTCGCATCATCAACC	0.851
ASNP1418	>contig23168	TCCGCCGCTTCTCTTTCCAAACCCCATGCTTGCGGCGGAGCCCTCACCACTCCG[T/C]ACCCGAACATGTTCATCACCGACGACATTTTCCTTCTC	0.851
ASNP1421	>contig23386	TGCCTGTGTGCAGGTCATGAGCTTGTATGGCTTTGCTAAATGCAGCAGATCCCCAGATAC[T/C]CAGTGACATGATAGCGCCCAGCTATTACAGAATTTAATACAACATGGAAATTCTTGCCCT	0.851
ASNP1422	>contig23392	TGCCTGTGTGCAGGTCATGAGCTTGTATGGCTTTGCTAAATGCAGCAGATCCCCAGATAC[T/C]CAGTGACATGATAGCGCCCAGCTATTACAGAATTTAATACAACATGGAAATTCTTGCCCT	0.851
ASNP1423	>contig23394	CTTATGCATGCAGTATTTGTACTCTTGGCCCCGAATAAAGTCCTTTTCTCCCTCTTCAAG[T/C]GGGTCACTCTCATAGATAAGCTCGTAACAAGCTGGTGAGAGGCATCGCAGAGCACAATT	0.851
ASNP1425	>contig23435	GGGGCAACGGCTGCTGCGCTCATGCTCGACACTCCATACGGCGTCGTGCCCTCGTTTTAG[T/C]TTAAAATAAAATAATAAAAAAAAAGGAGGGAGGAGGGTGCATGAATCTATGGAGTGGTGG	0.851
ASNP1426	>contig23440	CTAGAACACACGACATTAACAATTAACTAAAAAACACAGAAACTTGGTTAAGATACTACT[A/G]CAACACACTAAAACCAAACTCTTAGACAGAGTTCCGAAAAGACAACCCAATTGAAGA	0.851
ASNP1436	>contig23682	CAGGACACACAATTGCTTCTGTGGGACCTGGAAATGGATGAGATCGTGGTACCCTT[A/G]CGACGTCCTTCATGTGGATCCCCGACTTACAGTGTTGGAAGCCAGTCATCCCAATGGGAC	0.85
ASNP144	>contig23686	GTTGTCGACGACGACGGTTCTGAAGCCTCCGAGCAAAAGCTGAAGA[A/G]CGGTGTGGGTACCGATGTAACCGGCTCCGCCGGTAACAAGGACGGTTTTGCGG	0.85
ASNP1440	>contig23688	TTCTTAGTATTTAGTTCATAAATTTCGTTGCATAATTGTATCATGTATGTTGTCTATTAT[T/C]TGTCTTTAACGCCTGTTTCGATCCCGAAGGATTTGGACACTGAAATCATAATTGGTATAT	0.85
ASNP1445	>contig23726	ACAGAATCACCACTTTGACAAAGCTCAATCAAGGGCCGAACACCACCATGTCCAACAAT[T/C]GCGCGGGTTGTTTCCGCCGACATTGACAATCTCTGAAGAGATACCGTAGCCTTCTCTTTA	0.85
ASNP1447	>contig23736	AGGAACAAACAAGTGGTAGGGATGTTAACCAATTTTGTTCTGCCATGGTGGGAATAGTTT[A/G]CCATTACTCTAGGAACAGAATGACATCTCCCTTCTAATATCCGGATGAAATTGTACATG	0.85
ASNP1448	>contig23757	GATTTTCCATCGACAACACATTAATATTATATAATAGCTGGTATAACTTCTACTTTTG[A/G]CTGGCATGAGAATGCTATCCTAAAATCCTAAACATACAAACTTGGACGCCATTTCTGTTC	0.85
ASNP1451	>contig23785	AGGTTTTGGTCGCAGTCCTGGATTTAGCCGTTCTGGGAGTTACAGTAACTCTGGATTTGG[T/C]CGATCTAACTATGGAAATTCCAGTGGGATGGGAAGGTTTGGAGGACCA	0.85
ASNP1453	>contig23789	GTTATATTAAAAACCCCTACTACAACATAATTGAAGGATCAAGCAACTAGGAACCTATAT[A/G]GTTGCTGTTGTTAAATACACATTTGGACGGTTCATTGAAGGTGAAGTATTCCTGATTGCC	0.85
ASNP1460	>contig23888	TCAAAGCTTGCTAACATTTTACATGCCAATGAACTTGCAAGACGTCTTAAGGAAGA[T/C]GGAATAGATATTACTGCTAATTCTCTTCATCCGGGAGCCACTTCAACCAATATTTACATT	0.85
ASNP1463	>contig23938	AGATACAAGAATGACTACAATGTCTTATGTGTTCATGATGGAATTTTACTGTGTCAG[A/G]AACTTGTATATTACCTCCTTGGTTCAATATATCACAACACGAATCAGGCCAGGCTGTGGT	0.85
ASNP1470	>contig24042	ACTCCCCTACATGCGCCATCCGTGGGAGCACGTCATCGGAATGGGTTTGGGTGTTGT[A/G]TTCGTGAACCAGCTTTTCAAATGGGATGCCCAGTTGGAGATTGACCGCGACAAGATGATC	0.849
ASNP1475	>contig24091	ACCTTTGGATAGTGTCAATTCCGATGGTAATTTCCCCCCTGGACTT[A/G]CTGGGTCACAATTACAGCACCAAGCAGTTGGGGATGTGTCTTTCCGATCTGGGTTTAAAC	0.849
ASNP1481	>contig24233	TATTGTTTCATCACGAAGATATGGGCATACCCTGGGAAATTGCTAAGCTTGGAGTTCGAC[A/G]GGGTATGTGGGGAGCTGTCAAGAAGTTTGATCCAGGACTACGGACATATCAGAAAGAAAG	0.849
ASNP1482	>contig24246	ATGGGCGAAAGCCCGATCCAGCAATATCGCGTGAGTGAAGAAGGGCAATGCCGCTTGTAA[A/G]GCTCTTTCGTCGAGTGCGCGATCATGACAGGACTCGAGGAAGAAGCCCCGGCTAACTCCG	0.849
ASNP1483	>contig24254	ATCACATCAGAAGCCAAAATTATCAACCTCCTCATCTTCATCCTCGTCTATAGCATCCTC[T/C]TCTTCAGTATATATACCCAAATCATCGTCATCGTCATCTTCCTCATCGTCCATTTCCTCA	0.849
ASNP1488	>contig24349	TAGAATTTGCTTTGATGGATCATTCCAATTTCCTCATGTATATTTTCTAGTAACCTGGCA[T/C]ATGTTATTTCAGAATCTTCTCTGACTATTTTTGAGAAAAGATAGGTCATAATACCATTCT	0.848
ASNP1489	>contig24354	CGAGCATAAAAATATTTTCATGCCCTACACTGCACTCACTGTCATGAACCATAAAATAGC[A/G]TCATTTACTGAAAAAAAAGGTTCAAACCTGTAAGGGACCCAGGCTTCATACATCAACATC	0.848
ASNP1495	>contig24468	GGCTTTGATATCGCACCTTTTTCTCATAGCATCTGTCTTTCCGCTTCAGCCGAAACTTTG[T/C]TAGAGCTGCTTCACGTTGGCTGGTGCGATGAGAATCTGTCCCTAAGAATCCACATAACTA	0.848
ASNP1507	>contig24617	GCTTTTTCATCATCAATGCCTGCTTTCGTAGAAGAAGTCTCTCTCTGTTGGAAAGATATA[T/C]AGATCTAGAAGGAAACTCATTTGAACTCATATCTGTCAATGGAGCCGATAGTTCAGCATC	0.848
ASNP1509	>contig24664	AACACGGAAACAATAGCAACTGAAATTAAATTCTGGTACAACATCAAGGATATGCCAGCA[T/C]TAAAATCATAGCTGGAAAGTACAAACTTGTTAACCAATATCATGCCACAGGAGGAAGCAA	0.848
ASNP151	>contig24664	TGTGATCCTTTGTCTACACCTTCAAGGCAGCCCTTGCCATG[T/G]CCAAGGCACCATCAAAGGTTTGGTTTCCGCCAATAAATCCACTCATATGCACGAAAACAC	0.848
ASNP1510	>contig24669	CACTGCTTAAGCAGTGGTATCAACGCAGAGTACTTTTTTTTTTTTTTTTTTTGGTAGAGT[A/C]TGTATGCTAAAATTTTGGGAGTATTGAAATTTCATACAAAGTTAAGGAGATTATAAAGAC	0.848
ASNP1512	>contig24685	ACTATACAGTTTATTTCAAAATCTAGTAGCGATATGCTATATAATAACATATATGAGCTT[T/C]GTGGATTACACACGAGCTGTTGAAAATAAGTAGCATAAACAAAGTGATGGGTTATTTTAT	0.848
ASNP1514	>contig24718	CAATTGCAACTGCGGTGCTTCTAACGAAAGACTAGGTACTGGACTTGGCTCGGAAACCAA[A/G]CTTTGGGAATGGTTCACTGAAATGGAATTTGACCCACCGTTCAATGGCTCGCATTCTTCT	0.848
ASNP1515	>contig24721	CAACTTCAGAACCAGATGCAGCCTCACGCAGAACCTGCATTGCCTCCGACACCTTTATCT[T/C]CAGGTCCTCCGGAGACTCAATAAGATTGATTACCTCTGACTGGTCCATTTCCAGCAACAT	0.847
ASNP152	>contig24791	AACTAAAGTCCATCGTGGCCGAAGAGAGCCTCGCCGAACCCTTCGATTTCCCGCGCTTCC[T/C]CGATCTCATGGGGAAGCACATGAAGGTCGAACCCTTCGATCGCCAACTCCGCGACGCCTT	0.847
ASNP1529	>contig24894	AGATAACCTCAAAGCATTGCTAGTGGACATGTTTATAGGGGCAAGGTGACACAACTTCAA[T/C]CACTTTGGAATGGGCTATGGCAGAGCTCATGAAGAATCCAAATACCATGGAAAAGGTCCA	0.847
ASNP1543	>contig25099	GCAGCACAAATGCTACAAAGGTTTCTACAGAAGGATCATTTTGTGAAGCTCAGGCAGTTC[T/C]GCAGATCGGGCTGAAGCATGAAACTCAAGTGTTAAAACACACAGAAGATATTTTAAATTT	0.847
ASNP1544	>contig25101	AGTGGGCTGAAGAGTACTTGGGCTGAAACGCACGCAACTGACCCAATCGGAGTGGGCGTC[A/G]CTGTCTTGGATCGTGTACTTGCACTCACCCAGGGTGTTCCACAGCTTAATCGTGCGGTCG	0.847
ASNP1545	>contig25103	TGACTAAGGATGAATTATTTTCTTTCTTTGAAATAGAAAAAATGAGTGATCTATACGGCA[T/C]CAAAATGCGAACCAATATCTGGCAATCCCAAGGTTTGCGCTTGGAGGTGAGCAGTTGCGG	0.847
ASNP1546	>contig25108	CGTTTGTGGCTGGCTAGATTCTCCCATCAGGAGGAAAATGTGACATTTGAGTACATAATA[C/G]ATATGATCAAAATGGATGTACATGATCTTGTCCAAAAATTATAGAGGGTTATTCTCCCAC	0.847
ASNP155	>contig25146	CAGGCTTTGATCCGAGGATTTCCGAATGGGGCAACCCGGCCGGAGTCATGTCCGGTCATC[T/G]CGAGCTGAATTCATAGGCTCGACGAAGCGAACGGGGGGAAGTGAACCATCTCAGTACC	0.846
ASNP1553	>contig25207	GAGTGAAGACAACAAAAATAAGGAGGGCAATAAAAGTAGGGAGATTAGTGATGAAAAAAA[T/C]GAGTCAGAAAAAGAAGAAACAAGAGAAACAGAGAAGGATGATAAAGAGAACGAAAAGATC	0.846
ASNP156	>contig25260	TAGTTGCAGAAGCATATGACATCTCAGAGCACACATCATCTGCCTTGGTAGCTATTTTAA[C/G]ATCACTGCATTCATGAGCTAAAGCTTCATCAATATCCATATTATCAAGGTTTTCTTTTGC	0.846
ASNP1562	>contig25310	CTCTGAGGTTGCTGCATGATGGGCGTCCCACCAGGAGAATCTGTATCATTCATGTAATTT[A/T]GAAAATAGAGATCCTCTCGTACTTTGGAAGTCTGTTCCATAACAAGCTCTGGGTGTTTGA	0.846
ASNP1565	>contig25332	GTTCCTCGTCTTCACCTTCCTTGTTCTCATTCTCCTCGCTCTCGGCATCCTCTCTGTTCC[A/C]AGTTCCTCGCGCTCCAATTTGCCTAAACCTAACGATCTCACTTCCATTGCTCGCAACACA	0.846
ASNP1567	>contig25345	GAAAATCAAACTCACTAATTTATCATTATTGTTTCAATCAAAGGGTGATAGAAGATTTTG[T/C]TTTAGAAGTTATTTTTTTCGTCAAAACAAGGGAACATGAAGGATTTGTCACGTATACACA	0.846
ASNP1569	>contig25352	GCCAACTTTTTATGGGCAGCTTTCGAAAGCCCCATTTTCTTAGAAGTATTTGAAGCTCTA[A/C]CAGATTTCTTCATGTCAACAGATAAAACAGTTTCTTGACCAATCTTTGACCACTTCTTTT	0.846
ASNP157	>contig25352	TATGAGACACCAAATATTGTGGGAAAAAGCACAGCCTTGGGCTAAGTCTTGAAGTGCA[A/T]GATTGAGGCAAATTCCTTGCAGAGCCATGTAGGGCAACAATTTGACTGAAGTATTGTTCG	0.846
ASNP1570	>contig25353	TCAAAATGTCAGGAGCTAGAACCGACCATTAGCAATGACATCCAAAAAATAATAGAATCT[A/G]TCAGTATTGCAATCTGATAATTAAAATGCTTTCACTGTTTACCCAGACAACTTCCCTGGA	0.846
ASNP1571	>contig25360	CAGCCTTTGTCATTCTTCAACTTTTAATCTCCTCCGGTAATTGCTTCTTCATTTTGTAGT[T/C]TTCTAATTCAACGGAAGCAAAACTAGGCTATTATATCATATCATCTCAACTTCTATTTTC	0.845
ASNP1578	>contig25420	GACTTAACTTACATTCTTTGCTGAGGCTACTTGTATGAATCAATAAGCTACTAACTGCAA[A/G]TATATTCCAGTTTAAATACAGCCACAATCCTTTAATACGGACACTTGCGAAAGGTAAGGA	0.845
ASNP1581	>contig25468	ATCCTGTTCCGTGAATGTTTTTGCATCATCACCATCAGCTGGAGTTGCATCCTCCGGTCC[A/G]GTTGTGCTTGCATCGGAGGCGGACCCTGTGGCATTAGCCACATTTTGTTGCTTGTCCATC	0.845
ASNP1585	>contig25493	ATTTTTGGGCTTAGAATTGAATATATTTTGTTCCGATAAATCCTAATTAATTCTCTGGGA[A/G]GATCGGATTATCAGCAATATTACTTTCTTGGCCGATACGGGAAGATGCATTAAGATTGTA	0.845
ASNP1589	>contig25532	GTACAGACATGGTACATAATATCCAATTGTTCAAAAGCTTAAATATAAATAGTCAATTTA[A/T]AGAAAATGAAATTGCTGAATGCCACCTCAAATGAATCAACTGGAACTTGACTCGTCAATT	0.845
ASNP1592	>contig25540	AGAAGAATAAAGGATTAACTGATAAAAGTTAATAGACTATTTGTTCCTTTTAATTGCTAC[T/C]GAGTTTATACAACCATACACAGCCTTGAAATTCTATGGTCTTGACCAACGACTATTCATG	0.845
ASNP1594	>contig25543	GGAGGCTTTTTCGTGGCGGCTTAGAGTTTTTCTGTCCTACGAGTGAACGTAGCTAAGTAA[A/C]ATAAAATTTTGAAGTTAGTTGTATTTAAATGCAGTTTGATGTTGTTGGCATCTTTCCTTT	0.845
ASNP1597	>contig25599	TGTCTATATGAAGTCAGAATCAGCATCTCTCCGGAAATGTTGCAAATCTGGATGAGCGTC[A/G]TATCCTGGCCTCCTAGGATTCCTTGCAAATCTGTGGGCTTCAAAACCAGGAACACCAGGA	0.845
ASNP1598	>contig25600	TATGGAATTGTTCGCTCCTACCTGCTACACTATGGCTACGAAGATACATTAAATTCATTT[A/G]ATGTGGCTAGTAAAAGTACTGTTCCTCCTATATACATAGCCCAAGAAAGTGGAAGTGATG	0.845
ASNP1599	>contig25610	ACAGTTTACAACCTTCCACATGGGAATTTTATGGCTCTGTCCCATGTTGACGAAAGTCCA[A/T]TACACCCCAGGTCAGTTGTTGTTTTGGATGATATCTTCTGCATTTTTATGGGAGCTCTAG	0.845
ASNP160	>contig25610	TTCCACAGTTGTGTTCCATCCACGCCACCTGCGCTCGTAGTTGACAGGTGGACCAGACAA[A/G]ACCCAAAATCCTCCAGGACGAAGAATACGGCTTATTTCCATGAGATAAATACCACCAAAT	0.845
ASNP1601	>contig25630	TTGCTGACATATGCGTATGCTTGTTCTGCTACTGGAATTAGCAGCATTCGCTTCTGATGC[A/G]GAATCTTCCCCATTGGCAGAAAATATACCACTTCCAGTCATCTCTTTCATTTTATACCCT	0.845
ASNP1604	>contig25651	AACCAACAAGGAACTTGTGTCCCATCCGCAGGAGTTGATGCATCACATTGGCCTTTACAT[A/G]GCCTGTGGAAGGGGAGCCCATATAGCTTCAGAGGTGTTATTTGAATAATCGAGGGGTGTT	0.844
ASNP1606	>contig25656	TAGTCTTCTCATATAATTGTTGCTTGAATCACTTGTTGAATTAACCTCCCCGACTTCTCT[T/G]GCAGCATTCACTGGCTCATGTAAGTTGCCAATAGGTGTAGAGTCTCTCATCGTTCTATTT	0.844
ASNP1608	>contig25686	CTCAGCTGCATTGTTGAATTCGGGGAACGGATTCCCATTGTTGTATGTCACTTTGACTAG[T/C]TCATCCAAGGTGTAACCATATAGTATATCATCCTTTTCTAGCTGTTTGTTCAAACCTTCT	0.844
ASNP1611	>contig25694	CTAAACAAACACCAAACAAAGTATTTGCTAATCTGTGGCAATAGCAAAATTCAATGATAG[T/C]AGTCCTATACAACTAAGGAAAAAATTGCTTTCTTCATAACTTTGTAACATTCCCCCGT	0.844
ASNP1617	>contig25749	AACACAAAGAACTGTGCGCATGCCTTCCTCAATTGTTTCTCGTTAAACATTATTAAGAGT[T/C]TGTTTGGATACAAATTTAAAAAAGCTTTTGAGAAGTTTTTCAATGAAAAAAATTTATTTA	0.844
ASNP1619	>contig25757	CCCTCATTAATTTCAGTTTACCAAAAGCATTATCCTCATTGGTAATGT[A/T]CCAACACAGTAACAAACTTCACCAAGCTGTTTTTGAGCTGAAGAGACAATTGCTTACTGC	0.844
ASNP162	>contig25757	CTCTTAACTTGCCAGACGAGATTATCCAGTTCTCAAGGAAAATGAGAGGATCCA[A/G]ATTGTATATTTATAAACTTGACTAAACTGAGGTATTTGTGAGGCCATTATCAGTGCGTTG	0.844
ASNP1621	>contig25761	AAGTAGAAATCCTATAATCTACTGAAATAGTACCTCACTAAGTATACAAATAGCTACATT[A/T]CCACAAAAAAAAAAACCAATAGCAGGACAACATTCTAAATTTCGATCTTTTAATTGTCCA	0.843
ASNP1623	>contig25785	CCAACCCGGGATTAAGTGCCCTATTGGGATCAACATGACCAGCCCCATGAATGAACGGAT[T/C]TGACTCCTTGCCACTTGCGAGATCCTTAATATTCCCACCAGAATTATCAACATTATAAGC	0.843
ASNP1625	>contig25796	GAACCCACCAAACTCGAGCGAGTCAACCCAGCGAGTCAGAGTGGGTCTCGAAGAACAACC[T/C]AACGGTCCAGTATGTGAGCTGTTACGATGGCGTTCCCCC	0.843
ASNP1628	>contig25813	TTGTGGCAGTTGCTGCTGCACCAAAGAAGTCATGGATCCCTGCTGTAAAAGGTGGTGGGA[A/G]TTTCACTGATCCAGAATGGCTTGATGGCTCGCTACCAGGTGACTATGGCTTTGACCCTCT	0.843
ASNP163	>contig25817	ACTGAATAAAGTCATGTGCTCTTTGGCTCCAAATTGTTCAAAAACTTCTACAGGGTTCT[C/G]CATGGATATTTGGACTTAAAACTTTAGTTATGTTAATAATATATCATCTCTATTTTTACT	0.843
ASNP1635	>contig25870	AGTTATGTTGTGATACTGACAGGGAAGCTAAGACCTTGTTTTGTTGATGCATAAAACAAC[A/C]TTCTCTGCCCTTTCTTTAGTATAGTAAACCTTTTCCTCTCCAATGCCAACCCCCC	0.842
ASNP1639	>contig25919	ATGCAATACTACTTGCACTTGCCCACTGATGACTTTTATAGTCGTAAAAGAAAACTGAAA[T/C]CGCATGCTTAAACGAATACTAAATAATAATAAAATAGTTGAACAAGATGATGAAAATTTT	0.842
ASNP1640	>contig25923	GAAAACATGAAGCGAAGTCCAACCCCTATCATCGGTATCACACCCAGGTCTCAAGCGCCT[T/C]CGGGAAGGGCTCCTCCTGAACAAAACGGGCCGTTCTTCGAGCATGGTGTTTCTCAGGAAC	0.842
ASNP1643	>contig25946	AGATGCTCCAGTTGCAAACCGAGCTAACATCAGAACAATGTCATAAGTCAGCAGGCGGAG[T/C]CTACTCCCATCAGCACGTCCAAGTGCATTAAGGTTGTCCCAATACTGGTCAACATAGCGA	0.842
ASNP1646	>contig25954	GGACTCGTGGGTGGTTGAGTCCAGGACTCGTGACTCGTTCACTCGGGAAGATTTTCAGGC[T/G]GTTGTTCTGTGCACGGGTCACTTCACTGAACCCAGGTTACCCACAATTCCCGGGATTGAA	0.842
ASNP1651	>contig25992	ATGGACTTAGACATGAGGGAGTCTCAGAATTCAGAACAGTTGACTCAGAAAGATAACAAG[A/G]GAGAAGTGTCAAATAGATCTAAATCTGGCACTGAACGAATAGTTGCAGGAGACCAAGATA	0.842
ASNP1656	>contig26045	GGTTCTCAGTCCACATTGGAAGAATGGGCTTCAGAACAAGGAATTTCTGATGTCAGTTTT[T/G]CAGAATTGTGTGAGAAAGAAGAAACTGTGAAGGAGGTACATGCATCACTTGTAAAGGAAG	0.842
ASNP1663	>contig26125	CTTTACTCTCAGCAAAAGGGTTGACTTCCAAGAATCCAATGGGGTTATGCTATTAAACTC[T/C]TTGACTACTCTAGTAAATTTTTCAACATCTTCCTCGTCAATTGAAGCCACCAAATCGGCC	0.842
ASNP1664	>contig26126	TCACATCTCCTATTCACGCCATACTGATCTTAGTATAAAGGTGAATAATGATAGGAGCCG[A/G]GATTATACCATTCCTAATACTCCTGTTGTGAATGCGCAACCCTCAATTTTAGGGCAACAA	0.841
ASNP1666	>contig26159	ATGCTAAACATGTTTCATCATCCAATGATGCTAGCAAAGTGTTGGAATCTGGTGAGGAGA[T/C]ATTTTTTCCTGCTGTGCATGTTGGACTTGAGAAGACATCTGCTGTGTCATTCTGGATGGA	0.841
ASNP1669	>contig26215	GACGCCACTCAACGCCGAGCCTCAACGCCACGATTCTATCGTTCCTTTTGCAGCAACTAT[T/C]GTTGCTCCTGAGGTGGCTGAGAATGCTGAGGAAGATTATGAGCAATTAGCGAAAGGTCTT	0.841
ASNP167	>contig26215	GAATTTTGAGGGTTGAAGAGAATAAAACCTTTGATCCTCACTACATGGAAGATATGTGTA[T/C]GAGGTCACAAGGTCCAAGCAGAGTTAAGATCATGGTGATGCCAGGGTTTTATGTTCAGGA	0.841
ASNP1674	>contig26293	GCACACTCTGCTACTAAAATCATATCTCGTTTGAAAGTTGATGGAGAAAAGACCTTGCAA[C/G]CCCTTAAGTCCCTGTGTTGGAGATGCAAGGGCCTTCAAGTGGAGG	0.841
ASNP1677	>contig26314	TAAAAGTTTGTAAATTGAAGAGAGTATTAGGGATTTAGTTTAGACTTTAAGAGAGGATTG[A/C]CAACCGCTGTATAATTAATTGGTTGTGTATTAACCATATTGGTGTGAACTTTCTAATGCT	0.84
ASNP1678	>contig26315	GTAACATCTGCACCGAAAGAAAGGCCTACACCGCGCTTGCTTGGGCCCCTTCCAGG[T/G]AGAGGTTGTGGATCACTCCATAATAATTCACACATCAACCCTTCTTCAGGAGGCTCACAA	0.84
ASNP1680	>contig26346	GCATCATTGCAACAGCAGAAGCACTCACGGGTGTTGCACCAACCTTTTGAATCACCTGC[T/C]TCCACGGGATGCAATAAACCCTCCTCACCGCCATTTTCGACCTCATGTTCATCAAGATCA	0.84
ASNP1687	>contig26488	AACGTTGTTGAGCTTGTTAACTATTGTGTTGATGGTCCTTTCCGCGCCCTTTCCTATGA[A/G]TATGCTCCTAGAGGATCCCTTGCATGATATTCTACATGGACGCAAAGGTGTGAAGGGTGC	0.84
ASNP1688	>contig26495	GAAAATTTCATAGAACTGTATCAGTGACTTGAACCACAAACACAAAATTCAAACTGCAT[A/G]AGACAGAGGTATAAAAAGATAAATCAAATGACTTAAATTCCTGTAACCGAGTATAACAAT	0.84
ASNP1690	>contig26507	CCTCCCAAATTGCATAACTGGCAAGAAGGCTGGAAAGTTCTGATCTCCATGACCACCACT[A/G]ATATTTCCAGCAGTGCCCATAGCTCCACCATAAACAAAAGATCCCCTTCCACCACCC	0.84
ASNP1692	>contig26541	CACTGAGGACATATTCCACAACAGCAGGGATTTTTCTACTTCTGTGCAGGAAAGGCA[A/G]GAAATCTTTGGCCTTCTTTGCTGATGCTGGGTCAAGTCAGTTATGTGCATGACTGGAGAA	0.84
ASNP1697	>contig26555	TGATTATGATGGGAACAAAACATTTGCGTTGGAAATAGTATCTACAGGATGGGGCCGAG[A/G]CATCAATGGTTCTGGCCTGATGGACAGGTGATGAAGCCAAATTAAGAAAACCCCGACCAG	0.84
ASNP1698	>contig26556	CGTGGCTCGGTGGTCAACTCTTCTCTGCCATGGTAGTGCGTAAGCCTGCA[A/C]ATCTTTTCCTTGATGAGCTGGGTCTTGAGTATGACGAACAAGACAACTATGTAGTGATGA	0.839
ASNP170	>contig26559	GGGGGTACTAAGAGCGTGGAAGGCTTATCAGGTCTGTGCATCTCACAT[A/G]GGGGAGGGCATCAATGTCAAGCTTCTGGATGCACCGAAGTGGGACAGGAGACCACTATGT	0.839
ASNP1704	>contig26610	GGAATAGCCTGTAGAAGTAATGATGATAAAATGGCAGAATACATTGCTTCACTGAATCAT[A/G]ATGAAACAAGACTGGCAGTTGTCTGTGAAAGGGCCTTTCTTCAGACTTTGGATGGGT	0.839
ASNP1713	>contig26672	TGGGTATTAGGATGTCTTACAGAACTTCGCACTCACGACCGAGAGC[T/C]AGTTCCTCCGGTTGGGATCATACCACTGGGGACAGGCAATGACCTGTCTAGGAGTTTTAA	0.839
ASNP1719	>contig26718	TACACGTATAAACATGTACAAACTTTTTTCTCATACAAGTGTTGTAGATTTTGCTAGATA[A/G]GAAATTTGATTTCCTGTAAAAATTATTTGAGTAACATATTGACCTAGTTTGATCTTCA	0.838
ASNP1721	>contig26751	TTTTGCAAACTTGATCAAAAAGTGGAACGAAACCTATGTAGAATATGTGGATGATGACAG[A/G]AACGCTTCCTATGCTGATATCCGCAAGTGGCTCAAGGATGGCTTTTGGTTGACTTGGTTG	0.838
ASNP1725	>contig26779	TTTGCTGCAAAATCTTACTAATGATAATATTAACTCCTGAACTGAAAAAGGAAA[A/C]CAATCCATGTTAAGTCTATAAAAATAGCTACTGAAAATCACAGATCAAAATTAGTACTTG	0.838
ASNP1731	>contig26890	GAACCGTCACTGCAGCGTAGTCGATTCCGTCTTTCTCCTCGAACTTGACCGCTCCAT[T/C]GGGGGAAACCTCGAAGGGACCCTCGATCTCGTCCAGCGTGTAGGTCAAGCGAGTCATCAG	0.837
ASNP1734	>contig26907	GAACTAAGAAATCAAGAAACCGAATTGTGGACAGTGATATTGAAGATGATTCTGTTGTG[T/C]ATGGACATGTTAGAGATAAAGGACGTCAAGGTAAAGGTCCCAGAGTTGATTCTAGTTCCA	0.837
ASNP1735	>contig26909	CAGGTCAACAGGTATGCCGTGAGGACTGGTCATATCAGTCCCTCTTACATTGCATATTCC[T/C]CTATTAGTAGCAAAAATTACTATTGGAGATAGGGAGCTCTCTAAAGCACGATTCAAATAT	0.837
ASNP1736	>contig26931	GTATTTCGATTAAAAGGCTCACATTTTATTCAGGTTTATAAT[A/T]TAAAGCTCAAACCTTATATTTCAGTTTGTGATTTGAATTAGTCTAACAAATCCGACCATT	0.837
ASNP1740	>contig26952	TGTAGATAAGCTGAACAAGTAGTTTCCTTAGACATAACTGGGACTTCTGCCACTGCAGGC[A/T]TTGAGTTTGAAGATTCCAGGTTGTTTTTCATGCTCTCTCCAGAATCTTTGACTAGGTTTC	0.837
ASNP1744	>contig27019	ATTCCACTGCGGCTCAACCTAGATCTCACAGCTTCTGCTTCCAGAGCTCAACAGT[T/C]AGCTATGGTGGTCCAAATGGAACATATTATACTTCCTCGAGGACAAGGAGGAGTGGTAGT	0.837
ASNP1746	>contig27044	CCTTGTGTGGACCACTCTCGATGTCATCTTCTTCGGGAAACCCTCCGTGATTGGAGCTGT[T/G]CAGGGCATGATGACCGGACTTGTATGCATCACCCCAGGAGCAGGACTTGTGCAATCGTGG	0.837
ASNP1748	>contig27061	GAAAATGCTATGGCTGAAAAGTATGGGGAAGACGCATCAAAGCATCCTATAGTTGACACT[A/G]ATGTTTGGACACAAATTTCTGGTGAAAATAAGAAAGGTAGAATCCACGGCATGGGTCATA	0.836
ASNP175	>contig27087	ACGGGGGGTAATTGAAAACGAGAGTGGAAGCGGTGAAGAGGGAAGAGTGATGATGCATCG[T/C]GGGAATCGAAACCGTGGCTCCTCTTTCTGGCAATCACGACGTCGTGGCGGTCAGAGATTT	0.836
ASNP1750	>contig27096	TGGACAATTTATCCATGGATTCACAGCAATTGCAATTCATTATCAGACAATGATCAACTT[T/C]GTCCTGTTTCAATACCAGATATTCATCCAGCCAGTGCAGGAATTACTGAAGGCTTTTCTA	0.836
ASNP1758	>contig27168	TAGAACATCATCATCAACTTCAGCATTTGCCATAGCAATTCGCATTGCTTCAGTTGGC[T/C]TTGTCACCGTGTCTGACCGAAGATCCACATTTCTAGCTACCATCCTCTCTTGAACTGAAA	0.835
ASNP1763	>contig27205	CTGGCAAGCTCACTTTGATCCCCAGAGTCAGAAACACTGATAAAAAAACACTTTCTTTCA[A/C]ACTGTCAACAAGCAACTATTTATCTGTATCTGATATCAGTGAAGTGCGTGTTGAGGGATT	0.835
ASNP1777	>contig27289	GGGATGAAGATTGGGATAAGCTTGAAGATAAAGAATTTGTTTTTGTCAA[A/G]TCACTCTTGATGTGCAAAACATTATAGCACCTCCAAAGCAAAAGTTGCCATCAGCTGTGA	0.835
ASNP1781	>contig27299	ACCAACAAAAACAAAATGCAGCAACTTGGTAGGTACCAATGAACATGGACATGGACATGG[A/T]CCAAGTTAGAGTATAGGCTCAAAAGATACTAGACAAGTAACATGTCAGTGTGTGTTTGAT	0.834
ASNP1783	>contig27347	AATTGGATGGAACTAATGTGTCACTCTGGTCAGCTTACCAT[A/G]ATCACATATAACAGACTGTAGTACAAGTGCGATAAAACTGCAGACTCCTCCACTCATATG	0.834
ASNP1787	>contig27401	TGCAGGGCACATCAAAACATTTCAAAACTGAATAAAAATGCTG[C/G]ATTCTCCAAAATACATCCTACCAAATCTCAGTTAAAATTTGGCATAATGTTTCTTATTAA	0.833
ASNP1791	>contig27468	TACAGGTCCTTTTTCCTTGAGGGGACTCTATCTTCATCTCATCTAATCCAGTACTTTCAC[T/C]CTCTACACTACCTTTCGCTCTTCTACTGTGCCTTTCTTTACTCTTGTTCTTGTTGCAGAA	0.833
ASNP1792	>contig27491	AAATATAATAGCTACCATTTCAAATTAAAATCCTTAATTTTTTTGAGTAACAATTAACTC[T/C]AAATCAATCTTTCCAAAGACAATTATTGTTTACCTCTAAGCAATTGTGTTGTCATCGTCT	0.833
ASNP1793	>contig27508	ACAGCCAGTTCAACGCACATGGGTTCCTCCTCAACCGCCCCCCATAGTTATGGCGGAGGC[T/C]AGCAATCAGACGCCCAAAGCCAGCAGTTCAAAAGGAACAGATGTCAGATAATCAGTCAGT	0.833
ASNP1805	>contig27681	TTTGAATAAATTTGGGTGCTTATATTTGGATTTACATTATTTAGGAACATGTTCATGACA[A/G]CCTTATCCAAACTATCATGAGGAAAGGAAAAGGGAAAGAAAAGAAAAGAAAATGTCCTGC	0.833
ASNP1807	>contig27722	CATCCTCCATGAGCATAAATTCGTTGATGGATTGTGAAGTTTGAGAGGTTCTGTGTACAC[T/C]GGAGACAGTAACTGGGCCATTCAAATGACCAATTCCAGTGAAAAGAATCTTAGTCAA	0.832
ASNP1808	>contig27724	CATTATGATTTGGTTGACAGCCATTGTCATCATTCCATAGAAGGTAAAATATAGCATCGT[A/G]AAATACATGAAGAATAAGTACCAAATGAACCTATCAACAGTCCAGACAAAGGAAGCCATG	0.832
ASNP1809	>contig27736	AACAGGATAGTTTGCATGGGAATGGTTATTGTCCAGCTTCTTATTTGGGCCATTTGGGCC[A/G]GTGCTTCAAACCATCCAGCGCGATGGAAGTTATGGGCAGTAGTGGTTGGAGGAGGCTTAG	0.832
ASNP181	>contig27736	CTCTCCTCTCGATTTTCCCCACAGAACAGTGTAAAATCCTGCCACGATTATAACCGCACC[A/G]ATCAAACTTCCAAGGCCGAAATCATCCCCAAGAAAGATTACACCCATGAAAACGGTGAAG	0.832
ASNP1812	>contig27783	ATGTCTCTATGCACAATTGGATTGATACAGTCATGGTGTAGATATGACAGGGCATGTGCA[A/G]TGCCTTTCACTATATTAACCCTCTTTCTCCAATCCAATTCCATTGCCTCCACATCATCGC	0.832
ASNP1816	>contig27808	AATTGCCCCTCCCCCATGATAGCACCTTCCCAGCAGAGGTCAAGGCTATGACATGAGCGC[T/C]GCCACAGGCTAGGGAAGAGACGGAGGAGAGAGAGGGTTGATGAAGGAGTTGAGGGAAGTT	0.832
ASNP1819	>contig27836	GACAAGGTCGATCAGTTGGCTTCCTTTGTTGGGAATTGGCAGCGAATGGATGTAAATGAA[T/C]CTGTTCCTAAGGCAGGATGGTATTGGAAAGATGTTCTAGAGAAGGAAAATGAAAAACCCT	0.831
ASNP182	>contig27836	AAATCCCCCTCTAAAAAGAAAGGATTAACATGAGATGTGTAATTGAAATCTCACAAATCC[A/G]TCTTCTGAGATATCGATGAGCTGGTAGTCTATACGATTGACATGAGGAACCTGTAGTAAC	0.831
ASNP1821	>contig27854	TCACGAAATTCATTATCACCAATCAACTTTCGTTTGTTTAGGAAATTTAGATTGGGAATG[A/G]CATCTATTGAATTGTTAGTTACACTGTTGCTTTGGCTTCTGGTGTCTCCAATCACATGTT	0.831
ASNP1824	>contig27891	AACCTCCCAAGCAAAGAGGAAGTAGAGAGCCAACACAATATGTGTCAAAGGTGTGGAAAT[A/T]ACATACAATAAATATTACATTTTGACCAGTTTTGATATGCCAGATATATCTACATACCAA	0.831
ASNP1825	>contig27896	TTCCTTCTTCTCTCAGTTTATGACTATGCTCGCCAACTCCAACTCCAACTCCTTCATTGC[A/C]TCTGCAAGGATAACGGCTGGCCCCTCTGTGGATCAGATACTGAAGAATGTGGAATGGCCG	0.831
ASNP1831	>contig27923	GATACGCGAAGCTTTTCATAAGAAGGGTGAAGAATACAAGTTATTCTGGCCTGAACAATC[T/G]GAGTTTGTCAGGATGGCAGCAAGATTTGGAGCCAAAATTGTACCTTTTGGTGCAGTTGGA	0.831
ASNP1832	>contig27933	AAATGGGGATTACAAGGCTCCATATGCCATCATATATAGAAACATGGCAATTCTTGGTGT[T/G]GAAGGCTTCTCTGCCCTCCCCCAACATTGCTTGCAGCTTTGTTATGGATTCTTTGCATTT	0.83
ASNP1835	>contig27960	CAGTAACAATTCTTGGGGCTTTGGGGTGGTATCTTAAAGGCACTGCAAAGAAGCCAGAAG[A/T]GCAGGATTGAGCATCTCAGCGGTGCATGTTCTGATTTTGTATTGGTTGCAGTAGTTGCAC	0.83
ASNP1837	>contig28001	TGCTGTTACTTTTATAGAAAATCATGACACTGGTTCTACCCAGGGTCATTGGAGATTTCC[A/G]AGCGGAAAAGAAATGCAGGGATATGCGTACACTCTTACTCACCCAGGAACTCCATCAGTG	0.83
ASNP184	>contig28043	AAATACGAAGGTGTGATCCTCAACAAGTCACAGGCAATTGTTGGTTAAATTGAGCTAGTT[A/G]TTTGAGGAGTTTGAAAGTTTTGTTATTTTAAATTTGATGCTTCTTGGTTTAGTAGCTTAA	0.83
ASNP1842	>contig28058	TATAATAGCACTAGAAAGGAAACAGATTGTGGTGGATTTATGTTGCATTCAGTTCGTGGT[A/T]GTGGTTCAACACACAAACGAAGGTTGAAAAGCAGAAAAGACCCTATAAGTTTGTACGAGA	0.829
ASNP1843	>contig28060	CGCTCTTCAAACTCTCGTCACATTCGTTGAAAATGGAATCCGCGGGCGTC[A/G]TACAGGAGCCGATGACCACGAGCTCGTTGGTCTCGGGCTCCTCCCAGGCGTTCCAGAGGT	0.829
ASNP1845	>contig28072	ATTAGTGTAGAATGGTAGTACTCCAGGAAATTTTTGCGGTACTCCCCATGAC[T/C]TTTCCACAAGACCCCACCAACTATTCTGAGCAGTTGCAAAATCTGGTGGTTGTTTTGTCT	0.829
ASNP1848	>contig28107	GCATAGTAATTCCTTGATCTAGTCCATCTCCTGGAAAATGGATCATAACCTGCCTCCCCT[T/G]CTTTCAAACCTGTATTCACCGGCTTCAATTCAGAAGCATTCTTGAAGTTCTCAAACCTGT	0.829
ASNP1849	>contig28113	GCATAGTAATTCCTTGATCTAGTCCATCTCCTGGAAAATGGATCATAACCTGCCTCCCCT[T/G]CTTTCAAACCTGTATTCACCGGCTTCAATTCAGAAGCATTCTTGAAGTTCTCAAACCTGT	0.829
ASNP185	>contig28113	TGCTGGAAAGCCACAACCTAAAATCCATACTGTTTTTTCGACAGAATGCACCACGTACTT[T/C]GATTGGCAGACTGTAGGACTTATGCACAGTTTCCGTACAA	0.829
ASNP1853	>contig28130	AAAACTTCTATCAATCAGGTAACATCCATCCATTGTTATTAGCATCATATATCGTGTACC[A/G]TCTGCTTTCCATGTTGCATAATAATAGCGCTGCCGTAACAATTGTAAATTATCCCTGCTG	0.828
ASNP1856	>contig28189	ATGATTCAAGAAGTTAGAGATATAGACAAAAATGGATTGAGCAATTATTTAATATCTATA[T/G]AACATTGAAAACATTACATTGTGAACATTTCATAAGAATCATTGAAAACTAAGATCTACT	0.828
ASNP1857	>contig28190	TGCATGCTGGAAACAGCTGATAACTCTGCAAAAGCAGTGAGTGAAGTGCACAAGATGCAT[T/C]TCACTAGTGGCGGTGGTGGTGGTGCCATGGGACAGACAAGTCGTAGTGCCAAAATAGCTG	0.828
ASNP1862	>contig28313	GTTCTCCAACAGCATACAGGTCTTTCTGCCTTCAAAATCT[A/G]GCAAAGTTAAGCTAAGCATGCTTAAACAACTTCATGCTGAGCCAATGAAAGTACACAGCA	0.828
ASNP1875	>contig28562	ATCAAAATCAGAAGCCAAGAACCCCACATTCCCCAGCAATTTCTCTGCATTGCCAAATGC[A/G]CTCTTTGCCACACCATCTCTCTTATTTACAAAAACCTCAGCTAACGGGGTAATCCACAAC	0.828
ASNP188	>contig28632	CTCAGCTAATCACCTACAGAAGTTGAAGTTGTCTTTCCAATTGACAACACCTCATGGTCA[T/G]GTTTTTAAGCCTCATCAGGCATTTATCAAGTTGAGACATGAGACAAAGGTTGAACACGTC	0.827
ASNP1881	>contig28697	CAGACACAAGTCAAGGAAAATTGGCTCATTTGGGTTTCATAATGATTCACAGATGTCTTC[T/C]TATAGTCAGAGAGTTTCATGCTCAGGTAAGAGAAATGGGGATAGTAGGTGGAATGTGGGC	0.827
ASNP1888	>contig28778	GCGGAAGAGGGTCGTTGGTTTTTGTAGGACGGTGTCGGAGGACAAAACCTTAGCGACCAA[A/G]GTGTGACCGTTGGTACCAGGTTTCAGCTGATCCACTTTGGTGAAGACGGGTTTTCGCTTG	0.827
ASNP1889	>contig28786	TCAACCATTATCCCTCACGCTTGTAGTGGCATCATATGATCAGTGACAATGCTATATATG[T/C]TATTATTGCTATATATGCTTCTTGGTGGTGCCCTTTAACCCTTTTCAGGGTTCTTGGTTT	0.827
ASNP1890	>contig28802	GGTTTCAAAGTTCATTCCAAATACTCCTGCTACAGCAGCAAATACTGCAGCCACCAATGT[A/G]GCAGCCGTAAGAAGCAACTCAAACTGTATTAGCTGGTTTTGAATATTTCCCTGTAATAGA	0.826
ASNP1891	>contig28844	GTCGACTGAGAGAGTGGATGAGAGTATTGTATGTCACAGCGTTGGGCTGCATCCCCCATG[A/G]GATAGAAGATTTAATATAACCAAAGCAGTATCCTCGTATTTCCCTCGTTTAGAAGTCAAG	0.826
ASNP1893	>contig28856	CCTACTTCGAACTGGGCTTCTACTTCGGCTATATCGTCGAGCTCGATATCGT[T/C]GACTGCGTGAAACAGATGGCGTCCTGCTCCCCCTGTTTCGATACCTTGGGGAGTCCTTCC	0.826
ASNP1894	>contig28875	ATTCATCTTTCCGATGATGGGAAACTAGAAGAGATTATGCATGCAAAATC[A/G]TGCTCTGATCTTTATAAAGTTGTTGGTGAGGATTTTTGGTTGGCTACCTGGTGCAACAGT	0.825
ASNP1896	>contig28904	CACAATCCCTTGTGGAAGTGCAGCCTGAACAATAGCTGCACGTAAGAGGGTGC[T/C]ACGTAGGCCAACAGCGATGGAAGCTGCTGCCATGACGGCGGGACCTGTGAGGAATCGAAC	0.825
ASNP1898	>contig29002	ACTCTGACTTCCATCATCATCACTAATATCCTCTTCCTCATCTTCATCATCTTCATTAT[T/C]GTCATCTTCATCATCATTTTCATTATTATCACCTTCAGCATCATTGCCACTAGTTTCAAC	0.825
ASNP1899	>contig29043	CGTAGGCCTTGCGTTGTTCATGAGGAGGCCACGCTTCGATTTCCCCCAAAATGTCGACG[T/C]CGGAAGGGTTTTCCGCTTTGATTCTGCGGTACTCCTCGTCGCCGAGCACCGCCCTGTACA	0.824
ASNP1904	>contig29145	ACCTCTTCCTGATTTGTGGCCATTGTTTGTAGCACTTCAAATCAAACAATTAACTATAGC[T/C]GGTTCCTTATTTCTTTGTTTGTGATCCCCCGT	0.824
ASNP1905	>contig29175	GTACCAAGCTCCTTCGTCTGCATAATATGAGTCCTAAAAGCATCCACCATATTTCCCCCG[A/G]CATCGTCGCGATAGAGGCGGTTGATGAGAACGTCTCCGCGGAGGTTGAGGAAGTACACGG	0.824
ASNP1910	>contig29239	CCGTGCTATAGAAACATTGAATTTTGATTAGTCAAAATTAAAATTCAATTATTGGAGTAA[A/G]TATATTTTGTTTAGTGAACCAAAAACATAAAACACAAAGTTTTCATCCCAATCCCAAATT	0.824
ASNP1913	>contig29253	AACCTGTGCCTATATTTGTAGTTTTATTTTTCAAAGAGCAAAGAACCAAATGAAGTGCCG[T/C]GAACTCATTATTTAGTATAAACTCAAATACTGCTTTAGCGCCACA	0.824
ASNP1914	>contig29259	TTCAGCCCAAGCATTGGGATGAGTGGGCGAAGGGGAATTGGTCGGGTGGGTGTACGAGGA[T/C]GACTCCACTCAAGGCTCAGAGGAATGTCGCTTCTCGGGTTAGTGTTGGAGAGGATGGGGT	0.823
ASNP1915	>contig29262	TCTCCCTGCAAGACAACAATATGTCAAGGATTTTGTGGAAAATGGTGTTGCCAATCATGC[T/C]GTTGATGCTGCTGCGTAAGATCTGTTTCTGCATGTTCGTATTAGTATAAGTGAAGAGAAT	0.823
ASNP1916	>contig29277	GATTATTTAATACAATAGCCTTTATTACTCTACAACAAATACTCACTTGAGTGTCAGAGT[A/G]CTTTTGCAGTTAACATACTAGTAACACTGTTCCTTCCTGCAATATTGTTTGAAGGGCAGT	0.823
ASNP1919	>contig29292	CACAAATAACGCGAAAGATCGCGATTTTACTCCGATCTTATTCTGCCCCGATTTTGCATC[T/C]GATTCAGCACGGAATATTTTTGCAAACCGTAAAATTGAACGATTTTACGAGTTGATTCGC	0.823
ASNP1924	>contig29335	ATGCCAAGTGTATCAAATAACGAAGCAAAGGGAAGCTTTATGTGTCGAGAACTGTGTG[T/C]ATTGCCCTCAATATCTACCCGATCCAATTCACAATCAATTGCATTCTCTAAAGCCTTGCA	0.823
ASNP1928	>contig29373	TCTGGAGCCCATTTCCTTATCCCTAAGTGTAAAGCATGAGAATGGGGAAGGTGAGTCGGG[A/G]GGATAAGTTCGTCCCCTCCTTCTTTGTCATGATGTACATTGCAACATGGCTAAATTTTTT	0.823
ASNP1930	>contig29379	GAGATTACTAAAATTGGAGAAACTTCTTCGCATGAAAAAGTCAACAATATAATTGGCA[A/G]AATTATGAAAGATAGCAAAACTAGTTTGGTACCGGATCTAGCTGCAACAGTATCAACAAA	0.822
ASNP1935	>contig29464	GTATATGATGAAAAAGAATGATGCCACGGCGTGTTTTAGTATTTAAGGTGAAAAATTGGA[A/G]AATGAACTTTTTATCGAGCAGATCTTAATAGATTAATAATTAAACTTATTTGACACG	0.822
ASNP1942	>contig29537	TTCCGTTTGAATATAAGGTTTTCTGTGCAGATAGATTAAAGTAGTTCATGAATTCCCCGG[A/T]AATTATTTTGTAGACTACTGTTTAAGAGGAAGGCAGATATGGTGAACGCTTATGATCCGT	0.821
ASNP1948	>contig29603	CTGTGAAGGACTAACAGTAAGAGGAAATTATTATATTAGCATCCACAAGGTTGGAGCTGG[T/G]TCACGGTGGCGCCGTACAACTGGTCAGGAGATTTATTCACCATTGTTGTTGGCTTTTACA	0.821
ASNP1951	>contig29765	TCGTTCAAGGTTATGAAACTTATGTTTCCTATGTTTTTATCTTCGTGTAGTCTAGTAATT[A/G]TGTGTTTGATTTATCGTTTGAAATTCACTTAATGGACTTTTACATACTATTTGATTAAAA	0.821
ASNP1955	>contig29896	AAGCTGCAAAATCTTCCTTGTTTTGGGGTGCATTGCATTGATACCGCGGATCCTGATAAT[A/G]AACAAGAGCTTAGCTTCGGGATCCACATAAAACCCTCCCTTAAGTTTGGCTTCACGCTTC	0.821
ASNP1959	>contig29960	TTCATAATTATATATATATATATATTGATCGATCAGCATCCATTGACATACTATGAGAAA[A/C]TTGATTCATAGTTAGTAATGAAGGAAATTTGTCAGATTACAGGAGTTCAAGTCGATTAAT	0.82
ASNP196	>contig29960	ATTCACAAAACTAAGAAGAGGCTCATACAATTGCAGAAAGTTTAGCATGGTAATGATGTC[A/G]ACATCATCTGATACAACCTGTTGTAGTGAATGAGGAGTTAACCATGTTATTGTCTGACCC	0.82
ASNP1967	>contig30047	ACAACTCATCCAAGATAGAAGCATCGACGTCAGCAAACAAATGAAAGGGTTGATCGGTGT[A/G]GGAGTGAGGGCCAGAGCCAGTGTGATCGAGCATGGTGTCGCACGTGGGAGGCTT	0.82
ASNP1971	>contig30077	ACTGGCTGGGGGAACTAATGCTCACACAATTGATGGGGTTGAAGAAAAGAAGGACTCTTT[T/C]AAACAACTATTACTGAATACTTACATGATGACATGTCAACAATCAACTCATCTGATTCAT	0.82
ASNP198	>contig30182	CCTTTGAGTAAACTCTGCTTGACGAGTTCCTCCCTAGAAAGAGGTGGTTGAGAAGGGAAG[C/G]TGTGAGTGGAGTCGAAAGCCATGAGGTTGCCGAGGTCCACATCGAAGTTGTGTTGCTTCT	0.82
ASNP1980	>contig30187	GGACTTGCTAAAAAAGCCAAGTCCTTTACTTTTTGAATGAATAAAAGATGTTACATATTG[A/T]CTATTTTTCCCTACTGTGATTTAATGGATAAGAAACTGTCATCTCTTCAAGGCCAATTTC	0.82
ASNP1988	>contig30259	TGACTGGTTAAAACTGCAAAATCTCATCCATGTCTATCATAGCCCAAATATCTCATTTCT[T/C]ATCTGAAATAAGTGATGTGCAAGAAAGAAGAGAAGATAGTTCATCTTTTGTTGCCAATCC	0.819
ASNP1994	>contig30338	GAGAGGTGTGTATGCACTTAACATGTCTCTTAACAAATTCAATAACCTGATTTTGGAATG[T/G]GTCGAAAACGGTGGAGAAGAGATTGAGCATCCCAGCGTGCACCATCAGAGGCTCGTGGCC	0.819
ASNP20	>contig30375	TTGGAGGACTGAGATGCTACGAGAATCCAAAGAATAAGATTACCGCAGTACCTGCTGAGG[A/C]AGAGGAAATCTGGGGTGCATTCTTCAAGGT	0.819
ASNP2002	>contig30392	TGCAGTTCTGCATTGACTCCTCCAAGAACTGAAACTTACCAAAAGGAAATACTCAATAAA[T/C]TCCATATCATCTGCACCTCTGTAGATTCCCTTTGGATCAAATTATATCCCTTTACTTTGT	0.819
ASNP2003	>contig30399	TCCATGTCCATGCCCCCCTGAGACAAGCCTGGGGTAGCCTCGATGCCCTCATAGGTCG[T/C]CTGAGGGCAGCTTTTGAGGAAAACGGAGGGAAACCAGAAACCAACCCTTTTGGGGGAGCA	0.818
ASNP2006	>contig30418	GATGAGAATTCTATTTCCATTAGGTCATCTTTGATTTGGGGTTATTAGCTTTTGTTAGTT[A/G]AGTGTCTATTTTCTTGTTTGCTTTAATTGCTACTGCTTCTCCTTAGTATCCTACTTGTTT	0.818
ASNP2015	>contig30531	TCGGAAGATAGATGCTGCACCCCTTNTTCTTATTGGACCCTCCTTCTGCTTCAGCCCACA[A/G]CATTCTCTGCATCCTCGCTGTGAAAATCGCTTGAAGCTCATTGTAAACGGAAATTGCTGC	0.818
ASNP2017	>contig30541	TATCTTCCATGCTAAAAGACACCCTTCTTCCCTTGCTGTTGGCTTCAT[T/C]CTCTTCCCAGCCAAAAACCTACCACCACCATAACGATTACCCTCTCTCCTACCCAGCAAC	0.818
ASNP2022	>contig30684	GTTGTCCCACCCGCCAATGCTGCCGCCTGGCCACTGAAGAAGTCATCAACCGTTGTAG[T/C]GAAAACAACATCAAAGTCTAGATGAGTGTGAGGATCAATGCCCCCTGGCATGACATATTT	0.818
ASNP2028	>contig30781	ATTTTGTTTGCCAAGCTCTTGCAGCATAGGCTGCAATATTTGTGGATTAGCCTGCACCAT[T/G]GCACGTAAGGCTTGGAACTGTTGACTGTTGCGCAGAAAGTCTAAAGAGCCAGCACCAGCA	0.817
ASNP203	>contig30788	GTTTGGTGGAAGCAATTTTGGTGCTCCTTAAAAGGCATGGATGCAGGCATCCCGTGATGC[A/G]CCAACCAACAAAGTTCGGGCAAGGATGTCAATTGCATCGGCAATTATCTTTGGGTCAGTA	0.817
ASNP2030	>contig30793	GAAGAAGGCATAGTAAAGATGAGTAGCGGCAATAGGAACGGACCCCCAAAGCACCAGAAC[A/C]AGTACGCTTGGAAACCCAACGCTGGCTGCAAGATCAACGAAACTGAACCTGGAGGAAGGT	0.817
ASNP2031	>contig30794	AACTTGTGTTCTGGTTGTGCCAAGGAGCATGGTGTGTGCGCAAAGTGTTGTTGCGGTCGA[A/G]ACCGAATTGTTGGAAGGGATATTTCAGAAGTTGAGGCCGAGCAAAAGATGCTTGAGGAGG	0.817
ASNP2032	>contig30795	TCACAACCAGAATACGTTCAAACTTCTTCAAATTCTCCTCCAGCCACACACAAGCTTCCA[A/G]ATCAAGGTGATTGGTTGGTTCATCAAGTAGAAGAATGGTTGGGTTCATAAATAGAGCTCG	0.817
ASNP2033	>contig30812	AGAAGATGATGTGAACAATAGGCTTGCGGATTTAACTCTTAAAGAGAAGGAATTTGATTC[T/C]GTGAGAATAAACTTGGATCTCAAAGAGAAGAAGTTATCTGCATGGGAGGAAAAACTTGAT	0.817
ASNP2036	>contig30860	ACAACACACCTAACGTAACGAAACAGAGAAGGCAACGAAACGATTATATAAAAGACGT[C/G]TTACTTCAAACTTGAAATCAGATGCTGCCCAACTCCCACACTAATTACTCCATAAACCAA	0.816
ASNP2037	>contig30864	CTTATTGGGTTATTGTAATGAAGGAACCGATAAGAGTCTCATATATGAGTACATGGCTAA[T/C]GGAAACTTACAAGAACATCTCTTTGGTAAACACAGCAAATCAAAATTATTGAGCTGGGAG	0.816
ASNP2039	>contig30873	TTCCCCGTTGGAAGAATTGGGCGTTACTTGAAGAAAGGAAGGTATGCGCAGCGCGTGGGA[A/G]CTGGTGCTCCCGTTTACCTAGCTGCTGTTCTCGAATACCTAGCTGCTGAGGTGCTTGAGT	0.815
ASNP204	>contig30873	CGAGTGGACACTCTCATTGACAAGACCCTTGAGAAAATTGGCACCCCAGAGGCCCTTAAT[A/C]TACGAGGGAAGGCAGCTGTAGCCCAAGCAGCATTGGCTTACCAGCTCTACCAGAGGAAAT	0.815
ASNP2042	>contig30895	GTTGATGCTGTCCACCTCCTTCGTGTGATCCAACTCGCCAGACCCACCACTCAAACTCCT[T/C]CGATTACACCGAATCGCGAAATGGGTGTTCGGGATGTTTGAAAAAGAGTGAAACTTTAAG	0.815
ASNP2043	>contig30902	CACGTCATTAGGCTTAATTGGCATCTCTTTATGAGGTCATAGGCTTCCCTGAGCATCCCT[A/G]CTCTCCCCATAAGATCCACCATGCAACCGTAGTGTTGAACTGTTGGTTTGATCTTGTGTT	0.815
ASNP2045	>contig30929	TGCAAACAGCCTTAACAAGGAATTTGGGCCAAAGTTGAAGGAACATATGCAGTATTGTGT[T/C]GATCATCCTAAGAGATAAGCAAACTTGCAAAGGTGAAAGCTCAGGTTTCTGAAGTTAAAG	0.814
ASNP2048	>contig30956	CGAGGGTGGGCTTGACTACTTGGGCAACCCAAGCTTGATCCATGCACAGAGCATCCTTGC[C/G]ATCTGGGCCACCCAGGTTATTTTGATGGGTGCTGTTGAGGGTTACCGTATTGCCGGTGGG	0.814
ASNP2049	>contig30960	CTTTATTCTTGAAAAGCCCGTAAGAACTTGCCACAATCTTGCAAGTATCAGCTATACAAG[A/T]CTCAATATCAGAAACTGTGTGCATCATGTTTGAGTTAACATCCTCCCTTTGCTTCAAAGA	0.814
ASNP2050	>contig30978	GGATTCTTGGGATATCAGCCTCTCCTTTATTGACAGAATTCAGTGATCCAGATGGTGTGC[A/T]CGGTAATGCTTTAGCCGCCACTTCTGGGAAGTCAACTGTTACAGTGCAGCCTGTTGAACA	0.814
ASNP2051	>contig31014	ATTATTAAGCCATATGCATTATGCTTCTATAGGCTATTCATTATTTTGCCCCTCATTTGG[A/G]TATAATGTAAGCTACTTAATAATCAACACATAGTAAACTTTGTCTTGGTGATCAAAGTTT	0.814
ASNP2054	>contig31100	TCCCTTCTCAGGAAAAGGTCTTCAACTAAAGTTGAATCCACCAGATGGGACTGGAAGCTC[A/G]TTGCTTCCAAAATTGAAACCAGCTTGAGCACCATCTCCTGAAGGTAATGTCTCATCCTCA	0.814
ASNP2056	>contig31121	AAACATAGCTCATGTGTAACGGATGGAACAACAGAGAAGGAAATCACAAAACCGTTTCCT[T/C]CTCCCCTGGTCATGCCAAGCTACAGTAAGTGAAAACAAGAAAATAGTTAACTGAAGGAAG	0.814
ASNP2058	>contig31170	TTCCATTTGGAAACTCAGTCTCATGATCATCCACAGATTCCCCAGGTAATGCTTCAGCAG[C/G]TTCCCCAAGTATACCCCTAGCCTCTCTGAGAACGGCTTTCACAGTGTGGGTACGTTTTAC	0.814
ASNP2059	>contig31179	TGATGACCAGCTGACGAGACATTAACAATTCTTCCTTGTTTCTTACTTTCTTGTGTTGTT[T/C]TCTTCATATTATCCAACAACATATTTGTTAAAAGAAAGTGCCCTATGTAATTTATGGCAA	0.814
ASNP2062	>contig31212	TTGAATTGAACATCGGATTGAAGAAGAGCGCGAGTGATGTCGTTGAGGCAATCGTTGAG[A/C]ACCTTCTCGTCGATCACCGTCGCATTGCTCATCTGCTGGAGAGCACGCGAAATGCTCCCT	0.813
ASNP2064	>contig31223	TGCTGCAACTCGATTGACTTCTCTCAGGTATCTATGGGTTCAGGGGTATGGTGCATCTCC[T/G]TCTGGGCGTGATCTTTTGGCAATGGCTCGCCCCTATTGGAACATTGAGTTGATTCCTTCT	0.813
ASNP2066	>contig31238	AAGTTCTATTTTCTGGCCTTCGTTTAAAGAGTTGAGGAAGCCTGCTTTGAGGTTGGAAAA[A/G]GCAGAATCATCTGGTGCAAGGATGGTTATACCTCCACTCTTGGCTGTTATGAGCTGTGAG	0.813
ASNP2068	>contig31248	ATGGTGAGCTCTGGTTCTGGACATGGTGGATAGTAATTTGCTTGTGAATAATGATTAGG[T/C]CTTTCACCTAACTTTCTCACTATGGAATTCTCCTCTAACCCTAGTCCTTTCGACATCAAA	0.813
ASNP2069	>contig31259	TCGGAAAACATCACTCAAGGTGATAACCATGAACTCGAGTCCGACAGTGCGTTGGA[A/G]CTTTCCATCGACTTACGACGAGAGGAATTGGGTCCCTATAATGGGGGCACCTTGGGGGCC	0.812
ASNP2071	>contig31304	AACACGGATGCATTCTAGCAATGAAAACACACTCTCAGGAGTAATAGTGGAAGGATCTGA[A/G]GGAAAATTCAAGTATTTAGGAAGAAACTTCACCCCGTCTTTCAGTTGAGTAACAACACCA	0.812
ASNP2073	>contig31314	CTCTTCCCATTCGATGCCCATCAATTCCGATTCAAAACTCTCCGTTTCAAAGAGAGCTGC[A/T]GTTCTGATCTGTGTCTTTGAAGGCGCCGATGGGAATCTGCGAGTATTCCTCACGCAGCGA	0.812
ASNP2074	>contig31315	TTTTTTGTTCAATCAGAATGCTTGTTAGATAGGACAGCATATATATACCCCTTTTGCTTC[A/G]ACACTAGTGAATGACATATGTTGTTGTTAGCAATGGAGATCTGTTATTGGTCAAAAGCAT	0.812
ASNP2080	>contig31361	TCCCCTATTTAACCTACCACTCCCTGAAACATATATAACACAGAAAGTTATGCAAAAGTA[T/C]AATTACATTTGTAGAAAAAAACACCCAAAATTACTCATTCCATTCACATGGGAGTATAGC	0.812
ASNP2081	>contig31364	AAAAGTGTATGGTTTTCGCGGGGACCACTGTTGTTAACGGGGGAATTGCATTTGCTTGGT[T/C]ACTCAGATCGGGATGGACACTGAGATTGGGAAGGTGCACAAACAGATACACGTGGCCTCT	0.811
ASNP2084	>contig31403	TTTTAAGTGATTCAGGAGAGGGGAATTCCTTCACACTTTCCGAGTTAGGAGTAAATAGTA[T/C]GTCTCCAAATGTATGAGAAACCATCTCAGCCACTTTAGCCTGAAGTTCTGGCGTAAGGTG	0.811
ASNP2088	>contig31447	AGTTATTACATGGAATCGATCCTTTAAAGGAATACCCAATGTGGATGATGGGAAGGATGA[T/G]TTTGACTCGGATGAGCATGAGACGCATGCCACCATTTTGGACAAGTTGTTAGCGTGGGAG	0.811
ASNP2094	>contig31511	CAGAAACGCTGCTTGTCCCTCTCGTTGTCGCTTCGCATTCGCGTTGCTCCCCACCA[A/G]ACAAAGCACACTCCTCCCTCGCTTTCCGGTTCGGACCAAATCATCCGGTTCGGGTTACTC	0.811
ASNP2099	>contig31561	GGTCAGTCATTGATGTCAGATAATACAAGGAACTGTATGAACACGTTTAAAAGTTAATGC[T/C]TGATTCAACTATGCCACCACTATATATTTTAAATCGTTGGTGGCAATAAATTCCATACAG	0.811
ASNP210	>contig31561	GAGGAATCGGAGTGTCCGTACATTCAGCCGCAATTGACATGTCAAAAACATGGACGACCC[A/G]ACAAGGATTACCAGCATTGGAGGTGGCAACCACACGGTTGCGATCTTCCCAAATTCAATG	0.811
ASNP2112	>contig31691	ATTACTAACATGGGTTCGGCTTTGCTTGGGATTGACCTTGGCTTCATGGGTCCCAATTAT[T/C]CTATTTCCACGGCTTGTGCTACTTCCAACTACTGCTTCTATGCTGCGGCCAACCATATTC	0.811
ASNP2119	>contig31740	TAAGGGACTAAAATAAGTTTTTTAGCCTTTAAATAATTAACAGTAA[A/C]GTCAAGAATTCATCACTTGCACTCCACTTGAATCTGGCCTTGTTTCATAAATATAATAAC	0.811
ASNP2122	>contig31765	CATGATTTGAATGTCTGCTTAGGTTAGGTTTTGAGAACATTCAGGCTAGTTAATTTCC[T/C]CTCTTTTTTCGTAAAAACTTGTATTCATGGCATTATGGATGCCGGTATGCACAGTGTGCA	0.811
ASNP2125	>contig31789	GGCGGTGACAGTGGGAACAAGAGAAGGATTTGGTGTGGGTGTGGCATGGGGAAGCACT[A/C]GATGAAGGGTGGCAATAGCACCGGATGCGGCGGTGAAATTGCTTCTTAAGGCTCTGCCTA	0.81
ASNP2127	>contig31807	AGAACAGCGCTTAGGTATTCAGTACGACCGCT[T/C]ATTCCAGCAAGAACGGTAACAGATGAAATAGCTAACAGGGCATTTTCTGCACCAGCTCAT	0.809
ASNP2128	>contig31842	CAGTTCTCAATATTATTCATATGTAAAGATTGCCTTGTGCATGTATTAAATCAAATATGC[A/G]TGTAAGAACCTACGTTTAATAAATGAAAGACGAAATAGATTAATAGAACAGAGTTCATTT	0.809
ASNP2134	>contig31876	AGCTTTGGTGGATCTGATAGAACTTCCACTTCCCCATGTTGAAAAGCTCCC[A/T]CAAAATGCAGAGGCCACAATGGATGTTCCTCTCCACATTGTTCCATACCTCAAGAAGGCT	0.809
ASNP2136	>contig31920	ACAACACCTAAATGTCTTGTGAGTACAATGCGACTGACACTGAAATATGGTGTAATACTG[A/G]TGTTAAAACCACCATATCCATATAACAAACATGGGTGTGAACCATCCAAAATAATATCCC	0.809
ASNP2137	>contig31949	ATTGATAAGCCTTGCAGTGTGCCTAAAGTGAACATTCTCATCAATCATGCCATGCACAAG[A/C]AACAACCTCCCTTTCAGCTGCTGCACTTGGTTCATAACAGAACCACTTTCATATCCTGAC	0.809
ASNP2141	>contig31966	CCACTGCCCATTACACTATGAGGTAATACACTTCAATTTTAGAATACACATAGTTCAACG[T/C]AGATTGAGATCCTACCGCATCACGTATTCACGAGCAGTTTGTGTCATAACTTACAAGTCC	0.808
ASNP2145	>contig32068	TAGCCCAACAAACCTAGTCCTGATCTATTTCTAAACCACAAAAAATTGCCTCAGGCAACA[A/G]TATGTGAGATATGCTGCGCAGAGAAAAGACTGTCCAATCTATCTTGGCAAGAATTAAAGG	0.807
ASNP2149	>contig32100	TGACATTGGTGATGAGAGGTTTTGTTCTACCAACAGGTAGCTTGTCCATCAACTCCTTGG[T/C]AGGCTTTTCAGTTGCAAGAGCCAAGGCACCAAGTGTGTCCATGATCAAATTCACCCATAA	0.807
ASNP215	>contig32100	GAGTAGAAACGGCGGCTATACACTGAGAGGCAGCGATGGTGCCAAACTCATTGAATCGGA[A/G]CGGTTCAAGGGAATTGCAGATCGTTAATTCTCCACCACCTTCTGGTCTCCCCGTTGGTTG	0.807
ASNP2150	>contig32118	ACTGGGCTGCTCAGGCTCAACTACATCCACATTTTCACTCCCAAGCCCAAATTCATCA[A/C]TCCCTTTGGCAGCAGCACCACTGCCTTTCTTCTTAGATGACTTCTTTTTACCAGAAAACG	0.807
ASNP2151	>contig32141	TTTTTTGAAAAGTTTGTTATTTTTTGTGTTATAAATTGAATACTTTTGATGATCCATTTT[A/G]CTTTTCTTTTAAAATATTTTGAAACATTTTCAATTTTTCCCTTAAAATTTTTAGAACTAG	0.807
ASNP2153	>contig32155	AGATGCAATCATTGGTAAAGAGTAGAAGATGCCGAGCTTCAAGAACGAAGATGAAATACA[A/C]GTTTATGATTTTCTAATGGTCTATAACTTCTGTAGTGGGGCTCTAAGGTTTTCAATTCGT	0.807
ASNP2156	>contig32179	AGATTGGGAAGACAATGCTCCAAGGAAAGAGATGAACTTTTCTGTTAATTTCAACTATAG[A/C]AGGAAACAGGCATTGGCTTTGCTATCTCCGCTTGATTTTCTGTCTTATCCTCTTAAAAGC	0.806
ASNP216	>contig32204	AACATGATAGGAACCAAATGTGTGTATTTATGTATATATATATGCCTGTGTGTAGCAACC[A/G]TGCTTATTGCTTGGGCAGCAAGAGGTTCACAAATGAATGGTGATGGATGTTGGAAATTAA	0.806
ASNP2160	>contig32215	TGGAACTTCGTTATCCAATGGCAATCTGCATGCCAAGAGACCATCGGAAATGGCTGTTTA[T/C]GAGCAGTTTCAAAGCAGGGGCAGAATCAGACTCACACAAATGGTTTTTTCGCCGGCCAAT	0.806
ASNP2161	>contig32216	GATTTGGGTGAGGATGGAGGCGGTGACATGTTGGTCGGCACCCCACAGGCCTCCGAGGTC[A/G]ATGATTGGGATGTTGCAATTGGCATCATCAAAACTTGTAGGGC	0.806
ASNP2164	>contig32281	ACCATTCTCTTCCTCTTCCTTTCTTCCACCGTGCTTCCCTCCGATCCTGAGTTTTGAAGC[T/C]AGCTCGAACCACCGGGAGAAGCCATAACAACTAACTTAACTATTTGATTATTTCCTACCT	0.805
ASNP2167	>contig32318	ATTTTTACTAAGAATAAATTGATATCTTAAAATTAGATATTTGCCCATTTGTTTATCCTC[T/C]GTTATCATGATTTTTGTAGGAGCATTATTTTTGAAAACAATAAAGATCGGTCAAATTTCA	0.805
ASNP2169	>contig32334	GGACGGCTTCTGGAATCGGCAGAAGCAGCCAATGCACCCTTCTTCCGCCATGCTCAAACG[A/T]CCTCGCACTGAATACGACATGTCACTTTCTGGTATGACTTCAGTGGGAAATGATATGCAT	0.805
ASNP217	>contig32334	CTTCATCCGTACCCAAGCGATGCAGATAAGCATCTGTTGGCACGACAGACTGGGCTATCG[A/C]GAAATCAGGTTCGTCCCCTCCACTCTTAGCTTTCCACAATAGAAAGAGAAAGAGACAATT	0.805
ASNP2170	>contig32335	AAAATTCAACAGGTAAAGAAAGAGACGCTATCCTCCTTAAAGAAGAAAAAACAGAAAAGG[T/C]GATTTCCTGTCACTTGTAGCAGATATGGATGGAGCAAAACCCCATCTACAAGACAGATAA	0.805
ASNP2176	>contig32363	TTATTTCTCACAAACAATAACCTTAAAGGAAGACGAAGACAAACAAACAAACACAGAAAC[A/G]CACTTTAAAAAGTTAAAGTCAAATTTGAATAGAAACTAAAGATGTTGTGGTGTGAGAAAA	0.805
ASNP2177	>contig32370	TGCATGAGTAAGCGTATGCAACAACCCTTTTGAGTACACACTTGATATGCTAATGGCACC[A/G]CCTTCAATAGTAAGCTCTTTCTCTTTCAGCTTTTCATTGGTAGCAGCCATAGTCTGACAT	0.804
ASNP218	>contig32379	AAGTGTATTGCTCAGTTTCTGCTTCGCCATGACTCAACACTGCCGAAATTTGGAATT[C/G]GAAAGTACACGAGTTTGTCCGATTGAAGGAACAGAACACTGTCACTTGAGACGAATCAAA	0.804
ASNP2184	>contig32415	AGATATGAGTTCTTATGCTGATGCTCTTCGTGAGGTATCTGCTGCCCGAGAAGAAGTACC[T/C]GGTAGACGTGGGTATCCCGGATACATGTATACAGATCTTGCAACAATATATGAACGTGCT	0.804
ASNP2185	>contig32432	TTCTTGATGAAATGGAGGAATTAAACAGAGTCCCATCCTCCTTTTTCAGCAACACCCTCA[C/G]GCGCCCTCTTTGCATGAAATCACGAGGGTACGCCTTGTCTATCTCAATTGCAAAAGGAAG	0.804
ASNP2189	>contig32443	GAAGGTGCTTTGCCTCGTGGCGTTGGAGAGGCAGTGAATGGAGCATCACGCTCCAAGGTT[C/G]TTCAGGTTGTGCTTGTCTCCCCTCAGATTCCAGGAAACACAGGGTGCATTGCTAGAACAT	0.804
ASNP219	>contig32443	GACACTGGTCAACAAATGGGGAAATGTTGTTTATGACGAGTTTGTCCGGCCAATGGAGCG[C/G]GTTGTTGACTTCCGCACTAAAATTAGCGGCATAAGACCTCGAGATCTTCGAAAAGCAAAG	0.803
ASNP2194	>contig32459	TAAAGCAGCAGCAGCAGCAGCAGCTTGTGAAGAACAAGACATCATTGGCAGACACAACAC[A/G]TTATCAACTGTTGCTGTTGCTGTTGGTGTGCACAGAGGATGGTGGATTCCGTGTGGTTGG	0.803
ASNP2195	>contig32464	GTTGGTGACCTGATGACAGGGGAGCCGACGACCGAAGCCCCGGTGAACGGCGGCCGTAAC[A/T]ATAACGGTCCTAAGGTAGCGAAATTCCTTGTCGGGTAAGTTCCGACCCGCACGAAAGGCG	0.803
ASNP22	>contig32488	GTTTGCTAAGGATGTGGGTGTTCTATTTTGGACCTTTTTGTTTCATGTTTAACGTGTATG[A/G]CTCTTGTAGTAAGAATAAAATGTTCAGTATGTACTTGAAGTAACC	0.802
ASNP220	>contig32488	AAGGTAGCCAATGGTTTTGGCAGCACATCCAATGATATTATAAGAGAACACTTTGGCTTG[A/G]AAATCACCAATTAAATTGACAAATCTTATCTGATTGTGAGACAATTTTGAATTTTTTTCA	0.802
ASNP2200	>contig32491	AGATTCGCAATTTGGAAAAGTTATCATCATCAGAGGCACCTTCTGCGCCGGCTTCACAGA[T/C]TCCAACTCCAATTTCAACTGGGACTATTGTGTCACCTTCACCTGCATTAAAGTATTCCAC	0.802
ASNP2201	>contig32499	GACGTGGAGCTTGCGAAGCTTCCTTCCGCTGGTGACCCTCACAAAATGGCCAAGATGCAG[A/G]CGATTCTCTCCCAATTCACCGAAGACCAGATGAGTAGATACGAGTCCTTCCGCAGGGCTG	0.802
ASNP2202	>contig32509	ACTTTTTTGGCATAGTGATCCCTTTTCCTTCGGTCATATCAATTTCTTCCTTGCTAGTTC[T/G]TTTCCACTCAAAACATTGAATTAACAAGGCCAGAGTTAAGCTGACTGTACGTTGGGCCAA	0.802
ASNP2207	>contig32552	CGTGTGCAACAGCTAGATGTTCGATGCGAAACCAAGACAAAGGACAATGTTTTTGTCACT[T/G]TCGTTGCATCTGTTCAATATCGAGCTATGGCGGAAAAGGCAGTGGATGCTTTTTACAAGC	0.802
ASNP2209	>contig32571	GACAACGACTCAGACGCTTCCACTCCTTCTTTGGCGGCGGCGTCGTTTTCTCTCCCCCTT[C/G]ACCCATTCATTCTCTGGTTTGGTGCATTTCATTCTGATTCAATATGGCCAATGGTCCAGC	0.802
ASNP2210	>contig32599	TAAGAGAGGTGAGATGCTGAAGCCACTTCCCATCCAAGCTTTTTATATCACAAAGATTAT[A/C]TATGTATAACTGCACAAGAGAAGTGGGCAGCAATGGCATTTTCATCTTCATGAGCACATT	0.801
ASNP2213	>contig32617	TTAGGCAATTTTTGCATTGCAAGTGATTGGTTTGAATTTACCAAAACAAAAGTTGATTTT[T/C]TAATTTTTTGGGATAAAGAAACTAGTTGACTATTGTAACAGGCAGGAACAGGAGTAATCC	0.801
ASNP2219	>contig32670	TCAGGAAACTGGGTCGACCCACCGCTCACCGAATGTCCATGCTCAGAACCATGGTCTCGC[A/G]ATTGGTGAAGCACGAGCGCATCGAAACTACTGTGGCCAAGGCCAAAGAGATCAGAAGACT	0.801
ASNP2222	>contig32699	TCCATCAATAACAACCTGAATGGTGGCAGTATTTTTCTGCTCTCCAGCAACTGGAGAAAA[T/C]GTTGAACCATCTCCTTTCTCAATGGTGAACTCAACAGTTCCTCTCCCTGAAAGCCGCGGA	0.8
ASNP2223	>contig32704	TCCATCAATAACAACCTGAATGGTGGCAGTATTTTTCTGCTCTCCAGCAACTGGAGAAAA[T/C]GTTGAACCATCTCCTTTCTCAATGGTGAACTCAACAGTTCCTCTCCCTGAAAGCCGCGGA	0.8
ASNP2224	>contig32705	ATCATCCAAGCATTTCAAGACAGGCAAGACAATTAATCAGCTCAAGAGGTGAATTAAAAG[T/C]AACAGAACCTCACAAGATACACTGTATCACTCTATCTCTCAAGTGTCTAGGCAATTGTAT	0.8
ASNP2231	>contig32738	CAAACAATGGACATGTTTGGGCCACAGTTTGCGAATTACCGTTACCCCGAAGCATCATTT[A/G]CAAGTGCCAACCTGTCTGTGCTACCTCCACATGGACTGAAGCAAGAACAAGAAGAAAACA	0.8
ASNP2235	>contig32764	TGGCATTCTTCCATTGCTATCCACACACCCTTTAAGTCAAATGTAGTTATTAACTCTTCA[A/G]TGTATGGAATTTCCCAATCTCCAGGCTTCACACTGATGGGCCAATGGATCAAATAAAGGT	0.8
ASNP2236	>contig32765	CCTCTGCCGCAGTTATTTTGGGCACGCCCATCATCGTTACTCTTGGTCTTTGACGACCCA[T/G]TAGCCCCATTTTGGTGGTGAGTGAAAGACATGATTTTGCGAAGTTTAGAAGGCAAAGCAT	0.799
ASNP2244	>contig32804	GATGGACAACTAGAAAATGCGGGCAAGATTCTAAAGGAAATGGAT[C/G]GGAATAATATAACTCCTTCTGTTCTTCTTTATAACACTTTAATTGCTGGACATTTTAAGG	0.799
ASNP225	>contig32842	ACGATCTTTGATTTCACTGCTCTGGGTATCAGCAAATACTGAAACTGCTTGCTTTGGAGG[A/G]CTGACCACATTCTCTGCCACTGATACATTGTATTGCAGAAGCCTGTAATAAA	0.799
ASNP2251	>contig32858	AAAAGCTGCTCTCTATATATAGAAAGGTTATGCCAATGTAGCTTCTCTAAGATATTATAT[C/G]CATCAACATCCATGCAGGTGACACCATCATAGGATTAGAGGAACATGATTCACACGTTCT	0.799
ASNP2257	>contig32906	TACATGGCTCCAGAATATGCTATGCGGGGTTACTTGACTGATAAAGCAGATGTATATAGC[A/T]TTGGAGTTGTAGCTTTAGAGATTGTCAGTGGAAAAAGCAACACAAAATACAGGCCAAAGG	0.798
ASNP2263	>contig32976	GAGTGCTTTCACTAGGAGGGGGCTTTCCAGACCTCAAACAGGCCCCACGAGCAACAGAAC[C/G]GAACAAGCATCTTCCATCCCCCGGTATTCCAATTACAGAATAATCAGTATAAACTTTCTT	0.797
ASNP2264	>contig32977	GGATGCCGGTATGCACACTGTGCAGTTACAGAAAATCTTAAACGTCCACTCGTTGTTATA[T/C]TATACTTATTATACCCGAAGTGAAGACGTGCTAATATTGGCAGTGAATTCCATTGTCGCT	0.797
ASNP2267	>contig33009	CCCCTCTTCGCTTTCTGCCGAAAATTCTGCGTTTGTGAACACTCGAGTGGATTGGAAAGA[A/G]ACCCCAGAAGCACACGTGTTCAAGGCTGATATTCCAGGGCTGAAGAAAGAGCAAGTGAAG	0.797
ASNP2269	>contig33012	ATTCTTTGAACCCTTCTTAGGCTTTTTCTTAAGAATCTTCTGTGTCAGGCATTTTCCAGG[C/G]TGCCACTGAATTTCAGTCCCAATTGCTTTCTCCAATATTGGTTCATCCTCGTCAATCATG	0.797
ASNP2270	>contig33023	GCTGCTACCAAAATTTTATATTTCATGGGTTTTCAGAATAAATAAAGAGTCTAATCTTGT[C/G]TTTCTTTTGGACTGATTTGATTTTTACTTTTGTTATAGCTCTGTTTGCATATTATAGCTA	0.797
ASNP2271	>contig33030	TTAGAGTTAACCAGAATGTGCCACCACATCAAAATTGGGGTCCTCCTCCTCAAGGGTTTC[T/C]TGTTCCTGGTGGTGGCGGCGGTGGAGGACCTGCTTTTGCACCAAATCACCAATACATGCC	0.797
ASNP2275	>contig33071	TGCACCGTTCAAGGTCGTAGGGATTGTCGGTTGGAAAATCCGCCGGCATTTATCCAGAGA[T/G]CCGAGTACGAGGAAACTTCGGTTTCCGAGCTAGCTGATTCCACGCTTCCAGGAAAAGTCT	0.797
ASNP2277	>contig33091	TCGGGCAAAACCCTTGTCAACACTAAATGGAAACGGGCGCTCCCCTTGGCGAGAATGCCC[A/G]TTCATGTAACTCCTCAGCTGCATCTTACCCAACGCATTCTCCGACCTCTCCTTGAAAACC	0.796
ASNP2278	>contig33094	CAACTGAAGAACGTTGCCGTGCCTCAAACTCTTGCTTCGCCGCAACCATACGCGCCACTG[T/C]TTCTGGTGGAGCTCCTATCTTTTGGCAATCCATGTAAGCTTC	0.796
ASNP2281	>contig33105	ATGATCATTTCTTCTATCATGAGTTTATTCAAACAAAGTAGCACTAATTTTAACATTAGT[A/G]GAGCTTTCATAGAAAAGATTGGACTGCACATCCCTGAAGTCATTGTGAATTTGAATTCTA	0.796
ASNP2282	>contig33108	ATTTCTCTGGTTCATCTTCCATCAACGTCTTCATATAGGAAGCAACATGTCCTCCAAAGA[A/G]ATATTTGCGATGAACCTCAGGATCGAGCTCCTTCTTATCCTTATCAAAGCCAGCAAACCT	0.795
ASNP2284	>contig33118	TAAGATTACCCCTGCAAAGGCTGAGAGCATAAAGCAGTACAAATGTCCATCATGCAGCCT[C/G]AGGAGGGGCAGGCCCTAGATTGAAGCCAATCGAATGGGTGAGTGTTGTTTCGGGGCTTAC	0.795
ASNP2291	>contig33228	AGTCACAATAGCACAAACCACCAGCAATAACTTCTCGCACATCAACCTCTGGAACCACAT[T/C]CTCATTGGTGGCAGAATTCGGTTTACACTTATTCAAGACAGCCTTTAAAAGAGTAGTTTT	0.794
ASNP2296	>contig33277	CATGTAGTTCAATGAGATATAGGATGCGTTTGAAAACCAGTTCAACTCAACTGAACGTCA[A/T]TCTATTATCATCAGAGTTTCTTCTATGTTTGTGTATTGGAATTTGTAAAATCTCTGTTCA	0.794
ASNP2307	>contig33416	ATATAGTTTTGCCCTGAATTCACGCCAATCCAGATTAGTATGATGACATTTCTCAGAGT[T/C]GTTATCTGATTTGTTACCATCAGAAGAATTGTTCCCTCTAGTACCATCTCCTTCTGGAAT	0.794
ASNP2310	>contig33472	TGCATTCATTGACTAAGAAAGATACAAACTCCAAATACACAACAATTCCTCAGCCTCAT[T/C]TTCAAAGGCCCTCAAAAAACCGAACGTGGTCTTCAAAAGTCTCTCCATGTCTTATTTTGC	0.794
ASNP2312	>contig33478	CCCTCTCCCTCTGCGCATGTCCAGGTGTTGAACATCAACTGGTTTCAAAAACAGCCCAA[C/G]GCCAACGACGAGGTGAGCATGACATTGAATATTTCAGCAGATTTGCAGTCTCTTTTCACA	0.794
ASNP2317	>contig33535	AAATTGTCTTGCTGCTACATACACACTGTTCCATCTTTGGACATGGAGACCCTTTGCAGG[A/T]GGAGGGTTTGCTTGGTTCTCTTTTGGCACAAAGAAACTGACAACAAAGGAGGATTCAC	0.792
ASNP2318	>contig33559	GAAACAGAGGGAGACTGAACCTTGAGACAGCAGATAAAGTCAATCCATTTAAATAAAAC[C/G]TACGCAAAGGGAAATCTCAAGTAGATACTTTTCTGACATAAACAAACACTAACAGACTAC	0.792
ASNP2324	>contig33643	TCAACAAGACCATTGAAATTTTACAACTCTGAGATTCATACAGCGGCTTTCTGTTTGCC[A/G]TCTTTTGCTAAGAGGGCGATTGGTTCTAAAGCAAATTGAGAATATTTAGCATGGGAATGA	0.792
ASNP2328	>contig33671	CATTGGATGGGAGTGGGAGTGTTGTGGGTTTGAAACTACGTAACTGAAATGAAATGTCTT[A/T]GGGTCAAAATTGGTATATGTTAAACAGCTGAGAAAAGAGATCCTGCAGCAACATGTAGTA	0.791
ASNP233	>contig33674	GGGACAACGTCCGCAGATACGGACTCTACGCTCTCACCGTAAGCACAGGTGCGCTTTAC[A/G]CCATATTTCGCCCCATTGGGGAACTCCTCAAGAATCCCATTTCTGCTATTTTCATACTTG	0.791
ASNP2332	>contig33728	ACTTCATCCTCAATATCAGTAAAACCTAAGTAGACCGCATTTGCAACCCAAATTGCTTGA[C/G]CAAAACAATTTTAAATTAAAAATAAATTGAAGACTAACATGTTGAGACCCCAAAAAATAT	0.79
ASNP2335	>contig33771	AGAGGCCGTGCTTGAGAACTTTTTCGGAACGGCGAACCTTGAGCTTCCTGACAAGGCAGA[C/G]GTAGTCCCACGCGCCGCCGCCGCCGTTATCGACCTGATTTTCGAGCCTGTTGAGTTGAGT	0.79
ASNP2336	>contig33780	TAAGGACAGTTGAATGGAGCAGGAGTGTCCCTGTAAATAGTCTGTTGGATGGGGATGCCC[T/C]TGGGAACTCCCACCACCGCGTTAGGAGGAATCACTCCTCTTTGGTATTCGTTTTCTCCAC	0.79
ASNP2337	>contig33787	AAAGAGCTCTCAATCTGTCAATCCTTACTATGTCTGGACCTGGTAAGTTTCCCCGTGTTG[A/G]GTCAAATTAAGCCGCAGGCTCCACTCCTGGTGGTGCCCTTCCGTCAATTCCTTTAAGTTT	0.79
ASNP2338	>contig33788	AATTAAGCTGGATTAGTTTTCTCAAGACAAACTAAACTACTAGTAACTACTGTCCTGAAG[A/T]GGAGAACGATGGTGCACAGCCTGGTGAGCTTGACGGGTATTAGTGGAGCGGAA	0.789
ASNP2341	>contig33825	GTGATTCGGAAGCAAAATCATGTTTTTGGCGAGACCCATTTTCCGAGGACCCATTTCCCT[T/C]TGGGCGTTGCACTCTTCTTCTTCCTACGCATATTCCTCAGCAGCCGCTATTCAAGCTGAG	0.789
ASNP2343	>contig33828	AGTCACTCATCTCTTTACTCTGCACTCACATTGCCAAGAACCACCCAAGTCCACTCAACC[T/C]TGTTTTCTCCCTCCACCAAGTTCTTTTCTTCCAGAAGCCCTTCATATTCGGGTGTTTCCT	0.788
ASNP2355	>contig33985	CAGAGAGCACGTTTATAAAGTGAAGGACAGATGCGAGAAGACGAAGGAGATGTGGAGCTA[T/C]CCTATGCGACCCTATGGGTTCTGGACATTTGAGCGCCACAATTCTCAGCTTGCGTGGGAT	0.788
ASNP2358	>contig34002	CGCCGGAGGAAGGAAGGGTGGCGGCCCAAAGAAGAAGCCGGTGACAAGGTCAGTGAGGGC[T/C]GGTCTCCAGTTCCCGGTGGGTAGAATTGGGCGTTACTTGAAGAAAGGAAGGTACGCGCAG	0.788
ASNP2367	>contig34044	AGACATCAAGATGTTATCGCCCGATACACGAACTAACATCCCATGCTTCTCACATTGTGC[T/C]CCAAAATAGGCACCTATTCCCCATTCAGGAGGAAACGGATCATTAGGTGACTTGT	0.788
ASNP2369	>contig34048	TAGTGTGGAGACCACCATTACCGTCGCCAAGTGTGTACTAACAGAAGTAGTAGCCAGTGG[T/C]GAGGATTCTTATCGTGCAGAAAAGAATAATGAGGATTCAGCAGCAAAGCTGGAGAATGAG	0.788
ASNP2370	>contig34067	CTTTTGTGGCTGCCGTTTTTGATTTTCATGTAATTATTTGTTACTCTCTTCTGTTCTTCA[T/G]TTTTGTAATCATCTTGTTTTGTTAACAATGCAAACGCAGCTTTCTAGCTTTTGTAACGGC	0.787
ASNP2374	>contig34094	GCCACTAACCGATGATTTGTAAACGAATGAATAAGGAAAATAACAAAATGATTGGGAATC[A/T]TTGGTGAACCTCTTTCATAATATATATACATTAGTACAACAATAATTGGGAATCTTTTTG	0.787
ASNP2376	>contig34115	AGACAGGACTTGTTTCTGGGTGTGCTCAAACCAGATTGATGGTGAAGGAGACATAAGGGT[A/G]GGCATCAGCATCCCCTGCCAGGCCAGCCATCCCAACTCCTTCATCCTCGGTCTTCCAATA	0.787
ASNP2380	>contig34184	CTACCCCTTGGTAGTGATGCGATCGAAAAGCTCACCCCCCAAACACAGCTCCATCACCAA[A/G]TGCACGTTCTGCCAGTCCTCATAAGCACCCCTTGAACTCAACGATGTTGGGTTGCCCCGA	0.787
ASNP2385	>contig34236	GACAAGGTTGAAACCATAAGTGAAACTCTTGTCAGTAAAGGATTCAACTACAGTGGGAAA[T/G]ATTTCATTTATTCAGGTATTACAGGTTGCCCACTGCAAGCATATATTTTTAT	0.787
ASNP2389	>contig34267	AGGGCAGCATACCAACTGTTGCAACTTATAATTCATTAATCCATGGATGGTGTAAAATTA[A/G]AAACATAAATAAGGCTATGCATCTCTTGGGTGAAATGGTTAATTGTGGACTAAGTCCGGA	0.786
ASNP239	>contig34267	GGTTGTTCCCAGTCACAATGGTGATGTAGAAAATCTCTTGGCTCTTAACACGCCGTGATC[A/T]TTTACTTAAACAGTTCCATGTATATATGTCATACAAGTATTCAATTGAAATAGAAATTA	0.786
ASNP2394	>contig34320	GGATATCATATACTTAAGGGTTCAAAGATGAAGAAAAAAATGAGTTGGGT[T/C]TCTCCTAAATCTCATAAACAAAAAGGAAATTATGAGTGCGGATACTATGTAATGAAGACA	0.786
ASNP2395	>contig34324	AGTCCGTGAACAGCCAACCATCGTACTGTAAAAATTGGATAGGTCCTATCTATGGTCATT[A/G]GAGCCTCCTAAAAAGATCTACTAAATTCATCGAGTTGTTCCAAAGAATCAAAACGGCCAG	0.786
ASNP2399	>contig34339	GGCCTTCTACAAACTTCTATGATTCCACGCAGTCATACTTGGTTGCTACCCATATATTTT[A/G]TTGTGTCCTTAGGATGTTATGGTCTATTAATGGTTGGAGTGGGTCTGATGAATTTTCCAA	0.786
ASNP2404	>contig34397	CACGGAGGGGCGTTTCTGTACTTGAAGAAACAAGATTTGTGCACAGAATGGTGACACTGA[T/C]TGCAACGAAATGATTCGGGAGACGCTCCGGAAAAACAATAGGAGCAAATTTGGGAAGATT	0.786
ASNP2407	>contig34415	TGGGCAACACAAGAAGGAAGAGAAGAGAAAGAAGAAAAAATTGAGTGAAGAAAGCAAAAG[T/C]AAGTATAATGAGTTTAAAGCAATGAAGATGATGGCCAAGGTAAGAAGATGAAGAAGAAGA	0.786
ASNP2411	>contig34468	TGCACGTGGTATAAACAATATTCTTTAGGGTCAGTTACAATTTACTAGAATTTCTAGCAC[A/T]TTCTTTTGAGGCTTTACCTCAATATACTCGTGCCATTGTGAATGTAGAAAAGCGGAACTA	0.786
ASNP2417	>contig34516	TCATGAGTACAAATTTTGTGTGATTCAACCTTGTTATGTTTTATCATCCCATTTAAGTAC[T/C]GTTGTTTATCCTGTCTAAGGTGCAATTGATTTAACTGAGTTGTTTCGTTTTGATGGGTCA	0.785
ASNP242	>contig34527	TCCCATGTCATGGACTGCTATTTACGTTGCACTTGACAACGTGGGAATGTGGAACTTGAG[A/G]TCTGAGTTCTGGGCACGACAATACCTTGGCCAACAGTTATATTTGCGCGTTTATACATCA	0.784
ASNP243	>contig34629	CACTTACCCAGATATAGCGCTAAATTATGTGTCATGTTTCCAAGGATTATTTTTCTGTCC[A/G]GAGGCAGCTTCTTTGCTACTTCACAACTTTTGCATATATCATATCAGTCCTCCTGGAC	0.784
ASNP2431	>contig34635	ATGGGATTGGAAAGGGATCAACAAGAACGAAGCTCCATCGAGGCACGTTAACTTAGGTTA[A/G]GGTTTCGGATCGAAGTGCGGTTTCGAAGAGGGTTTCGGATCGAAGTGCGATTTCGA	0.784
ASNP2432	>contig34645	GTCCACAGGGATTACTAGTTCTCCTTTCCCAACAAGTCAACTAGCTTACACATTTGGAAT[A/G]TGTGAATGACGTATTTTCTATCACATCTTGTTGGTTGACATGTATACAAAACAACATCCA	0.784
ASNP2433	>contig34648	CGCCATTCGTGCAGGTCGGAACTTACCCGACAAGGAATTTCGCTACCTTAGGACCGTTAT[A/C]GTTACGGCCGCCGTTTACTGGGACTTC	0.784
ASNP2434	>contig34664	AACTGATTGGGCCTGAGTTGGAATTTGTGTTGCAAGTTCTTCATCCGAACCAAATAAGCC[T/C]AAGCCATTCCCCAATTCATAATCTGGACTGTATGTATCTCGATCTCTATTCATATGCCCA	0.783
ASNP2435	>contig34668	TCACTTGGTAATTTCTGTCATGTCTATGTGGACAAGAATGCAGCCAGCTTATGCTGCAAA[T/C]ATGTGGAATGAAGCGCTGAATAAGCGGTTAGGGACTGAGGGTTTGGATTTGCATGACATT	0.782
ASNP2438	>contig34708	ATTCTATTTCATTCCCTTATTATTCTTCCAAACAAAAGATAAGGGAAACAAGCTAAACAT[A/G]CATCACTACAACATTACTAAAAGCAAATAACCTACGAAGAAAATCAAGATAAGCAAATTG	0.781
ASNP244	>contig34720	CAAATTCATCACATAACTTCTACAAATAATTCGAATCTTTCTTCTTTGAG[A/C]ACACCAAATTGTAATCCTTGCTTAAATTAAAAGAGAACGATTCATGAAAAATTTGAACAG	0.781
ASNP2440	>contig34723	GCCAATGATGGCACCCCAGTCATGAGCCACAAGGAACACTTGCTCCACACCCAAAGAGTC[A/T]ATAAGCGCAACCAAGTCACCCCACTATGTGAAAGCAGGTGTAGCTACTGATCGAA	0.781
ASNP2446	>contig34794	TTGCACTGGTGATAGAGTGTTTGATGGGGAGCTGCAAGAGGGACAAGTGCTGATCGTGCC[A/G]CAAAACTTTGCGGTGGCTGCAAAATCGCAGAGCAACAACTTCAAGTACGTGGCATTCAAG	0.78
ASNP2453	>contig34832	GCCATTGAAGAAAATGGAAAAACCCTTCAAAACCCTAACGACAATTCAGATCCGCAGTGA[T/C]ACTCCCTCCCTTTCTTCCCAGATCCACCCACACGCT	0.78
ASNP2454	>contig34857	GCTCCAGGAGTGTCTCACATAGAGCCAGGAGGTCTTTCTTTCCGCGATGTTCTCAACAT[T/C]CTGCACAATCTTCAAGGCGATGTTGTTGCTGGAGATGTGGTCGAACTCAACCCGCAACGA	0.78
ASNP2455	>contig34880	TTTATTTTGTTACTGCTATTGAGTGATTTGACTTGATGAGAATTATCTGTGTACATAGTC[T/C]TGAAGCAGAAAATTGGGTACAATTAGAATGTGTTCTTTTACATGGTACAACAACCATATA	0.78
ASNP2458	>contig34927	TGTTTGAGAAAATCATTTACGAGGATTTTTAAGTGAACTCAAACATGAAATAAATGTTAC[A/C]CTAAACTAGAAATTGGGATGAGTTTTACAGGAAGAAATATATCTTCTAAATGGTTTCCGG	0.78
ASNP2464	>contig35018	GTCCACACCATCAGGAGTTGCACCTGAATTTATAATATTCAGAAGTTGGGTAAGGGGTGG[C/G]AATGCCTGGACCGGTACGCCGTGGGGACGTACCAACAAGCCCCTTGCTGCAGCTTTCTTC	0.779
ASNP2465	>contig35024	ACCCGGATGACCTCATGGTACAATGTGAAGGGTGCAAGGATTGGTATCATCCTGCCTGT[A/G]TGGGCATGACTATTGAAGAAGCAAAAAAACTAGACCATTTTGTATGTTCCGAATGTTCAT	0.779
ASNP2467	>contig35039	TGTCCTGAATGTACTGAATTGTTTTATACTTTTAATGAAATGAAATTTGATAATGCCTCT[A/G]CTATTTATTTAACTTTTTATTTGTTTTGGATTTTCCTTGTAGCTAACTGCACATTCATTT	0.779
ASNP2468	>contig35040	GTGAAAGGAGTAACCTAATATGATGGAGGTGACTCTTAGCTTTTAGTGCTTTTGGGATAT[A/C]TAGTTTTCTCTTTTGGTTCCATTGTTGTGTACAAATTCATGGTTCAATGTTGAACATGAC	0.778
ASNP2476	>contig35100	AAAGACGAAGAGATTTCAAGGGAAGGTGGCCATCGTCACCGCTTCCACACAGGGAATCGG[A/C]TTCGCCATCGCCGAGAGACTTGGCCTCGAGGGTGCATCTGTCGTCATCTCTTCTCGCAGA	0.777
ASNP248	>contig35137	AATTCAGATACTCCAGAGCAAGAAATTCTGAGTGTTGAGGCTGAAGGAGTGAAACA[T/C]GGCCGTTTCGGTGAAAACTTGGGTATGGAGAAACCGTTTCGTGGGAGTGGAATTGAAACG	0.777
ASNP2480	>contig35141	GTGAAGCATTCTTGGAACGCCGCGTGAGATGAAACCACCACGGCAAGACGTGAACCCATC[T/C]AAAGGGAAACACCTTGCCATGTTTCTCTGTCAAGCGTTGAAGGAAACGGTGGAGTGGGAG	0.777
ASNP2484	>contig35152	TTCATAATGGATTTTATAGGGGTACTGATGTTGGATTTCTTGTATCTACATAAAAACAAG[T/C]TCTAAGCAATCTTTGTTCTCAAATCTAAATAGTGCTTTGTAGAAATTCAAGAACTCAGAT	0.777
ASNP2485	>contig35153	TCTTTCCTTGGTTCAAGAGTTTGATACTCAAGGGGTATCACCGCAGTTACTCCCCTTAGT[A/G]AAAACGCCGTAGCGTATGAAGTCTTCAACCCAAAGTGGGTAATTCAAACCGGGTTTGCAA	0.776
ASNP2490	>contig35170	TCCACGCGGACCTGGTGCTGGCTGCTGAGAGCCTCTCTTTGCCCGCTCAGCCTCTCTCCT[T/C]AGCTTGCCAAGGGCTCTGTTGTCCTTGCTAATATCCTTTCCATGCTTTTTCTTGATCAAT	0.776
ASNP2496	>contig35187	GCCTTCCAAACACTCAAATACCCATCTCCTACACTTCTTCTTGTACGGACTATCTTCCTC[A/G]TAATCTCTCTCTACTACTTCCCCCCTTGTGGTCTCCAAAGTAACGACACTATGAATGGAG	0.776
ASNP25	>contig35187	GGTAGGAAGTTATCTAACTATACAAGTAACGAGTCATCCATGTCTCGAAGCGAGACCA[A/G]GCAAGCTGAACTGCAGCTTCATCTTCATCAGGCATTCCCATGTCCTTCCTCCTCTGGATT	0.776
ASNP254	>contig35187	ACCTTCATCTGGTTCAACTCTTGGGAAATATTGCTGTCATATC[T/G]CAAGCTGTGTGGCAGGTGTTTATAATATTGATACCTGTCATGGCAGCATGCATATGGTAC	0.775
ASNP257	>contig35187	CTTGTCTTTCTCGGTGAGAGTAGGCAAATCGATATGAATTTGAGAGGCGTGCAA[A/G]GTGAACAATGACCCAGCCAATGTAGCCGAGTTCTTTATAATACAAACAACATCTTCCCCA	0.775
ASNP259	>contig35187	ACGTAGTAGGCAGCATATATAAATAACATCTGTTATATTTATCAAACCTATCAGAATTA[A/C]AACCGTCATGTGGTCTTGCCATTCAATGACTACCTAAACCTTTCAGATAACTGTTTTGTT	0.774
ASNP26	>contig35187	AGCCAAAGCTAGTGTACTGCAACATTTTGTCCATATAAAGAAAGAGCATTCTATTTGTTT[C/G]TAGCTTTAGATTTTTGGCTTCCTAAATGCTGTGCCTGGTACCACACTCGTAGTCAAGT	0.774
ASNP261	>contig35187	TGAAGCTGAAGTTGAGCCAGCTTCAAAGCCACTAGTTCTATGGTTAAATGGAGGGCCTGG[T/C]TGTTCTTCTGTTGGAGCTGGAGCTTTTGTTGAGCATGGACCTTTCAAACCAAGTGA	0.773
ASNP265	>contig35187	AATTCAACCTCACCCTTCAACATGTTCCAAGATCATTACATGCACCAAGGCAAGAACAAC[A/T]GTTCCAACTTCATTCCAGGGTTGGACAAACAGTGCAAGGTGGAGCAATTCTCCAACACTA	0.773
ASNP267	>contig35187	GCACTCGGCTGGAACCTACGACGTGAAGACGAAGAGCGGTGGTCCCTTCGGAACCATTAA[A/G]CACCCTGCTGAACTTGCTCACGGTGCTAACAACGGACTTGACATCGCTGTTAGGTTGTT	0.773
ASNP27	>contig35187	CATGGGGCGGAGACCTGCAAGGTGTTATAGGCAAATTAAGAACAAGCCATACCCCAAGTC[A/G]CGTTTCTGCCGTGGTGTTCCTGATCCCAAGATCAGA	0.773
ASNP272	>contig35187	CTGGCCATCCACTACCATCATTGTTAAATCCAGGAAAAAAGGCATCTGCTTCCAAAGAAA[T/C]AATGTAATCAAGCGCATCCCAAAGTAACCTGTGTGCTTTCATCCTTAGATCCATAG	0.772
ASNP275	>contig35187	GGCAGAATGTGTGAGCTTTGATCTTCGCCCTTCAGACGCTATCAATATTGCAGTAAGATG[T/C]AAGGTTCCAATACAAGTCAATAAATACCTGGCATACAGTGATGGTATGAGAGTAATTGAA	0.772
ASNP276	>contig35187	AGGCAAGAAATTTTGCACCACCACCGACACTCTCACTCAGCGGGAACCCGATTCAATGCT[A/C]GCCGCTATGTTCAGTGGCCGCCACACGCTTTGCCAAGATCCTCAGAAGGGGTATGTGTT	0.772
ASNP278	>contig35187	AAATGCATTTAGCTCGTCTTCTGAGAAAGCATCCAGTATGACACAAGATAGATTGAATGG[A/G]TTAAACCTAGGAGGACCAAGACAAAGGGCAGAAGCTTTAGCCGCATTAAACTCTGCATTT	0.771
ASNP279	>contig35187	TTTGATTCCCCAATTTTGGGCACCCACGTGCCCACAGGGATTGCACAAATTGGAAGTTG[A/G]AGTATAGGCAATGAACTAGAACAATTCCTAAAATACCTGCAAATGCATTTAAGGATTCCT	0.771
ASNP282	>contig35187	GAGACTTGTGCTGGTGGGACCTTCTCTGATGTTGATGATACATCCGTTGGCCGTGT[T/C]GGACCACCTCTTCCATGCTCATATATTAAGCTAATCGACTGGCCTGAAGGTGGATATTTA	0.771
ASNP284	>contig35187	GTTCTGCCGTGGCAGTAAGAATGAAACCAGAGGCTTTAGCTGTGGTTTATGGGTTCTTCT[A/G]CACTCACTCTCTGTGAGGATTGAAGATGGAGAGAGTCAGTTTACATTCAATGCAATATGT	0.771
ASNP290	>contig35187	TCACGTAATATGTAATTTTGCTTTCTATAATGCTATCTCTATATATCTTTGTTCTGTTTG[A/G]CAAAACCATGACCTTATTGTAATTCGTCTTGTATCTCAAATTCTGTTGACAGATGTTTA	0.77
ASNP296	>contig35187	CCCCTTTGAAGTTATAAGGAGACAGCTTCAAATGCAAGTTCGGGCAACAAGGTTAAA[T/C]GCACTGGCAACTTGTGTCAAGATAGTTGAGCAAGGGAGGTGTCCCCGCTCTTTATGCAGG	0.77
ASNP298	>contig35187	CTTCTTGAGGTGACGACCCTCATTCAGCTGGGCAACGAAACCATATTCACCAGGAATCAC[T/C]TTGGTTTCACAGGCAGTGACATCATAGCGAAAAAGTCCTCTCTGCATGCGATCTTCCC	0.77
ASNP299	>contig35187	TATCAAGGACATTCTGTTTAACTCCGTTCATCAAGCAAACAGAACTCGCAGTGAAGCAT[T/C]TGGTCCTGAACCAATGATTGAGAGCTGATTCTGGCGTCTGCTAGAGATGCATTTATACAT	0.769
ASNP300	>contig35187	CTAGAATGATCATTTGTCTGCTATTTTGACCAGGTATTATGTTCATCTATGTTTCCAGA[T/C]AAACATTCAAAGAATGTTTTATGTTTTATGTTTTATGTGAAGACAGAATGCTTTTCTCCT	0.769
ASNP302	>contig35187	ATACTTGATGTGGTAATGCACGAAAAGCAATGGGTAATAGTCTCTCCATGAAAACATGA[C/G]AATCATGACTTTTCATTCCATAAAACTTCCTTTCTTCTATGTTTACACATCTATGCAAAT	0.769
ASNP303	>contig35187	CACCCAAACCCTTCCGCTGTCAACCATGCTATTCGCTCACTGCCTCTGCTCTTCCGATAT[T/C]CATCTTCGCCTCCAATAGAGACCACCGCGTTGACTTGCTGCTTTTCTCGGAGGGGGGGGA	0.769
ASNP304	>contig35187	GTAAATATAGTTTGATTTCTGAACTGCCTTTTTAGTTCCAA[T/C]GTTTTGTTCTTTTCCTTTGTTGTTTTCTATTTTTCTTGTGTTTGCAAGACTATAGCAATC	0.769
ASNP306	>contig35187	TGCTAACAATTTGCGGAATCTTTCCTCTCTGTCCCTTCGAAACCGGGAGGTCGTGGTCCC[T/C]GATGATGTTCGTCTCTTCTTCCTCGGTCGGAAGAAAAAATCTTGTGTGTCAAGAACATAA	0.768
ASNP313	>contig35187	TATCCAAGCAATGTTCAAATTTCTTCTACATAGTCAGCTTTAAACTCGGTATTCAGC[A/G]ATTTATAATAGAGAAAAAAGCTCAAGATAAACCATCCCAAGCTCTATGCCTCTGATCAGA	0.767
ASNP32	>contig35187	TGATGGTCACCCTGGCCCTTATAGGAGCCCTGACCCTAATAAGATCACAAAACGTGGCCC[A/T]GATGGAAGGCCACCACCACAGGATTGCTTGCACTGGTGCATGCCTGGCCCTGTTGATACC	0.767
ASNP320	>contig35187	GCAGAAGTCGCAGTAGAAGTAGGAGCAGGAGTAGAAGCCAGAGCCTGCAAGCTGGCACTG[T/C]ACGCAATGAACCGCGTTCTAGTCCTCAAAGAGATGGAAGTAAGAGAACTTCTGCATC	0.765
ASNP321	>contig35187	GTAAGTGTTCTGCTTACAAAATGTGCAATTGACTACCAAACAAAGACTTAAGGACAG[T/C]TGATGTTGATGTTAAGGATTATAGTCAAATGAGGAATTATAGCTTGAAACTAAAGCTGCA	0.765
ASNP327	>contig35187	CCTTGTCACATGCTCATCTATGCACAAACGAACTGGGCAAGTAGAAGAACTTAGATTATC[A/C]GAACCAAATTCTAATCTGGATTTACGCCATTCCTCATTCCCACTTCCTTCTTCCAGGTA	0.765
ASNP328	>contig35187	ATATCACTGAAGTAATTATTATAAAAGTTAGTAATTTTTTTACATGATGATATGATAGTG[T/C]AAAAATTCTTTACAGCGATGAGTATGTTGTAATTAAATTCATTATATCAAATAATAG	0.765
ASNP332	>contig35187	CTCGTATTCTTCATCATGAACCGTGGCAAGGAATTCCAGACAACTCAGTCTGCCCCCAAT[A/G]GAACTACCAATCATTGTCAGCAGCAGAATGAGGAAGATGTGGATTCTCTAAAAAATTGT	0.765
ASNP333	>contig35187	GCGGTCAAGCATTATCTCTAGCCATCCATTTTTAAGGCTTGCAACACCTAACGATTGCCG[C/G]GAATGGACAGAAAACCGTCGACCATTTAATCCTTGTATGAATGCAAGAGAGG	0.764
ASNP34	>contig35187	TAGAATATCGGGTGTCCTTTTTTGGCTTTTGCTTGCAGACATTTGAATATTGGTTTTTAT[A/T]ATCTTGTTAAAATCTTAAGCTGCATTATGCAAATGTGAGCAG	0.764
ASNP345	>contig35187	ACTGCAATTATGACAGAGGTGTTACTAGATGCGGAGTGCAATGGCATTATTAATGCATC[T/C]CAGAAGAAAGTTCTTCTCCAGGAGATGGCCATCAATCTTTCTTAAATATCCATACACGGG	0.764
ASNP351	>contig35187	AAAGCAAGCCGGTTTTCAGTTTCCCCTTCTTCATACCTGCTCATATTAGTAAAGCAAGT[T/C]TCCTCTTCATCATCTTCAATAGACATGGGCCAAACTGAAAGTAGCTTGTTCAAGAAGGAT	0.763
ASNP362	>contig35187	GGAGGACGGGAAGAAGTCCGGCGATCAGGCCAAAAAGTCTCGGCTTTGGAGCGAGGAGGA[T/C]GAACTCGCGATTCTGAAAGGCATGGTTGATTTCACTTCGAAAACAGGGCAGGACCCTCT	0.763
ASNP365	>contig35187	AAAGGACTAACATGTTTTCACGATTCATTTGCACACTCATCTTTAGAAAGACATTATGCT[T/C]TACGGTTTACATTGGTAACTGAAGAAAGCTAACAACAGTGTCATCATGCTTTACAGA	0.763
ASNP369	>contig35187	ATGCATCGTGGAAGCTTGGATAACCACCTATTTGGAAGAGGTGCAAATGTTCGG[T/C]CACTTTCTTGGGACACAAGGCTAAAGGTATGATGGAGCGGCAAGGGGACTGAATTTCCTT	0.763
ASNP371	>contig35187	ATTAATAATCTCAACGCTACATGGAAAAATATAGTCTTGAAAAAAAAATTACATTGTCTT[A/G]GGCTAATAGGTAACTAGTGCATAAAAATACAATTGTCAGTTCTGAAAATTCATC	0.763
ASNP372	>contig35187	GCATTTGTTACACCTGTACCAATCCAGTGATGCACCAGTCCCAACTGCAAATAGCTTTGC[A/G]CCATTACGCACTATAGCACCTATTCTCTGGATGAGTGTATATGAGGTTCCAGCCAAAGCC	0.763
ASNP373	>contig35187	AAGTATTGGCCTTCCGGTGTGATCGGTTACCTCGGCTGTTGTCATGATTGCTGATTTGAT[T/C]GCCGCAGGGGTCCATTTCGGGTGAGCCGAGCGAATGAGAGCAGCAATTCCACTGACA	0.762
ASNP375	>contig35187	AGAAGGGCGTTCTTGCCCAAGTGTTCTGCCATATTTTACTGGTTGATTTTATATAAAT[A/G]GTAAATTTTCCTCCTTTTGGTTTCGGTAGTCAGTAGGCAATAGCCCACATAGGCCCACGC	0.762
ASNP383	>contig35187	CAAAGACGACACTGGATACAAGTCTTAATGTAGTTCAGATGAATAGTTTATTGGCA[T/G]ATGCTTTTAGATCTAAATGCTCAACTCTTAAAGCATCTTGTACATCTGCAATGCTGCAAG	0.761
ASNP386	>contig35187	TGGCTCCAAATTCAAGGTTGCTACTATAGGAGGAAAGTCACTTGATCTGCATCGCCTTTT[T/C]GTGGAAGTAACCACTCGTGGTGGAATTGAAAAGGTGATTTATGATCGTAACTGGAAGGAA	0.761
ASNP393	>contig35187	CGATTTGATGGCTCGTAGTGTATCGTACATTACTGGGTCGCAGCTTCTCTCTCTCAGA[T/C]GCCATCCAAGCATCGCCATCGTTGATGTCAGGGACGATGAGAGGAGTTACGACGGCCACA	0.76
ASNP394	>contig35187	CTACAGTCAAGCTAACTTGATAGTAACTGACAACTACACATAGCATGTTCTACAAAGCAC[A/T]TATATAGGATCAGCTTAAAGGATCACAGAACAAAATACCAACACAAGGACATAGGTTAA	0.76
ASNP395	>contig35187	GATGATCAGCTTGCGAATATGACCACCGACGACATCGTCAGAGCTTCGCGTCTTCTCGA[T/C]AACGAGATTCGCATCCTCAAGGAAGAGTTGCAGCGGACCAATTTGGAATTGGAGTCGTAC	0.76
ASNP399	>contig35187	CTTGGATTCAACATCTTCATCATCAAAGATTACTTGATTGATGATGATATTGTGCGTGTC[A/C]ATTTCAAACTTTGTAAGTTCCTGAACCAATCTTTCTGTTTCGTATAGAGAGAGAAATTCG	0.759
ASNP401	>contig35187	GCTCGCTCTCCGCTCCTCCATTGCTCCTTCCTCTCCTCTCCTTCCCATCTCTCTTCCCCT[T/C]CCTCCCTTTCAGGCTTGTCACTTGGATTGGATTTGACCTCTAACGTTGGAGGCAGAAGA	0.759
ASNP405	>contig35187	AAATCATTGGTATGAGTTTCAGCATTGCTGATCTTTCTGCCAATATCTGTTGGTGTTAG[A/G]CTTGGACCCTTTTTATATAAACCTTCAATTACAATGCTTTACTTCCTTATATCTTTTGTC	0.759
ASNP407	>contig35187	ACAAGCAGCTCATATGACCACCATTCAAGACAAATCATTACTGCCGAAGGGATAGCAAAA[T/C]GAAAGAACTCCCAAATTCCTTTGAACAGCTCCATGGAAATGGGTGCTCGAGTTTTT	0.759
ASNP410	>contig35187	ATGAAGCGGGTAGAGGGAAGAAGGGGTCGCCTTGGCAGCGGGTGA[A/G]GTGGACTGATAAGATGGTGAGGCTTTTGATAACAGCTGTTTCATACATAGGCGAGGATCT	0.758
ASNP414	>contig35187	GACGCTGATGCTGATGCTTCATTTTGAATGTAGATATATACCTTACCGATTAATATTG[A/T]ATGGGTATTGAATTGAAAATCAGTGCTAAAGGTTGTCTGTAGTCTGAATCTGAACCTCTC	0.758
ASNP416	>contig35187	TCACTTGTATCAATGTATATTATCTTCTCCAATCTGTTTCTGATTGGCTTTTGGTTTTTG[C/G]TTTTTCTTTTTTGGCCACTGATCTGTTTTAGTGTTGCTGAGAAATGTACATGTATCATA	0.758
ASNP417	>contig35187	ACAAAACGTTGGTTTGAGATGTCAAGAAGTGCATTCGCCAGCAAGCGACGCTCTGCTTC[A/G]ACCATGTTCACGTTACCCCATTCCACTTCCTTACTGGGAATTCTCCGAGCCTGAAACACT	0.758
ASNP419	>contig35187	TGAAGTATGCAAGAAAACAGTCAATACAGTAATAAAAGTCAACTAGAAAGAAGCTAATCA[T/C]AAGAGACCATCCTCATCTAATTTAAATTTATATTTTACTTATAACTTAAATACAAAAG	0.757
ASNP420	>contig35187	TCCTTTGGCAAATTCCACAATAATACGACTTCCTTCAACGTC[A/G]CGGCCATCCAAGTTATATCTAGCATCATCAGCATCTCGAGGATCACTAAATTCAACAAAG	0.757
ASNP425	>contig35187	GTAGGCAGCACTGGAGTAACTGATGGAACACTCGAGGACAGAGGTGCAGTAGAAATTGTC[A/G]AAGTTTGTGTTATAGTATGGTTATTTCCAACAACAGGAAATAAAGGTTGTGAAACTGGGA	0.757
ASNP429	>contig35187	TCTTGAATTGGTGGATCCAACCATTGCAAAACATTTCAAAGAGGATGCCATGAAGGTGTT[A/G]AGAATTGCAACATTATGCACGGCCAAAATTCCAGCTTCAAGACCGTCAATGAGAATGTTG	0.756
ASNP43	>contig35187	GCCCCAAACTTGGTCCTTGCTGACCCTGCTTTTGAGGTTGCAACTGCCTCTAATGCATGC[T/G]TGTGAAAATTTGACTTTTGCAGATCCTAAAGTGGTGGCCAGATTCTATATTTTAGACATA	0.756
ASNP431	>contig35187	CGGAAGTTTACTGATATATTTGAATCTGTAGAGCGATTTTTTTGAAATTTATTTGAGGTG[T/C]TTGACTTAAAACAAGTGGATAGTTGTGCAAAATGTGCGCGTTCGATCCTCTAACTT	0.755
ASNP435	>contig35187	GTATTGAGGAGCCCAGCTTTCGGCGAAGACGTAGTTCATCCCAAGAGCACGAGCCAAATC[A/G]GACAAAGGCTTCATTCCGTTCTCTTCCTCCGCCTTCACGTCTTGCAAACCCAAAACGTCG	0.754
ASNP436	>contig35187	AGCATTTAGTGGAACTGGGCTTGAAATTGTAGTGGGGCTCCCCAATGGGCAGCTGCAAAA[T/C]ATGAGTTCAAATCCAGACCATGCTTTGAGCTGGGTAAAAGAAAATGTACAGTCATTTCTC	0.754
ASNP438	>contig35187	AGACCACGGTTTGGCTTCCTTAAACAACAACATGGACGCTTGTCATCACCGTGCCAACAA[T/C]TTCTTCTCCAGGTCCATCACCATGGGTTACGCCACCTCCTTCACTCAGAGGAGCCTCTCC	0.752
ASNP443	>contig35187	GTCATTTAGCCTGCAAAAGTTCAGATTTTGTAATGGTTGATCCATGGGAGGCAAGTCAGA[C/G]CACATACCAACGGACCTTAACTGTTCTCTCCAGAGTCCACAATTCCGTTTGTGAGACAGG	0.751
ASNP444	>contig35187	AGCTCTGTTCTTCCATCCTAGAAAGAGAGCACCTTCTCTATGTTCAAGCCTATAATTTTC[A/G]TTGAATTCATTTAACATACCTCTAACTGCACTCATGACTGAGGAACTCAAAGGGCATGGT	0.751
ASNP451	>contig35187	ACGAAGCTGTTTTTGGTATTCATGCACTGTAATCCCAATCCTGATGATGTTAAACCAAAA[A/T]ATATATATATATCCACTTCATAGGTCATTGTTCTATAGGATTAATGTAGATGAGCTGAAG	0.751
ASNP454	>contig35187	TATTTCAGTGCCTGAGATAACACACAGGAACATAACCAGCAAAGACCAGTTTGTTGTGCT[A/G]GCCACTGATGGGGTGTGGGATGTAATCTCCAACCAAGAAGCGGTGGATATTGTG	0.751
ASNP459	>contig35187	TTTAATTAGATACTCATCAAGATGTAAATCGCAATCAAACAGGCTAGATGCCTGCCTTAT[T/C]TCCCCACTTGCAAAATCTTTGATAACCTGGCTGATAAGTTTAATGACTTC	0.75
ASNP46	>contig35187	CTCAAACACCAACAGGGAAAAGGGAATAACAACCAATGCATATTACAAACGA[A/G]ATTCTCACTATACAATAGAGCAAACAATCAAACGATTTGATGTGTTCCTATGCAATTCAT	0.75
ASNP464	>contig35187	ATGACGTCCCTCATCACATCACTTAACCTCTGATTTCAAAC[A/G]CAACACACACACACACATATATTCCTATTTTCTCCAAAACAACACAAACAGCAACAAAGA	0.75
ASNP468	>contig35187	ATCATGTCAAAGTGGCGGTGAGAGTGAAAGCAATCTGAGGAAGGCATTTGAGGAAGC[A/T]GAGAAGAATGCGCCATCCATCATATTCATTGATGAGATAGATTCAATAGCTCCAAAGAGG	0.75
ASNP471	>contig35187	AAATCATTATAATCTCTTTGGTTCTGGATACCGATCATCTGCCATGTCCATAATTGATGA[T/C]TATCTTGCATTTTTAAAAGCTTAGGATTGCGTGCATTCTCGTCGAGCTTATATATGAATG	0.75
ASNP472	>contig35187	TATTGGACCATCCATGTTTGAAGCTGAGGCTCTAGGTTTAGGAGCTATGTATGAAACTGG[A/G]ACTATCCGTGTACCTAAGCCGTATAAGGTTGGACCGCTACCTGCTGGTGGTTCTTTCATC	0.749
ASNP473	>contig35187	AGATCCTGAAGCTGTCAGATCATTCCAAAACTTCATTTCAAATACTGATCCTGCCATGCT[A/G]GCTTCTCTGAACACCGGACAATTCAAAGATGTGTCTCCAGATATGATTAAAACTACCTCT	0.749
ASNP478	>contig35187	AGCTTGCCAACAGGCAAAATTTTGTTGAAGTCCCTCAATTGAGCTTCCCTGCCTCCTTTT[T/C]CCAAAGTTTCTGTCTGGTGCAATGGTTTATATAACTGAGTGGGACAAGTTCGTGGAGCA	0.749
ASNP479	>contig35187	TTTATGATAACTGTAAAAATGGTTTGATGGCTAAAGTTTCAGCTTTTTGTTCCTCTTAAA[A/T]TTCCTTTTTTTGTTTTTGTTTTATTATATATATTCTGAAAGGGTGTGAGTGAAAAATGAA	0.748
ASNP48	>contig35187	ATATGGATACCGACAATAGTGGCACCATCACCTATGAAGAACTGAAGACTGGCTTGGCTC[A/G]AATCGGATCAAGACTGTCCGAGGCTGAAGTGAAGCAACTCATGGAAGCT	0.748
ASNP482	>contig35187	CTTGGTGTGGTTAAAGGCATAGCTGGGCAGACACGATTGAAGGTTACAGTTAGAGGG[T/G]CACAAGGTCATGCTGGAACTGTCCCAATGTCCATGCGCCAGGATCCTATGACTGCTGCTG	0.747
ASNP488	>contig35187	TTCGCCTGCCCCTCAAGGTTTCCAACAGAAAACAGGCCTGGCATCCTCCCCTTCGATTGG[A/G]AGTTTATCCGACACCAGACCAGGCCAGAAAAGGGATGCTCCTGATGCGTATGAGAAAA	0.747
ASNP49	>contig35187	TTACTATTACGGTAACACTCCATCAGTAGGGTAAAACTAACCTGTCTCACGACGGTCTAA[A/T]CCCAGCTCACGTTCCCTATTAGTGGGTGAACAATCCAACGCTT	0.747
ASNP491	>contig35187	GATTCGGTCTTCCACGAAGTAAGGTAACAGAAGGAGTTAAAGTTCCCTGTTGACAGGATA[T/C]CATCAGTGAAGATCCCAGCTAGTAAAAATGGAGCAAAATCATCATCCCAAAATAAGGGAC	0.746
ASNP493	>contig35187	TATGCCAGTGTATCAGCAAAACAAGCTCTGCGCTTGTTAAAATCTATCCCAGGTCGCGCA[A/G]GGAGAAGCCTGCCTGTTCTGATCAATCATCACGGGCAATTACTAAGCATTCCAAGTGTTC	0.746
ASNP494	>contig35187	AGCTACACATCTCTGCCTCGCCTTAGGGGCCGACTCACTCTACGCCGATGAACGTTGCGT[A/G]GAAAACCTTGCGCTTACGGCGAGCGGGCTTTTCACCCGCTTTAACGCTACTCATGTCAGC	0.746
ASNP504	>contig35187	GAGTTCTGGAGTAATCCAAAGAGAATAGCAGACAATATAAAACGACAGAGAACGA[A/G]GAATCATGCACCACTTATAATATGTTGAAGGTTTCACGCCACCTGTTTAGATGGAC	0.745
ASNP505	>contig35187	TGCCCATTTTCATAAGCTTTTTGCATTACATCTCTATATCACACAAACAAATAACTTACG[C/G]AGTAGGAAGGTGATCTTCCACCCTTTTCCTCCAAACAGATGCTTCTTTCAACACTTTA	0.745
ASNP51	>contig35187	CCAACCAACTGGAACTGGCTTTAGTTACAGTACTGATTTGCG[T/C]GACATTCGTCATGATGAAGAGGGTGTCAGCAATGACTTGTATGACTTTCTTCAGGCCTTC	0.745
ASNP510	>contig35187	AATTGGATGTATTGTCTTGGAGTTATTCTCCGCTTTCCCAAATAATTTATTTAAATCT[A/G]TTAGGATCAAGGATACTTTAAAACAAAAAAAAAAAAAAAAATAACTACTAGACGTTAGAA	0.745
ASNP512	>contig35187	ACGAGTCCTTGAAGCACGGGGCAGCACTGGTTGGCAACGGGGTCTCCCAAACCAATGTG[A/G]ACCAAGCCACCAGGAGATCCACACAGGCACCGAGTTTTTTGAGCGTGTCAATGGGGCATG	0.745
ASNP516	>contig35187	AGAAACACTATAGTTTAACATGGAATGATGGTCATTCAAGTGGTGAAGACAAGTTCACTA[T/C]TCCATGTATAATTAAATCATGATCAAATCAATGATAATT	0.743
ASNP517	>contig35187	CGTGATGGCGGTGTGGGTGAGGCCACAGCTGAGGGTTCCACCAACGGTGCAAGCAGTGTA[A/G]AAAGCAGGCGAAAACATCTCTATGCTGCGCTTCTCACTCGGAGAATGAATCACCAAAC	0.743
ASNP520	>contig35187	TCAATCTAGTTATCTTTTGATTTTCAAGGTTCCAAGCCATTTGTATATAGCAAAATTATA[T/C]ATGGAGTCTATTAAGGTTTAGCCATACCATTTGGCTTGGTTTTTTTTTCCTGATTAAGCA	0.741
ASNP526	>contig35187	GGAAATTTTACGCAAGAGACGAGCTGGGAAACTTCCTGGTGACACAACCTCTGTGC[T/C]TAAAGCTTGGTGGCAATCACATTCCAAGTGGCCTTACCCCACCGAGGAAGATAAAGCAAG	0.741
ASNP527	>contig35187	GAAAAAGGGCTATCCACAAACATCATTAATGCCTTTATTTATTTCTGGTGCCATTTATTG[T/C]TGTTGAAACTGAACGTAGAAAATACTTGTGCTTGGAATGTAAACTTGGCGTGCTCTTTT	0.741
ASNP532	>contig35187	GAAAACACGTATACAAGACTACATTATCTGCATAGAGATGGGCGTGGCTGCTGTTGTG[T/C]ACCTTTACGTCTTCCCAGCAGAACCTTACAAAAGGGG	0.739
ASNP537	>contig35187	ACCGACGAACGCAAAGTGCTCTGGATGAGAGGGAAGTGATGCCTCCAAACTCAGAGGC[T/C]GCTGCTGCCGTAGCAAGTGCCGCAACTGCCACTTCTCATGGAATTGAAGTGGCTGTGGAG	0.739
ASNP538	>contig35187	TTAGCATACACTCTTGGATGGCGTACCTTAACGGATCCATCACAGATGTCATCCAGG[T/C]CAATAAGGAGGCAGCTTGGGCATGGTTTAGTGTCTTCTTTGAAGTATACGTATAAAATTG	0.738
ASNP54	>contig35187	TTCTGGTTGTAGACTAGTTATGTAAACTAATTGATCATTTTTATGAATGATATAATTAAA[T/C]ATTGTAGGTCGGTAAATCCTGTACATCAATGAAACACTCATTCAGTAATAAACATTGTAG	0.738
ASNP542	>contig35187	AATGTAGAGTTCATCCAAACGCAGAAGAGCAATGGCATCAATGACATCAAAACCCAGCAT[T/G]AAAGCATGGACAAAGTCAGCACATTTTTGCAGGTTACTAATATCAGGTGTATCAGACCT	0.738
ASNP543	>contig35187	GGGATCACCAGCAGGAAAGGTATATTCAAAACTAAGAGCAGTTACTGCCAGATTGGCAGA[A/G]AGGTTTTGATCTTCTCCTAATCATGAAAATGCAGGAACATTTTTCTGTTCCTATAGGTTT	0.737
ASNP545	>contig35187	TATCAATCATTTATTATTGTAATAAATCAGTTCACCTAGACTTAACACTCCAACAGTTCA[A/T]ATAATGACTCTTGACATTAAACAAGAAACTTAGATCTCGCAGCAAAACGGGCACACTTCT	0.737
ASNP546	>contig35187	CACCTCCACCGCGCTCCACCCTCCTTACTTCGACATGATCGCGGATGCAATAGCGTCGTT[A/G]AAAGAACGCACGGGTTCGAGCCAGCCAGCCATAGCGAAGTTCATCGAGGAGAAGCACAGC	0.737
ASNP548	>contig35187	TGCACAGCCATTATGCAGATAATCCAGTGCCCCCTGCTACACCTACGGCCACCTTGTACC[T/C]CTTCTTGCCAACCAAATGCACTACAGTCCGCCTTGTTGACATGAAGGTTTTCTTCTAGGC	0.737
ASNP552	>contig35187	AGGCGAAGTTGGTCACCAGAGCTTCATCGAAAATTTGTTGATGCGCTTCAACAATTAGGA[A/G]GACCACAAGTGGCCACTCCAAAGCAGATCAAAGAACTGATGCAGGTGGTTGGCCTCACAA	0.737
ASNP553	>contig35187	ATTTGGAAGCCAGATAATGTGTATATTTTGCCTTTTTTTTTGGGGTGGGATAGTTACGTA[A/G]GAGTATAGAAATATCAATTGTATATACCATTTTCACCATAGAGTTAGTGATGTGCCTCTA	0.736
ASNP559	>contig35187	ATCCAGAACGGCAGAGTCCTGCTTTGGAAAAACTGAAAAGACAGTTGGCTGAAGCTGAT[A/G]CCGCAGTTGAAGCTCGGAAGAAGCCTCCTGCGGAGGCAGGTCATCGAGTTGTGGCCGAAG	0.735
ASNP562	>contig35187	CATTGATGAGAAGAAAATGGTGGCTGATGGAATTGATGCCTCGCAGGGAGAGGTTGATG[A/G]CAATGCTGGTGATTGGATGCCGGCTGTGAGTCGGAGTACTCACAGGAGATATCTAAGAAG	0.735
ASNP563	>contig35187	CAATAGTGATGTGTTGGCACCATGTTCAGGCCTTTTCTCCATTGCCTGCAACAAGTTCCT[T/C]TGAAATTTTCCGGCCTTTCTTTGAAGGGTTGAATTCTCGTTTCTCACAAATAGATGTTT	0.735
ASNP566	>contig35187	ACCATGACAGAATCCTGATCACCTGTTTCACGCATGCATGTAATCAATAATATTTAT[A/G]TTTCTTATGTCAAAACCTTTGACAGTATGTATCTCGGCATATGAACTTACTCATTTTGGT	0.735
ASNP568	>contig35187	TGTGGGCAACTGTTTATCCTTCGTTTGGTAGTCCTGTTTACACGTTGCGAGCTCCTA[C/G]GACCAGTGCCGTTCATTTTGGGAGATGTGGTTTGCACCAGGGTCAGGGGGAGAATAAGGC	0.734
ASNP569	>contig35187	AGTGCATGATAGAGCCTTGAACATAATGGGGATCCTTGTGTTTTGGGGGACTTGGTTCCC[T/C]CTTTTGGTGTCTTCCTTCCCAATTGGCCTGAGAGGGTTATGTTTGTGCTGGCTAGCTTCA	0.734
ASNP57	>contig35187	CACTGACCCCACGACCCATTTCTCCTTGTTTGGAGTGGCTAAACCTTGTT[A/G]CTGCAGAAACCCCTCACTCGCTGATAGCAACCGAGTCGGTGACGATAGAAGCGAGGCACA	0.734
ASNP575	>contig35187	TGTGCTTTTGCTTTGAACCTTGCAGTTTTCTTGCTGGTGGGAAAGACTTCGGCTTTGAC[T/C]ATGAATGTTGCAGGGGTGGTCAAGGATTGGCTCTTGATTGCGTTCTCTTGGTCGGTGATA	0.734
ASNP58	>contig35187	GAGGATGTGCAAGGGATCAAAGACACCTTGTCAATTGTGAAAGGTGTGTTGTTGGATGCT[A/G]AGGAGAAGAGGGAGCAGAAGCATGGGTTGCGTGAATGGCTCAGGCAGATTCAAAACGTAT	0.733
ASNP580	>contig35187	GCCCACCGCAGATGTATACAACGATGGTGTAATGAGAAGGGTGACACCACCTGTGA[A/G]ATATGCCACCAGCAGTTCAAGCCTGGTTATACTGCTCCTCCACCACTCTTTCAGTTTGGT	0.733
ASNP581	>contig35187	CACGAAAGCTGAGGGAGAGGTCGAAGATGTTTCGCAAGCCCCCATTGGCCTCACC[T/G]GTTAGAGGTGGAAGTGCTAGTCCAAGCATGCGGACATTGTCTCCTGCTGCTCAGAAGTTT	0.733
ASNP583	>contig35187	TGTTGATTACAATCAAATTGAAAGTAGAAGGATCCCGACGGAAAAATCAACTCCGGGCGG[A/G]CGCGAGTCCATGGGAAACAAGATATACCTCTCAGGTCCATTAATGGTTTCGTCAAGCAAC	0.732
ASNP585	>contig35187	CACATCCATTTTATCTCCATCTAATTCTTCAAAACCATGTAACCAATTTTGAGTTAGAAT[A/G]AGTAACTCTACATTTTCAGGAAGAATGGTAGAGCGATACTTAGTTAGCACTCGAGACCCA	0.732
ASNP586	>contig35187	TTGCTTGTGACAAAGATCCAAGATGGGTTTTGATGACATGTTGAGCAGATTTGAAAGCGT[C/G]ATTCCACCTACACAGACCCTGGTCCTTCAAGGCCTCCACAACTCCAACACTAGTTGCTGC	0.732
ASNP588	>contig35187	CCCAGATCTTTCTGTAAGACGTTGTGCTCGTCTGCTTCTGAGTTCAGTCCAAACCTAT[A/G]GAGTGTTTAGTAAACATCATGAAACTCCATTTAATTCAAGTATGCATAAGAGAAAATTAC	0.731
ASNP592	>contig35187	CAAGATCACTTTGATGTACCATCACAACAGTACTACAAA[T/C]TATGTGTTTATTTTTCTTGGTCTTGAGCTTTGTTAAAGT	0.73
ASNP594	>contig35187	TGTGAACGAGTTGACAAGTTATCCACTTTCCGTGACAGTCAGCTTGAGGACGGTGATATT[A/T]TTTGCTTCCAGAAGTCTCCCCAATCTGGAAGTGGAGAGCAATATCGTTATCCAGATGTT	0.73
ASNP595	>contig35187	CTTAATGATATTAAATCAAAGGTGAATTTATCTCATCCTGATGCGCAACTAAGATTGCT[T/C]GAAGTTTTCTATCACAAGATATATAAGATTTTCCCTCTAAGTGAAACGATTGAGAATATT	0.728
ASNP596	>contig35187	TATTTCTGCTTTCAGTCTCTTCCGTTTGTATGGTGGTAACAAAATCAAAAATGTATATTG[A/T]TAGGTTAGAAACTACCATAGATTAAGTTACTAGCCTACCACTCACTCCCACTGTAACTGT	0.726
ASNP598	>contig35187	CTTCTGCGCCTCAAACAAGTTCCTTTGATTCATTCCATTTCTTCCAAAATGGCCAAAGA[C/G]CCAGTTCGCGTTCTCGTCACTGGTGCTGCAGGGCAAATTGGGTATGCTCTTGTCCCTATG	0.725
ASNP60	>contig35187	AGTTGGGGTTGCTCAAGGACTCTCTTTTCTTCACGGATTCGCCTCTAGTCCAATACTACT[T/C]CTTGATCTATCAAGTAAAAGTATTATGCTGAAGTCCCTCAAGGAGCCTCTAGTTGGG	0.725
ASNP604	>contig35187	ATAAAATGCTATCAGCTTCCCCAGTCCCCAGTGGCCAGCAAGTGAGCACGCTTCATTTG[A/C]AATTCCCTCCATTTGACAACCATCCCCAATATAACATATGTGTAATGGTCAACAATCTCA	0.725
ASNP611	>contig35187	AAGGAAACTAGGAACTTGGTGAATGAAGTAATGGACTGACGTCTGTTCTGGTAGTTTACT[T/C]TTACCAATATTACTTTGGTTCAATGAAGACATGAAAGCAGTGAAGCATTATGCAAGCCAA	0.725
ASNP612	>contig35187	CTCACGGTGGCAATCGCTTACCTCCCACTTTATAGAGAGTGTGTCAAGGCGGGTGGCTG[T/C]TTGTTTTCCCAACGGCTTAGGGGACAGCTGGTTGAAGCCGCTAGAAGGCTCGGGAATAGG	0.724
ASNP613	>contig35187	GCCGAGGATGAGCTGGCGGGAATGGATCTCACGCGCCATGGAGGCTTCGCTTATGCTTA[T/C]GAGGATGACGACACGCATAAGCACGGGATTCAGTTGAGGAAGGTTGAGCCCAATGCTTCT	0.724
ASNP615	>contig35187	GTTATATCACTTTTGCACACGTGCAGAAACTCTAGAGTCTAGATCATACATACAGTTTTA[A/G]TTGAGATTTTTCATTCAGAAAGAAAAAGTTGTGGGTATTTATAGATACAAATTCTTAGG	0.723
ASNP616	>contig35187	ATACCTGCCTGTGGACCAGAAAAAGGGTACAACTGCCTGAATTACAATACTGCAATCGA[A/G]GAAATATATAGGCAAACCACAATTCATTACAATCTAATCTTTATGGTAGCAAGAAGCAAA	0.723
ASNP624	>contig35187	AAACAAGAAGTATAACTATCCAGTCATAGTTCACTGACACATTGAAGAGTAAATATAT[T/C]CCAAATAAGCAAGCTAATGAAAGCAAACAAGAATGTCCACTGTGATCCGGGAATCGTCAT	0.722
ASNP628	>contig35187	GAGATCAAAACTCAATTTGGCAAAGTAATTCGAATTTTACGAAGTGA[T/C]AATGCTAAAGAATATTTTTCAGATTGCTTCAAATCATTTATGACTTCCCATGGCATTCTA	0.721
ASNP632	>contig35187	AAAGTTTGAGTTTCGAAAATGATTCAATGGATGGTTATACTATTGCATTTGGGATAAG[A/G]AATGTTACACACATAGAGAAAGTACTTAGTGAAGCTCATAGGGTATTGAAACCAGGAGGC	0.72
ASNP634	>contig35187	TTTGCACAGATGTCACAGAAGTTGATTGTTTCACCATTGTGAAGACTCTGGTCTTCAGC[A/G]AAGTTCCTGAAAAGGTCAGAGAGTGGGTTGATAGCATTTCGCGAGATTGGAGGTTCAAGA	0.72
ASNP635	>contig35187	TCCATTGAAACGACAGCGTTTCGCTTCTTCTTGCTCCTGTTTTTCGCCATAGTTG[C/G]TCGCCGCAGCTGAGGTTTGTTTGTGCGAACCCAATTATACCCCCCCGT	0.72
ASNP645	>contig35187	GCGAGATCCGTGAAGCCGGCGCCGGAAACCGGTGTTTTTTCCGGCGAGGGATGGTGAAT[A/G]ACAGGGAACGGGAAACCCTAGATCTAATTGAAATTAATTGGAATTGGAATTGGAATTGGA	0.719
ASNP647	>contig35187	TTACCTGTTGTCAGTTCCAATAGGACTACCCCAAAGCTAAACACATCAATCTTTTCACT[A/G]ACTCTTGTTGTTTGAACATATTCTGGAGCAATATAGCCAAATGAGCCAAT	0.719
ASNP654	>contig35187	TTATACTCTATCAGTGCTTCAACTGTCAGCCCGCGGTGGGAAAAAGTGGGGCCTTTCCT[T/C]GAAAAAGCGGTGAGTTCGTTTCGTCTTCTTAGTCCAACAGAGAATTATGTTCCTCCGTAC	0.718
ASNP655	>contig35187	ACGGGGAATTAGTAGCACTGCGTCTAAGGATGAAAAAGTCTGAAAGGCCTGCAAAC[T/C]GGATGAAGAGGGATGCCAGTGGTTCTGATCTCGTCACTACAAGCTCCAAGCAACAGAGCA	0.718
ASNP658	>contig35187	TCGACCTCAAACGCTGGAGTGGTTCCTGGGG[T/G]GGAGAATGAGCAGCCTCTGCCCAACGGTGGTGTTGAGTGGAACAACAACGACAACAACAA	0.718
ASNP66	>contig35187	AGTGTGTTTCACTCTATCTCTTTGCTGTCGCCACCCCACACCAAACCCTCAGC[T/C]GCCGAGGTTTTTCCCTGCTTTGCCGCTCAAGATAATTTTGATTTTTCCTTATT	0.717
ASNP662	>contig35187	GGGACACACACCAACCTCTCTCTCTCTCACTCTCTCTCTTATAATACACTGTCTGTCAC[A/G]CACACCTAATAGCTATGGACACTGGAGGCTTTCATGGCTACCGCAAGCTCCCCAACACCT	0.716
ASNP667	>contig35187	GGCCGGACTCCTCCCTAGCTCCGCCAAGCGCCGCCGTACGCTCTGAAATCTTCCGTCGT[T/C]TCCGCCCTCTCCGCTTCCGGCCTTCCGATCTGTCATACCAAATGGCCAACAGAGTTCAAA	0.715
ASNP67	>contig35187	TAGTATTCCACTATTATGACAAAGTTGTATCATAAGAAAGAAAGGTACTGGTAATTAATA[A/G]ACCTTGAACAAATGATGTCATACTGTATTTATGTCTAGTGACAAGAAGGATGGTATT	0.712
ASNP671	>contig35187	GGTTCTATCTAAGATGCTGAATTTTCTTTGCAGCTTTGGCCTCTCTGGTGGAGGAACATA[T/G]GACTCGTTCACGGGAGTCAAATTGGGCAAAATTAGGGAAATATTTTGTTCATCCTTGTT	0.711
ASNP672	>contig35187	GGTGAAAATGAATTAGAGCAACCTAGCAGCCCATCAGTTAAGAAGTCAGAAGAGAAAGG[T/G]GTAGTTGTTGTACATGAAGTAAAGTGCAAACTTTATGTGAAGTCAAGTGATCCAGCAGAT	0.711
ASNP673	>contig35187	AGATTTTGTTTCTATCTTTGTACTTCATTTATTTAAATTTCGAATATTGTGTAATACTT[A/T]CAATGGCTTTAGTTAATTTTTAGTTTGCTTAAGGATTTACATGAACGATTTTGTTGCTTG	0.71
ASNP675	>contig35187	GGGTTCTACGCTGAAGACCCTCTCTCTGGCTTGACACTAGGCCAAGCCATATACGAAGT[A/G]GCCCTCATCATAGCTGTTGTGAGATGGGTCTTTTGCTTGGTCTTGAGACTGATCACGACA	0.71
ASNP676	>contig35187	GAGAAAGTTTCATACCAATGAAAAGCTTGTTAACCATTTCAAGCAGCTGCATGAGCGTG[A/G]ACACGTGAAAAGGATGAACCAGATAGAGTCTGCTAGGGGGAGCAGGAAGGTGAAGTTGGT	0.709
ASNP683	>contig35187	AAGCAATTGATCTGTTTATGGTGGAGATTATGCATATGCGGCACAAGTTTGATGTTGAC[A/G]CACGCTTGGTTGAGGGTCTTGTCCTTGATCATGGTTCTAGGCACCCTGACATGAAGCGGC	0.709
ASNP685	>contig35187	GAAATTTGTAGTTTGGAATATCACTTATTTACAGTTTCAACCAAGAGTAGGTCCAAGAT[T/C]GAACACATTTAGTGTACCTATCAATATAAAAATTTGAAAACGTTCGATCTCGTATCTCTA	0.708
ASNP688	>contig35187	TTATTGTAGATGCCTCAAAATACATAGAGGAATTGAAACAAAAGGTGGAGGGACTCAAC[T/G]CAGAGTTGGGGATCGCTGAATCATCATCATCAACATCTCAAATTGATGAACTACCTATGG	0.708
ASNP690	>contig35187	TCTATCGGTGTGCGTGGTGGAAGGATCTGATGCTGGCAAAAAGACATTGTATTCCAGGG[C/G]AGTCACTATCCAGTTTAGAAATGAGGAGGAGAGTGCGGCCTTCCATTGTGTAGTCCAACA	0.707
ASNP691	>contig35187	TTTGCAACCAAGCAAGCCTCAGAATGAGATTTAATCCCATTGACAAGTAGTAAATGACT[T/C]TTCTTTGAAGCACTAGTTCATTCCTTAGCCATGGATTCTTGGAATTCATTTGAAGCAAAC	0.707
ASNP692	>contig35187	CCTCCTCAACCACCGTCCCCAGTTCGAGAAGGATCTGATGAGGATTCATCACCTCGAGC[A/G]TCCGTATCTGAAAATGGACATTCAAGAGCTTTGGAGTTTGCAGGGGCTTCAAAAGCTTTC	0.707
ASNP7	>contig35187	ATTAATTTGTGGACTGATGGTTTATACAAAGCAGG[T/C]AGTGATTATTAGGGATATAGATTGTAATCGGTACTTGACCTATATTAAGGCTCTCACAGT	0.706
ASNP703	>contig35187	AAACAACCCTTCTACAGCTTCAAAAGATGCTCGTGTATCTTTCAGTAGTTCAGCTTCAT[A/T]GTCAACAGCAACATAACATAGCTTCTCTTTCAGGGTGCGAACAGTGTACAAAGATTCAAA	0.706
ASNP705	>contig35187	AGTAGAAATCGAGCTGCTCGCCAAAGAATTCCTCACAGGATATGGACTGATGAAGATGG[A/C]GCTGAGCATGTAGAGGTTAATTTTTATATCCGGGGCCCTCATGGACATGGAAAAGTATTC	0.704
ASNP709	>contig35187	ACGGGGGGATGCAAATTGCAATTGAAGCATAACGAAAACGAAAAG[A/G]AAACATACTAGTAATAGTTATGGGAGAGGGAAATGAAGTGCTTGAAAATTCAAGATCTGG	0.704
ASNP710	>contig35187	TGGCCAATCACTTGCCCGACGCTAATAACATCACCGCCGGGGACACGCTTTATATTCC[T/C]CTCCCCTGTAGCTGCGATCAGGTGGATGGGAGCAGTGTGCTGCACTATGCACTCGTCGTC	0.703
ASNP711	>contig35187	TTTCAACAGTCTAATAATAATAGTAATAAATTATATAAAAAAAAGTTACTGACGTATTT[A/G]AACACAGCACCCTGCTCCCAGAAGTTTATTCTAGATCCCCTCTAAGGAAGCTATTAACAT	0.703
ASNP712	>contig35187	AATGGAAAATGACGCAGCGATTTCGGAGAAGAAGCTTGTTTCGGTGGATTCCGAAGATT[T/C]TAGTTGCTGTTGCCCAATCTGCTTGGGACCCTTCCTTCAACTTTCGTACCTCGACAAATG	0.703
ASNP715	>contig35187	ATGCCTTCTGGGCGGCTTGCCAAAGACATCGAAAAGATGTCTGATGAAGCAGCTGCCAA[C/G]TTCGCTTTCATGCAGCTCAAGAAGATTCTTCCAGATGCTTCTTCACCGG	0.702
ASNP72	>contig35187	CCACATATGGGTTTTCATCTTGATGACCGCCCTCCTTTTTTGAATAATATACATAGACCC[A/G]GCCTTCCTCCTCACATATCTGAAAGGAAGCCTTGGGGTCCTCAGGGGATACTTGAAGG	0.7
ASNP722	>contig35187	TCGTTCAAAGCAGCGCAGCTGTTCATCCAGACATGATATGTGAATGCTGACAAGGGAAT[A/G]TTCCTGTGCTTCATATCACGCACCAGCTGAGGGACCTTCATGGGTTGACCAAGCTCAAGA	0.699
ASNP727	>contig35187	CTGTTAAAACTTCAACACCAGTCTCTGTCACCAAAAGAGTGTGCTCAAATTGAGCACTTC[T/G]TTTACCATCTGCTGTAACAGCAGTCCATCCATCAGGCCACATTCGATCACGCCAGACAC	0.698
ASNP732	>contig35187	TACCTTGAGTCTTGCACAAGACACATCACAACAAGTTATTCCTTCTTCTTCTTCTACTT[A/C]TGCTCCAGCTCCGCAGAACCCTAGTTCAGGTTCTCTACATAATAATCCACTAGAGACAAA	0.698
ASNP736	>contig35187	TCACAGATGTCTTACTTTTTTCTACTTTCTCAACCTTTTCCACTTATATTGGATTTTTC[T/C]TATATAGACAAACGCTATTAACAAGGAAGGAACAGAGAAGGGAACACTTCCAGCACCGGC	0.698
ASNP737	>contig35187	TTCATGCATGGCTTTGTTTTTCCGTCAATATCAATACTGTCAAAGTTTTTCCCCCTTCT[T/C]GTGACTAACATTTCGCATGGATGGACACAATTGTAAATGGGTTGTGCTTCGGTCGTTTCA	0.697
ASNP738	>contig35187	AAACCTTTAGCCAAGCCTTGTTTGGGTGTGCATACAAGGAAATATCACAAAGGTGAAT[T/C]GAAAGTGGAAAAGTAGAAGGAAAAAGGAGATTGAAATTTTCATTTCTTACAGGTTAATTA	0.697
ASNP74	>contig35187	AAAAACACAACAACAATATCTAGCAAATTTATAAATAACCGTAC[T/C]TACGCTCATTTATACTTTTGCATCATGGCTCTGACTTACAGAACCCCGATGGAGGATATT	0.695
ASNP742	>contig35187	CCATCAAGAATCTTAAAGAACGCTGGTAATTCTTGTGTCTCTTTCAAGTGTCTACTTTC[C/G]TTTCTTAGTTCCTCGATTTTGAACACACTTCTAATACAAGACCTCTTCTATTTTCAGAAG	0.695
ASNP743	>contig35187	CAAAACCAAAATTAAGGAACGGTACTTTTTACTCCTTTAGCGGTGTGAATCTGTTGCCA[A/G]GAGGCTGATGCAGAGCTTGTTTGAAGCTTCAACTTCGTTTCTTCTTCTTTATTCTGAGTG	0.695
ASNP748	>contig35187	TTGTATCTTAGTGGTAATAATTTGGAAGGTTCAATCCCGGGGAGCTTGACGAGTTTAGC[T/C]CAGCTTGAGGTTCTGGATGTGTCTAATAATAATCTATCCGGTGATGTTCCCAAGGTTCTC	0.694
ASNP755	>contig35187	GATTACAAGAGGAGGAAATTCCAAACTTGATAAAGATTCTTCGGGGATTCAATGAGACA[C/G]AAATCAAATTGAAGCTGGCAAATGTTCAGAAAATATGGCAAAGATTCATGTATCGTGATT	0.694
ASNP757	>contig35187	AGTTCAATGACTTAAATAAGAGATACAAGAGGTTAAATGACATACTTGGAAGGGGAACT[T/C]GTTGTCAAGTGGTTGAGAATCCTGTGCTGATGGATTCAATGCCTAACTTGTCAGCTAAGA	0.693
ASNP758	>contig35187	AGCTCGCGGCACTTTCGGCACTGTCCACCGTGGCATCTACGATGGCCAAGATGTTGCCG[T/C]TAAAATGCTGGACTGGGGTGAAGAGGGGCACCGGACAGAGGCTGAAATTAATGCACTCAG	0.693
ASNP759	>contig35187	GAACTGATGTTAACCATAAGCAAGAAGCTCCCATGGATGTTTTTCCCTGATATAATCCC[A/T]TTGGATCATCCAATATTTGATATTATCAACTCGACAAATCCAGAGACAGATTGGGACCTA	0.693
ASNP76	>contig35187	CGTGGAAGAAGTACTCCAGAACCGTTGTTATGCAATCGACCTTGGACAGTCACATTGA[C/G]CCAGCAGGATGGGCAGAATGGGATGCACAAAGTAAGGACTTTTTGCAAACATTGTATTAT	0.692
ASNP770	>contig35187	TATTCATAGACTAAAATATTTTCCCCTTCTCTAATGGGTTTCTTTTCAAAGCTAATGTAA[A/G]GCTTACAAGTTCCACTGAATTATATTTCCCAATTGAGAAG	0.691
ASNP771	>contig35187	GCCCTCGTCGAACCTTGGCTCCCGACCCTCCAAACTTCTTCTCCGTTAACGTCGGGGAT[A/T]GAAAACGTGTTGGCGGCGGTCAAGGAGACTCGCACGGTGGAGAAACTCGTCTATACGTCG	0.691
ASNP772	>contig35187	GAGCCACTATTTCGCCGCCCCACCACCTCTCTTCTCTACTTGTGTATTGATCTTCTACT[T/C]GTTCCTTCATGGATCGGAATTGGATGGTTTAGTTGTGCAGTTTTGCTGTTTTCTCGTCAT	0.691
ASNP776	>contig35187	TCATGTCTATCCAAATAAGAAACAAAATTGTGTTTCCAAGAAGTTTAAAGTCAACAAAT[A/G]TTTAACACACTTTATTAAAAGCATAAGTCTTAAATGATTGTTACGTTTTAATGTAATCAA	0.69
ASNP780	>contig35187	TTTTATTTTCCCAGAATGTATCCTAATTTTTGGCCTAATTCTTCTTCTGATGATTGATT[T/C]AACCTCTGATCAAAAAGATCTATCTTGGTTCTATTTTATCTCTTCAACAAGTTTAGTAAT	0.689
ASNP783	>contig35187	CCTAATGTCATATCCCCCAAGGCCTCTTCAGACTCTGAGAATTTTGCCGAGTCTCAGCT[T/C]GTCCCCAAGATACCAAAGCAAGCCTCTGGGGAGCCAAAGAAGAAAAGAAAGTGAAGTTGC	0.689
ASNP784	>contig35187	AGAATGGGTCCAAAGAGCTAATATTGCTTTCAATAAGCTGAGCTCCAGTCCAGAAGAGA[A/T]GACGGAGGTGGACACGTTCAATTCCTCATTAGCTTCACTGATTTCATCAGTTTCTAAGAA	0.689
ASNP785	>contig35187	ACTAAAAATCTAAACTGCCCCATTGCAAAATCTGAAGCCATTACAGCTTGCCGACCCTC[T/C]TGTCCACTGATTCCAACTCCAACATCAGCCATTTGGATCATCGATACATCATTAGCACCA	0.689
ASNP786	>contig35187	TCCTTCTTGGTGGCTTGTAGGAACCACCTTGTGCTTGCTGGGGTCTGCAACTTCCCACA[T/C]GGGTCTTCCTCCTTTGCGCTGTGGAAGGTTGATGAGGGCACCATGGGGGTCACCCAGATT	0.688
ASNP787	>contig35187	ACGGGGGGGGTTCAAGTGACTAAGTGCATGTGGTGGATGCCTTGGCGATTACAGGCGA[T/C]GAAGGACGTGATAGCCTGCGATAAGCTTCGGGGAGCTGGCAAATTAGCTTTGATCCGGAG	0.688
ASNP79	>contig35187	ATATTGCCTCGAAAGCTGCAATGAATGGCTATACTAGAATCCTTGCTAAGAAA[T/C]ATCCTTCATTTTGCATCAATAGTGTTTGCCCTGGTTATGTCAAAACAGATATAAC	0.688
ASNP793	>contig35187	TGGGTAAGAACGAGGAAGAAGAATTTAACACCGGACCACTATCAGTTCTAATGATGAGT[A/G]TTAAAATAACACTCAGGTACTGATAAATTGTAGAAATAACAAAAAGCTTCTGGGTCGTGT	0.687
ASNP796	>contig35187	ACGAGCTAGGGCTTCCTCCCGCCGGAAGTCGTCGGCTGCGGAGGAGAAGAAGGAGGAAA[C/G]CGAGTTGGTCCGAGTGGCATCTGACTCGTCTGGAATCGGTGAATTGTGGGAGTTTGAGGA	0.687
ASNP798	>contig35187	TTTGGAGAACGTGAGCGCGAAGATCGGACGCACGCTCCGATTCCCTTCATTTTCTCCGT[T/C]CCAACCAAACGACTCCTCTCAACCGCTTCTTCAAGAATTCCAGTTCCAGTTTTAGGTTCA	0.687
ASNP799	>contig35187	ACTTCGATAATATGCATAAATATATATTATTGAAGTTTGCACAAAATATAAATGTATAC[T/C]ATGGAAGTAGAGCTTCAGTTCTGATTGGAAGACAAAACCAACAATATTTATGGTATTGTA	0.686
ASNP803	>contig35187	TCCGTATCTCATACGTCTCCCCCACATCCAATGCGACCACTTCAGCAT[T/C]CAATTCAACTTGCCCCATTGTTCGGTGAATATCAAGCAGCTTCTCAACATCCTCTTTGAT	0.685
ASNP804	>contig35187	AGCAGATCAGGTGCATATCTTGCCTCTTCCTCAGAAATAAATGTAATGGCACAACCCTT[T/C]CGGCCGGCTCGTCCGGTGCGCCCAACACGATGTACATAATCTTCATAGTGGTTAGGAACA	0.684
ASNP805	>contig35187	AATTGCTTTCCTTTATCCCACGTTTCCTGGTTCCGATATAATCACATATTATATGCTGC[T/C]ACAGTGTTACAAGAATGTGTTTGGTTCACAACTACAAATGCGTTGGTTATAGTTACCGGA	0.683
ASNP807	>contig35187	GTTTTTTTATTATTTGAAGATTTGTCAAGGCGTGTGGAAAATCACGTTTAATTAGTTAA[C/G]TTAAATATTGAGACAAAGATTAATATTGTTTGATAGAAATCTTGTGCTGTAGGTCAACCT	0.683
ASNP81	>contig35187	CAAGCTTAAACGAGACAGAGAGTGAAGTTGGTGTGAGGGAAGAAGCAGAGAAGGAG[T/C]TGCAAGAGCACTCCAGCTTCAGCTTCAAGAGCCTCCTCTGGCATGGAGGCTCTGTT	0.682
ASNP810	>contig35187	CTCTTGATGTATTGAACAATTGTCCAAAAGGGAGGAAAAAATAAAAAGTAAAACAC[A/G]AAATTATTTTATCGTTTAAGAATTGGATGTACATAATGGCTAGCAATTGATT	0.682
ASNP815	>contig35187	CCATTTTTTATACACGAAGAGAAGAATTCTTCAAATATTTTAGTTTGGCTTTCCTCAGC[A/G]CTTTCAGAAGCTTTTATCCAAGTATGTAAATCAGATCAATTCTGAGTTGAGATAAATTTC	0.682
ASNP819	>contig35187	TGAATCAGTACTCTGGATCTTAGGCGGGCATGCTATTGCTTGTGTCATGAAAATGATGA[T/C]AACTGTTTTATACTATGGAAAATAATGATTATGATGGAGCACTCGGATTCGTTTTAATAA	0.681
ASNP822	>contig35187	CTTGCTTACACAACGTGAGATCATGATCAGATGAAAGGTTGTGAAATTAATTTTCGTAC[A/C]TCTAACGAGTGTCAACCTTATTTCTCTCTCATCACTGGTTTTGGTTTGCTTTATTAACCT	0.681
ASNP826	>contig35187	AACCAACTGGTCCTGCCGAATATCATCTCCCTTTTTAAATATGATTTTACTAGTTCCAC[T/C]ATTTGCTGTTCTAAAAGTAAGGCGCAAAGGATGCAATGCACTTTTAAAAATTGATGATTC	0.68
ASNP827	>contig35187	AATTTGAGGGTAAAAGTCGGCTCAAAAGGTTGGAGAACCTCCCGCCTTATAAGGCCTCC[T/C]TGGTAAGGAGACCTCCCCGATGGGTGGGACTTGTTACATTACCACCCCCTTCGAAAGCCA	0.68
ASNP829	>contig35187	CACCTTAACCTTACATACAAGAGATTATTAAATAGGTACAAGATTTATGATACATAAGTC[A/T]GGGGCGGATATGTCAAAATTGGTGTATTTCCTATCTTCTGTTTCGCCTAGAAAATTCTG	0.679
ASNP833	>contig35187	CCCTTTCCTTCCCTCTCAGCCTCTGCATCCTCCACTCTCACCCCAACCCCTTCTGTGTA[T/C]TGTGGCAGAGGAGACAGAAAAACTGCAAAGGGTAAACGCTTCAACCATTCATTTGGAAAT	0.679
ASNP835	>contig35187	TTTGAGATCCCCAATTCTGGTGGACTCAAGGCTTTGGACCTCCTTGAAGGTTCAGGTGA[A/G]GTTCCCTCAGATGGGGACCAGGTTGCAATTCACTACTATGGGAGCTGGCAGCAAAACAAG	0.679
ASNP838	>contig35187	TTAATACATCTTCTCCCAGTTCTTCAGGCAAATAATGTTGATTTGTACATAAACGGACA[T/C]GACCATTGCTTGGAACATATAAGTAGCCTTGACAGTTCAATTGAATTTTTGACAAGTGGT	0.678
ASNP839	>contig35187	ACAATTTCCTTGTACCAATTGAACAGTGATCCCGGGGTAGCTTGCATCTAATACATATT[T/G]TCTATTATCAATACGAATACCATGTCAAAGTGTCTCACGGTTGTCAGTCGAAATCATTGC	0.677
ASNP843	>contig35187	AAAAAACAAAATCTGAGAAAATTTAAGGTCTACAAGCTTAAACATATAAGCTAATTAAA[T/C]AAAAACACCCATCAAACGATAGCATTGGCTGCACTTGCAATCCTTGGCCACAGATCAGCA	0.677
ASNP847	>contig35187	TCCCTTTTCCCTTAAACTTGCCACATCTAACATCTTTAATGTGAGATCATTAAAGCATT[A/G]CTGAACATTTTCTCTAGTTTTAGCACTACACTCTAGGAACAAGCATCTATGCTCCTGTGC	0.676
ASNP849	>contig35187	TGCAACACTCTTGCATAATCTGATCCCTTTAAGTGACTAGCAGCTAAGGTTGCAGCATC[T/C]GTCCAGCACCCAGCATCTTGTAGCTGAGAACATGCTTCTTGATATCTTCCAACTGCACAT	0.676
ASNP851	>contig35187	AGCCCATCCCATGTGAGGGCATGAGAGGCTTTTTGTAGCTTAATAACAATCTATTTGTG[T/C]CACCTTGAACAGTATCACCAACAATTTTTTCATTTACTTTACCTACACCCCTACCCCCGT	0.675
ASNP853	>contig35187	CATGATAAGTTATCAGCTTCAAGAGCTATGCACTTTGTTAATGGATCACGCTCCCCACT[T/C]GGTTTGTCCGGTTCTGCAGCCTGCTTGAACAGAGACAGTAATGAATCCAAGCAGCTTCTG	0.674
ASNP854	>contig35187	TTGTTCTGCTGGAAATCCTCACAACTAGACTACCAGTTGATGAGGATTTTGGTGAAGGT[T/G]TAGATTTGGTGAAATGGGTTCATAGTGCTCCAGTAAGAGGGGAAACTCCAGAGCAGATAT	0.674
ASNP861	>contig35187	TATGCTTAAAGAGATGAAAAGAAAGGATGATATATTACCAAAGTTGATGACATCCAC[T/C]GGTTCTTATGATGATCTCTTCAAGAAGGAAATAGCAAAATATGACCATATTTGTGAAGAA	0.673
ASNP866	>contig35187	CTAGACGGGTAGGATTTGTTGTACGCATAATGCAACGACGACGTTCTGGAATAGATGGG[A/G]GGACTCTTGCTCGCCGGCTTGGATGTAACAAACAAGGATTCTCACCAAATAACAAGGGAA	0.672
ASNP868	>contig35187	TTCACATAACTTGTTGATGCAGCTCAACCTTGTTCAGGCCATTAAGGCTGCAGGGAATGT[T/C]AAGCGTTTCTTGCCTTCAGAATTTGGCATGGACCCAGCACTTATGGGGCATGCACTTGA	0.672
ASNP870	>contig35187	CATCTTAGGGTGACATCTATAAAGACTTGCCAACACTCTGGTGCAATCTTTCCTTTTAT[A/G]TTCGGATCAATATCCTCCTCAACGGGCTTCTCCAGAAAATATCCCCTTTTTATCATGTCG	0.672
ASNP875	>contig35187	GACGTTTACAACGGCCATATCGAACCTGGTTCCAGCCATCACCTTTATGATATCCCTCT[T/C]CTTCGGATTGGAGAGATTAAATTTAAGAACAGGAGCAGGGAAGGCGAAGATAATTGGAAC	0.67
ASNP876	>contig35187	ACAGACATCAATAAGAAAGGGTGCAACTTCTTCCTTACTAGTGATTTTATTCCTCAGTC[T/C]CTTCAATATTCTATTGTGTTTTCCAGATGAAGGTTGGATGCTCCCAGAAAGAAGAGTTCT	0.669
ASNP877	>contig35187	TCAGGGTCATTCTCATGCTCTACTATCCAACTTACAGCAGCCTCAAGGCCAGCATTACC[A/T]GAGTAATGAAGCGCCCGCGTTGCCCTTGCAGTTGAAAATCCCATGGTTTCAAGTTCCTCG	0.667
ASNP881	>contig35187	ACCTATGCAATAGTGTTGGTGGCGTTACTTCTTGTGGAGGTGATTCCCAAAGGAGAGTC[A/G]GTGACATGTAGCCCTGTGGAGTTAAGTCCTTGTTTGGGGGCAATCACTTCCTCATCTCCA	0.667
ASNP884	>contig35187	TGGTGAGAGGTCATATTGAAAGGAAGCGCACAGCAGAGTGGCTTCAAAGAGTGCAAGCA[A/C]TCCTACGTGTGCAGGCCCAAATCCGGGCTGCCCGGGCCCAAATTTTTCACTCCCCCTATT	0.666
ASNP885	>contig35187	CTTCAAATCAAGGGAAGAAGGAGTTCATGAATGAGGCCAAGTTGTTGGCTCGTGTGCAG[A/T]ATCGGAATGTGGTCAATTTGGTGGGCTATTGTGTCCATGGCACCGAGAAACTACTTGTTT	0.666
ASNP886	>contig35187	GGGGGCATGTTCCTGATAAATCCGAGGTTGCTATTGAGAAAAAACACACATTACCAAAAA[A/G]GTTTCCTATCATATAGTGAATGATGTTCCAAGGGAAGATGCATATGCTAGTGCTTCTTC	0.665
ASNP887	>contig35187	GCCTACCTCCTCGCCGGCGGCAGCGAAGGCATCGTCGCTGCATCCGCCGCTCCCACTCC[T/C]TCATACATACGATTTGAGAATATAACCTTTAGGAGAAGCAAAGGTGCAGCCAAGAAACTC	0.665
ASNP89	>contig35187	GACCTTGATCAGTTAGTTTAAAATCTCACATGTATTTGGCATTTTTTAATACTTGTAGCA[A/G]TGTAAAGCTCAGTTGTATTGACATTGTTCTATGTCTTGTAATCGAGATAGTGGGTTCCTT	0.664
ASNP893	>contig35187	AGTTTCTTTGCATGGGGATCAGTGTGGAGATGCTGAAGCCATTGATATAGGAAGTCAAC[T/C]AAAGGACTTAAGTGTTGCACTTCTTTCTCCTGAACTTGCTCTAGTTTCAATTGATTCAGG	0.664
ASNP898	>contig35187	AACTCTGACACCGGTTCAAAAGATGATGCATGAGGCTGTCCCACATGCTGCAATTGTTC[T/C]TCTGTGGCTTGAACACATTTGATTCGGATTTTTTCATTAACTGAAGTCATGATACACCAT	0.664
ASNP901	>contig35187	GATCTAGAAACACAAACTGAAAAGGAGATTGAATTGAGGCTGCTGCCATCACTTGATAC[A/T]CTGAAGGTGAAAGATAAGAAGGATCGAGGAACCTTGACAGTAAAGGTCTTTTACTATCAG	0.663
ASNP902	>contig35187	GCTCCACCAAGTACACCACCAGATATCTTCTTGTTCCTCCACAATAGCACATCAGCAGG[T/C]TTTCCGCCGCCGAGGATGGAGTGAACGGGTTTCTCTCTCCCGAAGAGGCGGAATACCTTG	0.662
ASNP905	>contig35187	TCCAAATCCAGAATCCCCTTCAACAGCAACCACAAGCCGCTCCCCGGCGAAGCAACGGC[A/G]GCAGCAATGCAATAACCAAG	0.662
ASNP907	>contig35187	ATTCTAGTTCTAGCGGACAAGGTGTTATATCTGTCGAGCCTGGATTGACTCTGTCAAAG[T/C]CCACGGTGCCTGGGATTTCATGTGAAAACCAGGGTCAGCCCAGTCCAATATCAGTTTTAG	0.661
ASNP908	>contig35187	AGCCCCTGAATGGTGTTTGCATTGCCTGAAGATTATCAGGGAGGTACTCGTGCTTCATG[A/G]AAAGGTCAATAGCGCGTTTGAGAACGCGCGTGGCGCGCGTCCACAACCTCCT	0.661
ASNP909	>contig35187	TTCGGCGGAGGAGAGACGAGCTCAACCTTCTTCTTAGTTCTCTCGGCGAGCTTCTCTCG[A/C]AGCTTCTCGGCGTCGATTTTACCGGTAACCGTGACTTTGTTAGCCGATAGATCTGCTTTA	0.661
ASNP911	>contig35187	GGTGTTGCCGAATTTAGTTCATGGAGATGCTGTGACCACTAAAACCACCCTTGGAAGTG[A/G]TCGGCAGTTACAATGTCCGAAGAATACAGGGGTGCCCAAACGTGTTCCTGGGAACTTTGA	0.661
ASNP912	>contig35187	AACTTGAGTTCACCAGAATCTATGGAGAAGTGGGTCAAATGGAAAGATAGTCGCTGCCA[A/G]CCAAATTTCAGGAAAAATGTATTACCTGAAAATAGTTGTGGTCCTTACCGTCCAACAAAT	0.659
ASNP913	>contig35187	TTATGATGTGCTTTAATGCGTTTGATAAAAATGCGAACCTCGATGTCTTGGATCATCCT[A/T]TTTTAAACTTCGTATATTACCTGTTGGTGGAAATATTGCCTTCGTCTTTGGTTCTTTTCA	0.659
ASNP914	>contig35187	GCAAGAAGAAAAGCAGCTTCACTTGCAAGAGTGTTTCAGAGATGTGAGAATGCATCTCT[A/G]CATTATGGTGGATTAGGTGTAGGCTATGCGTTTGCTAGCAATTCAACTACAACTAGGGAT	0.659
ASNP916	>contig35187	GTCTTAGCAGAAGCAGGTGTGATCCCCAGCAAATTATCATGGAATGATAGTTCCAATTAC[A/G]ATGGATTTGACAGTCAAGAAAACATAAACTTTTTCCTGATAGATTCATCTCACGACAAGA	0.658
ASNP923	>contig35187	CAAAAAGGGATGAGTGGATGACAACACTGCCTCCAGAAAGGAAACCTGGTGGTGTGACTA[T/G]GCAATCAACCAAGTTTAGCCGTGGCCCAAAGGAAGGTAGAGGTGATACTAGTGCTTGGAC	0.658
ASNP929	>contig35187	ACTATGAAACTGATTAGACACCCAAATGTCATACGTATGTATGAGGTAATGGCTAGCAA[A/G]ACAAAGATATACATTGTATTGGAATTTGTGACTGGTGGAGAGCTGTTTGATAAAATTGCA	0.657
ASNP937	>contig35187	TGCGGACGAGTTGGTTCGGATCGAAGGCGCGGGAGGGCGCGTGATATATTGGGATGGGCC[A/T]AGAGTGCTTGGAGTGTTGGCCATGTCCAGAGCCATAGGTATAGTATAAATAAGATAAACC	0.657
ASNP938	>contig35187	AAGCAACGGAGAGTACAAGTATGATTACGCCACTGTTCCATTTCTCGCCGAGGTTTTCA[A/G]GCTTGCCGTGTCGAGTTTGTTGCTGTGGAAGGAATGCCAAAAGTCACCGCCGCCGAAGGG	0.657
ASNP939	>contig35187	TAATAAGAAATAGTTGTGGCTAATCTTCAATATATCGATGTAGATGAGACAAGAAGTTG[T/C]GTATGAAGAAATGAAGATATATAGCCACGTAAGGG	0.657
ASNP941	>contig35187	GGATTGTCGTGTCTGTTTGGTCTATCGATCTCGTTCTTTGGATTTTCTTGCCGCAGGGC[A/G]ATTTCTGCAACCGGATTTACTGTCCTTGGGGTATAGTGAACAAGTTGTTGACAGTTGTGA	0.656
ASNP946	>contig35187	CTTGATGGACTTCAAGGGCCAGTCTACGTGGGAACTGGGTGCCTTTTCCGACGAATAGC[A/G]CTTTATGGTTTTGACCCGCCCCGTTCTAAAGAGCACCACACAGGTTGCTGTAATTGTTGC	0.656
ASNP951	>contig35187	AAAATGATTTGGAAGAATCAAAAGATAAGGTGTCCAAGAATTCGACAGGTTCCATCAAC[A/T]TAGGACATGGAGACACCAAGGAAAATAATGCCAAGGGGAAGAAAAGCAAAAACAAGAAAG	0.655
ASNP956	>contig35187	AGTGAATTTTAAGCCTAAAAATAAGTAATTCAACATAGCTCAATTGATCCGTTAAGTTC[A/G]ACAAAATTGATACAATTTTTTTTCAAATCACTTTTTTTCTAAAATTTTGGTTATTAAACT	0.655
ASNP958	>contig35187	ACGTCACGGTGGAAGCCCAGCAGGGAAATCAAAGTGGGTCCTCGGCGACGGCGACGG[T/C]AACGACCCATTGACTTTCTTAAAAGAAACACAGTGATCGTTAATAAAAGGATGTTCCAAA	0.655
ASNP959	>contig35187	ACGTCACGGTGGAAGCCCAGCAGGGAAATCAAAGTGGGTCCTCGGCGACGGCGACGG[T/C]AACGACCCATTGACTTTCTTAAAAGAAACACAGTGATCGTTAATAAAAGGATGTTCCAAA	0.654
ASNP96	>contig35187	GATTACAAGGACTCACCATGTTGCTGCTGATATTGATCACGATTTAAGTCGGGGAGAAAA[A/G]CTTTTGGGAAGTCTTGGTGGCATGTTCTCCAAAACTTGGAAACCTAAGAAGAC	0.653
ASNP961	>contig35187	GCGACTGAGGGTAGCACGCATCTACAATGGCATAACGATTTTCCTGTTCAAATCCTAAT[A/G]CAAGATTTGCCCACTCGATATCTCTGGTAATTAGCAAGTTGGACCTGGCAAGCAGCGGTG	0.653
ASNP965	>contig35187	TTAGCAAACATGGAATCAAGTGGAAAGTGGGATCATGTGTCTGTATATTGGTTTTTACCA[A/G]ATGAATGAATCAATGATTGATTTTGTTTAGCAATAGTGTTTTTTGCTAGTTAGCAATCA	0.652
ASNP966	>contig35187	TAGTTTTGTATCCGTAGTGAATTTTGTTCAGCTCAAAACTTGACTTTAATTGCTATTGT[A/G]CTTGTCAATGTTTAGCTCAATATCATGAAAATGTTACACATCTGAAAGCCTGTTATTTGG	0.651
ASNP969	>contig35187	TCGGCAGGAAATGTTGATGGGCATGGACTTGAATTCAATATCATTTCTCCCTCTGAAGC[A/G]ACAACATATCCAAGTGAAGGCCTGTCCTGTAATGTTAAGACAGGGTTCTGGATTTGGCTT	0.65
ASNP970	>contig35187	CTTGAATCTATCGTTTGATATGAGCTGCAAAAGATCACCAATATTAACTACCAAAGCAC[T/C]AGGTACGGGGTTTATATCAATCCAATTGTCATGATATCTTACTTGGAGGCCACCAATATG	0.65
ASNP977	>contig35187	AAATGAGGGATCAACCGAGAGTGTTCCCAACCAAAGTAATGGTCAGAAAGTCGCAGTGA[C/G]AAATGAGCCTAATCAGCAGCCTCAAAATGAAGGCGAAGGAAGAAGTAAAAAGAAAGTGAA	0.649
ASNP983	>contig35187	TAGTCAATTTTTGTGGGGGTTTTAATTGACAGAACTCAGAGGAAGGACATATGTTTTAT[A/G]CACACTACAACAAGAAGATTTTTTAGTGACTTGAATGATTGGAACTCAGAAGTTACAAAA	0.648
ASNP984	>contig35187	ACAAACGACGACAACGTAGCTGGCTTCGAAACACCCTTCGATTCCGATTCCGATTCCAA[C/G]TCCCACTTGGACAACACCCTCTTTTGCAGC	0.648
ASNP985	>contig35187	AGCCTTTTCATACCAACACACATCACTGAGACCTTAATATCAGATAAGTCATAGTTGTG[A/T]GTGCAGTCAACGCAGGAGACTTTGCCCTGTAGCATTTGGCATGTTGAGGGTTGAATTCTG	0.648
ASNP988	>contig35187	TCGGCAACAACACGAAACCATTCAATGATTCGGTTTACGTGCCCTGCTTCTCCAATCCA[A/T]TTGAAAGAAACCCTGAAGGGGTCTTTGATTCCGTTTTGGGGTTTCTTCAAATTCATTCGA	0.648
ASNP993	>contig35187	CCCATCGAACCTCTCCTGCTCCCTAATGTCCTGCAGCGTCACGTACCCCAGCTCCATCC[A/G]CGGCCTCAGCACCTCCAGAACCTCCGCGTCGGACCCCACCCCCCC	0.648
